# Supplementary material for: Genome-wide quantification of the effects of DNA methylation on human gene regulation
Source: eLife. 2018 Dec 21;7:e37513. doi: 10.7554/eLife.37513 (PMC6303109; doi:10.7554/eLife.37513)
Supplement: Supplementary file 1. [file elife-37513-supp1.xlsx]

## Sheet: Sheet1
Supplementary File 1. Samples sequenced as part of this study.
Condition	Method	Time	Treatment	Experimental replicate	Number of fragments sequenced (i.e., number of read pairs generated)	Unique fragments (for DNA-seq and mRNA-seq)	Bisulfite conversion rate estimated from lambda phage spike in (for BS-seq)	Sequencing information	Sample ID	Sample name
methylated	DNA-seq	post transfection	NA	1	16350499	10306407	NA	100bp PE, HiSeq 4000	1	methylated1_DNA-seq_K562
methylated	DNA-seq	post transfection	NA	2	13985626	8892147	NA	100bp PE, HiSeq 4000	2	methylated2_DNA-seq_K562
methylated	DNA-seq	post transfection	NA	3	15200609	9688810	NA	100bp PE, HiSeq 4000	3	methylated3_DNA-seq_K562
methylated	DNA-seq	post transfection	NA	4	48383451	28737021	NA	100bp PE, HiSeq 4000	4	methylated4_DNA-seq_K562
methylated	DNA-seq	post transfection	NA	5	21676157	13528561	NA	100bp PE, HiSeq 4000	5	methylated5_DNA-seq_K562
methylated	DNA-seq	post transfection	NA	6	28616829	17466205	NA	100bp PE, HiSeq 4000	6	methylated6_DNA-seq_K562
unmethylated	DNA-seq	post transfection	NA	1	22734434	14279579	NA	100bp PE, HiSeq 4000	7	unmethylated1_DNA-seq_K562
unmethylated	DNA-seq	post transfection	NA	2	12384870	8018357	NA	100bp PE, HiSeq 4000	8	unmethylated2_DNA-seq_K562
unmethylated	DNA-seq	post transfection	NA	3	18468315	11605673	NA	100bp PE, HiSeq 4000	9	unmethylated3_DNA-seq_K562
unmethylated	DNA-seq	post transfection	NA	4	29034866	17223434	NA	100bp PE, HiSeq 4000	10	unmethylated4_DNA-seq_K562
unmethylated	DNA-seq	post transfection	NA	5	20152237	12206461	NA	100bp PE, HiSeq 4000	11	unmethylated5_DNA-seq_K562
unmethylated	DNA-seq	post transfection	NA	6	30035538	17763813	NA	100bp PE, HiSeq 4000	12	unmethylated6_DNA-seq_K562
methylated	mRNA-seq	post transfection	NA	1	31480064	585341	NA	100bp PE, HiSeq 4000	13	methylated1_mRNA-seq_K562
methylated	mRNA-seq	post transfection	NA	2	3744729	123921	NA	100bp PE, HiSeq 4000	14	methylated2_mRNA-seq_K562
methylated	mRNA-seq	post transfection	NA	3	37211765	953398	NA	100bp PE, HiSeq 4000	15	methylated3_mRNA-seq_K562
methylated	mRNA-seq	post transfection	NA	4	53467044	842286	NA	100bp PE, HiSeq 4000	16	methylated4_mRNA-seq_K562
methylated	mRNA-seq	post transfection	NA	5	25578564	548688	NA	100bp PE, HiSeq 4000	17	methylated5_mRNA-seq_K562
methylated	mRNA-seq	post transfection	NA	6	31257496	650201	NA	100bp PE, HiSeq 4000	18	methylated6_mRNA-seq_K562
unmethylated	mRNA-seq	post transfection	NA	1	39648678	1337415	NA	100bp PE, HiSeq 4000	19	unmethylated1_mRNA-seq_K562
unmethylated	mRNA-seq	post transfection	NA	2	32956215	785954	NA	100bp PE, HiSeq 4000	20	unmethylated2_mRNA-seq_K562
unmethylated	mRNA-seq	post transfection	NA	3	49196304	1470928	NA	100bp PE, HiSeq 4000	21	unmethylated3_mRNA-seq_K562
unmethylated	mRNA-seq	post transfection	NA	4	30463689	636422	NA	100bp PE, HiSeq 4000	22	unmethylated4_mRNA-seq_K562
unmethylated	mRNA-seq	post transfection	NA	5	46039371	675764	NA	100bp PE, HiSeq 4000	23	unmethylated5_mRNA-seq_K562
unmethylated	mRNA-seq	post transfection	NA	6	35413327	601070	NA	100bp PE, HiSeq 4000	24	unmethylated6_mRNA-seq_K562
methylated	BS-seq	post transfection	NA	1	456815	NA	0.999416	75bp PE, MiSeq	25	methylated1_BS-seq_K562
methylated	BS-seq	post transfection	NA	2	422998	NA	0.998853	75bp PE, MiSeq	26	methylated2_BS-seq_K562
methylated	BS-seq	post transfection	NA	3	320567	NA	1	75bp PE, MiSeq	27	methylated3_BS-seq_K562
methylated	BS-seq	post transfection	NA	4	227812	NA	0.999563	75bp PE, MiSeq	28	methylated4_BS-seq_K562
methylated	BS-seq	post transfection	NA	5	273627	NA	1	75bp PE, MiSeq	29	methylated5_BS-seq_K562
methylated	BS-seq	post transfection	NA	6	305965	NA	0.999342	75bp PE, MiSeq	30	methylated6_BS-seq_K562
unmethylated	BS-seq	post transfection	NA	1	320806	NA	1	75bp PE, MiSeq	31	unmethylated1_BS-seq_K562
unmethylated	BS-seq	post transfection	NA	2	403220	NA	0.999671	75bp PE, MiSeq	32	unmethylated2_BS-seq_K562
unmethylated	BS-seq	post transfection	NA	3	202723	NA	1	75bp PE, MiSeq	33	unmethylated3_BS-seq_K562
unmethylated	BS-seq	post transfection	NA	4	338786	NA	1	75bp PE, MiSeq	34	unmethylated4_BS-seq_K562
unmethylated	BS-seq	post transfection	NA	5	121543	NA	0.997904	75bp PE, MiSeq	35	unmethylated5_BS-seq_K562
unmethylated	BS-seq	post transfection	NA	6	228180	NA	0.998742	75bp PE, MiSeq	36	unmethylated6_BS-seq_K562
methylated	BS-seq	pre transfection	NA	NA	121846	NA	1	75bp PE, MiSeq	37	methylated1_BS-seq_K562
methylated	BS-seq	pre transfection	NA	NA	121158	NA	1	75bp PE, MiSeq	38	methylated2_BS-seq_K562
methylated	BS-seq	pre transfection	NA	NA	96724.1	NA	1	75bp PE, MiSeq	39	methylated3_BS-seq_K562
methylated	BS-seq	pre transfection	NA	NA	140655	NA	0.998108	75bp PE, MiSeq	40	methylated4_BS-seq_K562
methylated	BS-seq	pre transfection	NA	NA	175831	NA	0.998798	75bp PE, MiSeq	41	methylated5_BS-seq_K562
unmethylated	BS-seq	pre transfection	NA	NA	191618	NA	0.999257	75bp PE, MiSeq	42	unmethylated1_BS-seq_K562
unmethylated	BS-seq	pre transfection	NA	NA	113735	NA	0.998874	75bp PE, MiSeq	43	unmethylated2_BS-seq_K562
unmethylated	BS-seq	pre transfection	NA	NA	49447.6	NA	1	75bp PE, MiSeq	44	unmethylated3_BS-seq_K562
unmethylated	BS-seq	pre transfection	NA	NA	274146	NA	0.999557	75bp PE, MiSeq	45	unmethylated4_BS-seq_K562
unmethylated	BS-seq	pre transfection	NA	NA	199084	NA	0.999187	75bp PE, MiSeq	46	unmethylated5_BS-seq_K562
retransformed GM12878 plasmid pool	DNA-seq	pre transfection	NA	NA	7179813	5601414	NA	100bp PE, HiSeq 4000	47	retransformed_GM12878
unmethylated	BS-seq	post transfection	IFNA-	1	4056731	NA	NA	100bp PE, NovaSeq 6000	48	unmethylated1_BS-seq_IFNA-_K562
unmethylated	BS-seq	post transfection	IFNA-	2	16232299	NA	NA	100bp PE, NovaSeq 6000	49	unmethylated2_BS-seq_IFNA-_K562
methylated	BS-seq	post transfection	IFNA+	3	404918	NA	NA	100bp PE, NovaSeq 6000	50	methylated3_BS-seq_IFNA+_K562
methylated	BS-seq	post transfection	IFNA-	4	5212	NA	NA	100bp PE, NovaSeq 6000	51	methylated4_BS-seq_IFNA-_K562
methylated	BS-seq	post transfection	IFNA+	5	13027316	NA	NA	100bp PE, NovaSeq 6000	52	methylated5_BS-seq_IFNA+_K562
methylated	BS-seq	post transfection	IFNA-	6	7112188	NA	NA	100bp PE, NovaSeq 6000	53	methylated6_BS-seq_IFNA-_K562
unmethylated	DNA-seq	post transfection	IFNA-	1	5069527	3844828	NA	100bp PE, NovaSeq 6000	54	unmethylated1_DNA-seq_IFNA-_K562
unmethylated	DNA-seq	post transfection	IFNA-	7	10662236	7796033	NA	100bp PE, NovaSeq 6000	55	unmethylated7_DNA-seq_IFNA-_K562
unmethylated	DNA-seq	post transfection	IFNA-	2	30993113	20064288	NA	100bp PE, NovaSeq 6000	56	unmethylated2_DNA-seq_IFNA-_K562
methylated	DNA-seq	post transfection	IFNA-	8	14436742	9954861	NA	100bp PE, NovaSeq 6000	57	methylated8_DNA-seq_IFNA-_K562
methylated	DNA-seq	post transfection	IFNA+	9	12145010	8600560	NA	100bp PE, NovaSeq 6000	58	methylated9_DNA-seq_IFNA+_K562
methylated	DNA-seq	post transfection	IFNA+	3	10071700	7107239	NA	100bp PE, NovaSeq 6000	59	methylated3_DNA-seq_IFNA+_K562
methylated	DNA-seq	post transfection	IFNA-	4	32062426	22764323	NA	100bp PE, NovaSeq 6000	60	methylated4_DNA-seq_IFNA-_K562
methylated	DNA-seq	post transfection	IFNA+	5	35695745	22120226	NA	100bp PE, NovaSeq 6000	61	methylated5_DNA-seq_IFNA+_K562
methylated	DNA-seq	post transfection	IFNA-	6	11911123	8270068	NA	100bp PE, NovaSeq 6000	62	methylated6_DNA-seq_IFNA-_K562
unmethylated	mRNA-seq	post transfection	IFNA-	1	8725396	1187140	NA	100bp PE, NovaSeq 6000	63	unmethylated1_mRNA-seq_IFNA-_K562
unmethylated	mRNA-seq	post transfection	IFNA-	7	17575160	737992	NA	100bp PE, HiSeq 4000	64	unmethylated7_mRNA-seq_IFNA-_K562
unmethylated	mRNA-seq	post transfection	IFNA-	2	14982645	702958	NA	100bp PE, HiSeq 4000	65	unmethylated2_mRNA-seq_IFNA-_K562
methylated	mRNA-seq	post transfection	IFNA-	8	8785827	804168	NA	100bp PE, NovaSeq 6000	66	methylated8_mRNA-seq_IFNA-_K562
methylated	mRNA-seq	post transfection	IFNA+	9	21337818	746249	NA	100bp PE, NovaSeq 6000	67	methylated9_mRNA-seq_IFNA+_K562
methylated	mRNA-seq	post transfection	IFNA+	3	16586138	387984	NA	100bp PE, HiSeq 4000	68	methylated3_mRNA-seq_IFNA+_K562
methylated	mRNA-seq	post transfection	IFNA-	4	18503834	560909	NA	100bp PE, HiSeq 4000	69	methylated4_mRNA-seq_IFNA-_K562
methylated	mRNA-seq	post transfection	IFNA+	5	11422855	594623	NA	100bp PE, NovaSeq 6000	70	methylated5_mRNA-seq_IFNA+_K562
methylated	mRNA-seq	post transfection	IFNA-	6	12352919	646905	NA	100bp PE, HiSeq 4000	71	methylated6_mRNA-seq_IFNA-_K562
