# Supplementary material for: Genome-wide quantification of the effects of DNA methylation on human gene regulation
Source: eLife. 2018 Dec 21;7:e37513. doi: 10.7554/eLife.37513 (PMC6303109; doi:10.7554/eLife.37513)
Supplement: Supplementary file 2. [file elife-37513-supp2.xlsx]

## Sheet: Sheet1
Supplementary File 2. Plasmid transfection does not induce a strong type I interferon responses in the K562 cell line (GO enrichment of strongest mSTARR-seq identified enhancers).
PANTHER GO-Slim Biological Process	# of background set genes in category	# of test set genes in category	# of test set genes expected in category	Enrichment	P-value	Analysis
regulation of sequence-specific DNA binding transcription factor activity	22	15	7.3	2.05	0.00816	All genes with enhancers
sensory perception of sound	57	29	18.92	1.53	0.0184	All genes with enhancers
negative regulation of apoptotic process	65	31	21.57	1.44	0.0325	All genes with enhancers
calcium-mediated signaling	72	33	23.9	1.38	0.0442	All genes with enhancers
blood coagulation	78	38	25.89	1.47	0.0149	All genes with enhancers
blood circulation	95	42	31.53	1.33	0.0422	All genes with enhancers
monosaccharide metabolic process	97	43	32.19	1.34	0.0389	All genes with enhancers
sulfur compound metabolic process	97	44	32.19	1.37	0.0272	All genes with enhancers
protein phosphorylation	99	47	32.86	1.43	0.0115	All genes with enhancers
heart development	119	52	39.5	1.32	0.0317	All genes with enhancers
visual perception	122	54	40.49	1.33	0.0238	All genes with enhancers
cell-cell adhesion	151	63	50.12	1.26	0.0432	All genes with enhancers
cytoskeleton organization	150	64	49.78	1.29	0.029	All genes with enhancers
transmembrane receptor protein tyrosine kinase signaling pathway	164	69	54.43	1.27	0.0311	All genes with enhancers
homeostatic process	218	89	72.35	1.23	0.0311	All genes with enhancers
regulation of phosphate metabolic process	328	128	108.86	1.18	0.0381	All genes with enhancers
cell adhesion	321	134	106.54	1.26	0.00531	All genes with enhancers
biological adhesion	321	134	106.54	1.26	0.00531	All genes with enhancers
cell differentiation	363	144	120.48	1.2	0.019	All genes with enhancers
cellular component morphogenesis	383	147	127.11	1.16	0.0433	All genes with enhancers
carbohydrate metabolic process	383	152	127.11	1.2	0.0162	All genes with enhancers
nervous system development	551	219	182.87	1.2	0.00447	All genes with enhancers
phosphate-containing compound metabolic process	749	280	248.59	1.13	0.0239	All genes with enhancers
intracellular signal transduction	826	325	274.14	1.19	0.00116	All genes with enhancers
system development	861	333	285.76	1.17	0.0027	All genes with enhancers
single-multicellular organism process	1299	477	431.13	1.11	0.0122	All genes with enhancers
multicellular organismal process	1313	481	435.77	1.1	0.0136	All genes with enhancers
regulation of biological process	1639	586	543.97	1.08	0.0312	All genes with enhancers
developmental process	1584	599	525.72	1.14	0.000513	All genes with enhancers
signal transduction	1717	666	569.86	1.17	1.69e-05	All genes with enhancers
biological regulation	1890	700	627.28	1.12	0.00124	All genes with enhancers
response to stimulus	1990	722	660.46	1.09	0.00606	All genes with enhancers
cell communication	1943	744	644.87	1.15	2.45e-05	All genes with enhancers
cellular process	6439	2242	2137.05	1.05	0.00184	All genes with enhancers
amino acid transport	28	12	5.71	2.1	0.014	Top 10% strongest enhancers
phospholipid metabolic process	65	21	13.25	1.58	0.0289	Top 10% strongest enhancers
homeostatic process	89	26	18.14	1.43	0.0466	Top 10% strongest enhancers
anion transport	78	27	15.9	1.7	0.00652	Top 10% strongest enhancers
ion transport	109	34	22.22	1.53	0.0112	Top 10% strongest enhancers
intracellular signal transduction	325	84	66.25	1.27	0.0168	Top 10% strongest enhancers
