# Supplementary material for: Genome-wide quantification of the effects of DNA methylation on human gene regulation
Source: eLife. 2018 Dec 21;7:e37513. doi: 10.7554/eLife.37513 (PMC6303109; doi:10.7554/eLife.37513)
Supplement: Supplementary file 3. [file elife-37513-supp3.xlsx]

## Sheet: Sheet1
Supplementary File 3. Results from nested model testing for enhancer activity.
Effect of library type in the methylated condition (p-value)	Effect of library type in the unmethylated condition (p-value)	Effect of library type in the methylated condition (beta)	Effect of library type in the unmethylated condition (beta)	Effect of library type in the methylated condition (SE)	Effect of library type in the unmethylated condition (SE)	chromosome	start of 200bp interval (hg38)	end of 200bp interval (hg38)	Effect of library type in the methylated condition (FDR corrected p-value)	Effect of library type in the unmethylated condition (FDR corrected p-value)
0.282013	0.20217	1.63903	1.94682	1.4971	1.49419	chr1	10003000	10003200	0.0715396	0.0569509
0.634652	0.889319	0.370184	0.107744	0.771362	0.767888	chr1	100038000	100038200	0.139184	0.188866
0.0336286	0.0501496	1.78188	1.62734	0.801601	0.798543	chr1	100038600	100038800	0.013629	0.0192782
0.0698063	0.113219	1.52929	1.32207	0.814362	0.811142	chr1	100038800	100039000	0.0235209	0.0359399
0.0417234	0.0503139	1.87251	1.78848	0.881563	0.878282	chr1	1000800	1001000	0.0159694	0.0193266
0.0668993	0.0740541	1.77214	1.7188	0.933263	0.929801	chr1	1001000	1001200	0.0227673	0.0258865
0.613486	0.367933	0.388457	0.691878	0.761318	0.757266	chr1	100132600	100132800	0.135352	0.0922767
0.746902	0.555592	0.256415	0.466738	0.787491	0.783319	chr1	100132800	100133000	0.15898	0.129034
0.472524	0.245496	0.553056	0.895322	0.76049	0.756359	chr1	100133000	100133200	0.109086	0.06655
0.480796	0.665368	-0.62164	-0.378356	0.871126	0.866452	chr1	100133200	100133400	0.110669	0.149529
0.0110596	0.0133446	-2.77602	-2.66006	1.02732	1.01365	chr1	100142600	100142800	0.00644435	0.00774305
0.440658	0.328101	1.74592	2.21597	2.23523	2.2303	chr1	1002000	1002200	0.103025	0.0841103
0.0923745	0.0768334	1.5348	1.61204	0.883835	0.880824	chr1	100249600	100249800	0.0292549	0.0266192
0.358959	0.411024	0.965911	0.861691	1.03735	1.03405	chr1	100249800	100250000	0.087097	0.100974
0.125119	0.157989	1.16778	1.06712	0.740913	0.737617	chr1	100266000	100266200	0.0371673	0.0467723
0.370071	0.329587	0.681746	0.738802	0.749561	0.7459	chr1	100266200	100266400	0.089304	0.0844171
0.526586	0.457545	0.506592	0.592098	0.791017	0.787076	chr1	100266400	100266600	0.119282	0.110202
0.33239	0.373129	-0.979345	-0.892396	0.994592	0.987539	chr1	100323200	100323400	0.0817942	0.0933173
0.0218775	0.0198055	2.75967	2.80264	1.14338	1.14082	chr1	10032600	10032800	0.0100473	0.0099674
0.076848	0.175763	2.16362	1.63501	1.18227	1.18009	chr1	10033000	10033200	0.0253322	0.0509028
0.00760719	0.0102926	2.42177	2.31018	0.848373	0.845676	chr1	100352800	100353000	0.0051589	0.00662148
0.0138888	0.031803	2.18128	1.87513	0.83654	0.83409	chr1	1003600	1003800	0.0074313	0.0138289
0.142875	0.165392	2.25483	2.12886	1.49999	1.49858	chr1	100377000	100377200	0.0413287	0.0485041
0.0153868	0.0504056	2.40928	1.90744	0.93951	0.937098	chr1	1003800	1004000	0.00794503	0.0193544
0.552229	0.899724	0.632633	-0.134772	1.05272	1.06084	chr1	100396000	100396200	0.124072	0.190627
0.0035394	0.0083564	2.8186	2.50988	0.893043	0.891076	chr1	1004000	1004200	0.00347447	0.00587397
0.00664922	0.01316	2.22752	2.00774	0.765846	0.763387	chr1	1004200	1004400	0.00478643	0.00767684
0.000832639	0.00153836	2.66729	2.49598	0.720927	0.718755	chr1	1004400	1004600	0.00208775	0.00283808
0.000408037	0.000616765	3.50093	3.36161	0.88431	0.882453	chr1	1004600	1004800	0.00175319	0.00225903
0.00266398	0.00280681	2.62592	2.60242	0.804189	0.801892	chr1	1004800	1005000	0.0030656	0.00347717
0.00851161	0.00686953	2.66574	2.7408	0.948919	0.946559	chr1	100499000	100499200	0.00550225	0.00527481
0.00253856	0.00191023	2.81412	2.89797	0.856998	0.854504	chr1	1005000	1005200	0.00300271	0.0030383
0.000697658	0.0014747	3.4669	3.20665	0.920946	0.919225	chr1	1005200	1005400	0.00199682	0.00280294
0.243191	0.252616	0.819774	0.799553	0.689086	0.685917	chr1	100539000	100539200	0.0634302	0.0680835
0.0143096	0.0170873	1.87771	1.81617	0.723595	0.720718	chr1	100539200	100539400	0.00757812	0.0090631
0.0327441	0.018728	2.23792	2.47507	1.00132	0.997712	chr1	100539600	100539800	0.0133701	0.00960736
0.00669772	0.00431435	2.95406	3.12327	1.01665	1.01428	chr1	100539800	100540000	0.00480536	0.00417694
0.0103628	0.0210818	3.53674	3.14542	1.296	1.29457	chr1	1005400	1005600	0.00618694	0.0103912
0.0059304	0.00703654	2.96787	2.89143	1.00465	1.00191	chr1	100540000	100540200	0.00449676	0.0053433
0.0279919	0.0277805	2.36081	2.36035	1.0241	1.02241	chr1	10059000	10059200	0.0119418	0.0125867
0.0760865	0.0521728	2.08922	2.29493	1.13851	1.13661	chr1	10059200	10059400	0.0251326	0.0198579
0.00394253	0.00649875	2.18392	2.03899	0.701237	0.698834	chr1	1006400	1006600	0.00365215	0.00512125
0.207169	0.411768	0.764815	0.492136	0.593688	0.591525	chr1	1006600	1006800	0.0557261	0.101128
0.186616	0.316715	1.67834	1.26346	1.24278	1.24158	chr1	100668600	100668800	0.0511913	0.08174
0.0361966	0.0823384	1.4012	1.14508	0.639979	0.637825	chr1	1006800	1007000	0.0143839	0.0280848
0.699999	0.377503	0.322416	0.738188	0.82904	0.824506	chr1	100713000	100713200	0.1508	0.0942119
0.685802	0.369458	0.344097	0.763186	0.842609	0.838013	chr1	100713200	100713400	0.148264	0.0925809
0.393866	0.188226	0.749926	1.16096	0.867337	0.8629	chr1	100713400	100713600	0.0939746	0.0537906
0.449852	0.613651	-0.789766	-0.521874	1.03194	1.02327	chr1	10075200	10075400	0.104789	0.139981
0.330135	0.520532	-0.890635	-0.580118	0.900228	0.892627	chr1	10075400	10075600	0.0813506	0.122352
0.542508	0.247545	0.685104	1.306	1.11254	1.1082	chr1	100949400	100949600	0.122258	0.066982
0.562512	0.431881	0.458519	0.620534	0.78327	0.779242	chr1	101025800	101026000	0.126001	0.105158
0.110237	0.051038	1.18251	1.45221	0.719251	0.715533	chr1	101026000	101026200	0.0336078	0.0195335
0.421245	0.0753719	-0.827295	-1.9148	1.01502	1.04079	chr1	101199200	101199400	0.0992933	0.0262382
0.346649	0.709298	-0.918859	-0.359817	0.961552	0.956364	chr1	101236600	101236800	0.0846551	0.157467
0.321791	0.281284	0.870125	0.943235	0.864222	0.860225	chr1	101236800	101237000	0.0796759	0.0742662
0.0193863	0.0277243	1.91319	1.78543	0.775858	0.773076	chr1	1013200	1013400	0.00925975	0.0125698
0.0483018	0.0414942	1.68671	1.73825	0.820531	0.817372	chr1	1013400	1013600	0.0178058	0.0167706
0.0134149	0.0139859	2.79019	2.7673	1.06413	1.06247	chr1	101358000	101358200	0.00726714	0.00796943
0.0225505	0.0236324	2.76709	2.73921	1.15275	1.15095	chr1	101358200	101358400	0.0102604	0.0112429
0.017354	0.0129171	3.57637	3.74972	1.42295	1.42152	chr1	101358400	101358600	0.00859955	0.00758943
0.0158125	0.0164211	2.0358	2.01522	0.797458	0.794378	chr1	1014000	1014200	0.00808721	0.00882769
0.000620725	0.000649027	3.99606	3.97321	1.04964	1.04811	chr1	1014200	1014400	0.00194114	0.00228431
0.000547116	0.000527997	3.81236	3.81881	0.989474	0.987842	chr1	1014400	1014600	0.00187459	0.00218315
0.82279	0.945802	-0.23544	-0.0711052	1.04242	1.03757	chr1	101451600	101451800	0.171997	0.198392
0.421509	0.803834	-0.817927	-0.248088	1.00411	0.990294	chr1	101452800	101453000	0.099344	0.174176
0.536643	0.46259	-0.680901	-0.810113	1.08974	1.08917	chr1	101453000	101453200	0.121158	0.111198
0.601721	0.404809	-0.518964	-0.834403	0.984169	0.98797	chr1	101453200	101453400	0.133203	0.099721
0.0061084	0.00953934	3.18062	2.9824	1.08097	1.07946	chr1	1015000	1015200	0.00456939	0.00633973
0.00501612	0.00823384	3.66799	3.42422	1.21447	1.21311	chr1	1015200	1015400	0.00411781	0.00582589
0.856685	0.929575	-0.181769	-0.0884861	0.99817	0.99313	chr1	1015400	1015600	0.177716	0.195671
0.677485	0.535037	-0.522418	-0.782277	1.24431	1.24703	chr1	101546800	101547000	0.146805	0.125108
0.755013	0.742696	0.320552	0.3358	1.01826	1.01381	chr1	1015600	1015800	0.160389	0.163407
0.173609	0.201629	1.73113	1.61936	1.24305	1.24133	chr1	1015800	1016000	0.048298	0.0568318
0.00245678	0.00174696	3.53305	3.6656	1.07187	1.07025	chr1	10167800	10168000	0.00296	0.00294873
0.00133814	0.000864794	3.48307	3.63648	0.988208	0.986591	chr1	10168000	10168200	0.00239533	0.00243967
0.0621462	0.041806	1.59385	1.7415	0.823733	0.82024	chr1	1017400	1017600	0.0215228	0.0168607
0.00899774	0.00657588	2.94834	3.07671	1.05801	1.0562	chr1	101787000	101787200	0.00568185	0.00515316
0.0145337	0.00855402	3.40582	3.68962	1.31578	1.31433	chr1	101787200	101787400	0.00765853	0.00595256
0.00195538	0.00215086	3.83835	3.79295	1.13473	1.13337	chr1	1018600	1018800	0.00270986	0.00315741
0.00255383	0.00233052	3.66402	3.69789	1.1166	1.1151	chr1	1018800	1019000	0.00301061	0.00325595
0.865339	0.873142	0.244332	-0.231118	1.42892	1.43559	chr1	10189200	10189400	0.179155	0.186138
0.785359	0.646305	0.301023	0.505716	1.0958	1.09131	chr1	10189400	10189600	0.165642	0.146042
0.21052	0.211498	1.85293	1.84641	1.44924	1.44732	chr1	10200	10400	0.0564412	0.0590544
0.00780676	0.00559714	3.18885	3.33242	1.12118	1.11938	chr1	10209600	10209800	0.00523511	0.00474611
0.00464888	0.00285809	3.33141	3.53118	1.09223	1.0904	chr1	10209800	10210000	0.00395901	0.00349796
0.157514	0.211227	1.01854	0.893709	0.703207	0.700112	chr1	1021200	1021400	0.044697	0.058994
0.192092	0.273575	0.978872	0.814659	0.734119	0.730911	chr1	1021400	1021600	0.0523998	0.0726134
0.572408	0.717523	0.627647	0.401245	1.10008	1.09906	chr1	1021800	1022000	0.127831	0.158934
0.502238	0.627364	0.867222	0.625868	1.27743	1.2765	chr1	102194600	102194800	0.114746	0.14252
0.191177	0.244378	1.40423	1.24464	1.05089	1.04891	chr1	1022000	1022200	0.0521985	0.0663019
0.786758	0.860979	0.374161	0.241966	1.3712	1.37024	chr1	10220000	10220200	0.165873	0.184101
0.31426	0.564677	1.53136	0.871375	1.49711	1.49687	chr1	102312200	102312400	0.078134	0.130763
0.165076	0.203409	1.45804	1.32932	1.02557	1.02313	chr1	102312400	102312600	0.0463894	0.0572324
0.0772196	0.0340586	-1.58951	-1.91781	0.869709	0.864988	chr1	1024000	1024200	0.0254314	0.0145274
0.0204456	0.0166474	-1.98723	-2.04697	0.813453	0.808745	chr1	1024200	1024400	0.0095958	0.00890773
0.881234	0.696254	-0.11343	-0.295146	0.752993	0.749055	chr1	102434600	102434800	0.181829	0.15509
0.982858	0.861618	-0.0190592	-0.153899	0.879959	0.875587	chr1	102434800	102435000	0.198422	0.184204
0.0363132	0.0438558	-1.91058	-1.82399	0.873219	0.868195	chr1	1024400	1024600	0.0144165	0.0174613
0.161762	0.150006	-1.33798	-1.37068	0.93351	0.928651	chr1	1024600	1024800	0.0456408	0.044905
0.00641887	0.00803266	3.05767	2.95576	1.0462	1.04345	chr1	1024800	1025000	0.00469308	0.00574392
0.0141591	0.0216405	3.62901	3.3731	1.39609	1.3948	chr1	1026000	1026200	0.00752558	0.0105758
0.0136654	0.0238855	3.55865	3.23017	1.36123	1.35991	chr1	1026200	1026400	0.00735355	0.0113264
0.0122451	0.00494261	2.27755	2.58339	0.856208	0.853714	chr1	102659200	102659400	0.00685819	0.00445876
0.0319531	0.0159283	1.69387	1.91387	0.754172	0.750605	chr1	102659400	102659600	0.0131347	0.00865928
0.0741265	0.0507371	1.6749	1.83634	0.906292	0.903549	chr1	102659600	102659800	0.0246376	0.0194469
0.039166	0.0164445	1.74684	2.04854	0.811238	0.807702	chr1	102659800	102660000	0.0152365	0.00883647
0.221595	0.218609	0.983498	0.985414	0.788484	0.784799	chr1	102660000	102660200	0.0588443	0.0606072
0.612076	0.914094	0.42696	-0.0902233	0.833448	0.82958	chr1	102660200	102660400	0.135097	0.193068
0.637019	0.715379	0.430749	0.330962	0.903901	0.899391	chr1	102660400	102660600	0.139609	0.158553
0.355126	0.374148	0.863484	0.825558	0.919877	0.915551	chr1	1027800	1028000	0.0863386	0.0935245
0.0751024	0.0954504	1.5765	1.46604	0.856071	0.852548	chr1	1028000	1028200	0.0248843	0.0314742
0.00605337	0.015865	3.48872	3.01807	1.18423	1.18288	chr1	1028200	1028400	0.00454664	0.00863869
0.0427882	0.0233599	1.90952	2.14886	0.903969	0.900982	chr1	1030200	1030400	0.0162696	0.0111519
0.0800297	0.0373562	1.73478	2.07868	0.958624	0.955703	chr1	1030400	1030600	0.0261443	0.015534
0.0446153	0.0326651	2.17982	2.32301	1.04153	1.03889	chr1	1030600	1030800	0.0167843	0.014096
0.00589079	0.00721791	3.13072	3.04015	1.05883	1.05718	chr1	1032600	1032800	0.004481	0.00541771
0.00642076	0.0114251	2.77225	2.54544	0.94858	0.946694	chr1	1032800	1033000	0.00469408	0.00704943
0.0143355	0.0199295	2.55628	2.41183	0.985375	0.982815	chr1	1033200	1033400	0.0075867	0.0100062
0.493525	0.498403	1.11292	1.09833	1.60621	1.60333	chr1	103326600	103326800	0.113107	0.118083
0.034111	0.0555144	2.20241	1.97122	0.993665	0.990843	chr1	1033400	1033600	0.0137708	0.0208032
0.0203722	0.0391492	2.57003	2.25889	1.05134	1.04894	chr1	1034200	1034400	0.00957366	0.0160719
0.00274965	0.00521264	2.80497	2.58402	0.862212	0.859872	chr1	1034400	1034600	0.00310988	0.0045762
0.0834811	0.118548	1.4709	1.31487	0.822515	0.819093	chr1	1034600	1034800	0.027015	0.0372635
0.0135816	0.018679	2.43931	2.30671	0.932149	0.929422	chr1	1034800	1035000	0.0073254	0.00959225
0.00125724	0.00227577	3.6429	3.40985	1.0268	1.02545	chr1	1035200	1035400	0.00234884	0.00322517
0.465384	0.569626	0.597618	0.462399	0.808561	0.804582	chr1	103526000	103526200	0.107732	0.131695
0.00082	0.00128257	3.7192	3.54854	1.00372	1.0023	chr1	1035400	1035600	0.00207888	0.0026933
0.000597477	0.00108938	3.52924	3.31991	0.923656	0.921971	chr1	1035600	1035800	0.00192056	0.00257708
0.00186866	0.00409724	3.40789	3.10223	1.00241	1.00091	chr1	1036000	1036200	0.002667	0.00408195
0.00614167	0.010402	3.97739	3.68604	1.35275	1.35148	chr1	1036200	1036400	0.00458146	0.00666246
0.000667908	0.000796561	3.54656	3.47824	0.938146	0.936007	chr1	1037000	1037200	0.00197222	0.00239281
0.000416344	0.000282169	3.20806	3.31158	0.811824	0.809415	chr1	1037600	1037800	0.00176031	0.00188014
0.000869218	0.00113776	3.12778	3.03624	0.849009	0.84697	chr1	1037800	1038000	0.00210957	0.00260857
0.000620793	0.00122229	3.00692	2.8032	0.789835	0.7878	chr1	1038000	1038200	0.00194114	0.0026608
0.00774737	0.0238056	2.77445	2.31009	0.97443	0.971954	chr1	103960800	103961000	0.00521105	0.0112997
0.0100399	0.0218438	2.72458	2.3927	0.993665	0.99106	chr1	103961000	103961200	0.0060696	0.0106431
0.0248459	0.0576542	2.36596	1.97235	1.00339	1.00055	chr1	103961200	103961400	0.0109825	0.0214036
0.00117678	0.00217323	3.91385	3.65776	1.0956	1.09425	chr1	10398600	10398800	0.0023007	0.00317098
0.0101807	0.0167568	3.84157	3.54588	1.40396	1.4025	chr1	10399400	10399600	0.00611966	0.00894407
0.000992832	0.00140481	4.07713	3.92837	1.12159	1.1203	chr1	10399600	10399800	0.00218704	0.0027655
0.00843888	0.0122925	3.83925	3.62494	1.36496	1.36355	chr1	10399800	10400000	0.00547555	0.00736565
0.000387979	0.000501529	3.27045	3.1873	0.822323	0.82053	chr1	10400000	10400200	0.00173621	0.0021623
0.00572294	0.00835385	3.5052	3.32221	1.18091	1.17942	chr1	1040200	1040400	0.00441062	0.00587282
0.000647986	0.000860846	3.48303	3.38133	0.91866	0.916949	chr1	1040400	1040600	0.00195744	0.00243755
0.00393633	0.006823	2.96715	2.75571	0.95254	0.950813	chr1	104073600	104073800	0.00364924	0.00525463
0.837183	0.905774	-0.251303	-0.143678	1.21268	1.20394	chr1	104100800	104101000	0.17443	0.191651
0.648962	0.45895	0.430457	0.698573	0.936475	0.931545	chr1	1041400	1041600	0.141763	0.110486
0.0929933	0.097192	2.36679	2.33227	1.36565	1.36373	chr1	10417400	10417600	0.0294052	0.0319117
0.0823225	0.0655708	2.06059	2.18737	1.14772	1.14599	chr1	10417600	10417800	0.0267189	0.0235936
0.678856	0.938432	0.40268	0.0749357	0.963463	0.962337	chr1	104177000	104177200	0.147039	0.197167
0.733416	0.889164	0.333331	-0.136485	0.969943	0.971361	chr1	104177200	104177400	0.156623	0.188841
0.00185581	0.00270883	4.16625	3.98663	1.22454	1.22329	chr1	1041800	1042000	0.00265946	0.003432
0.00272542	0.00369992	4.50621	4.34005	1.38372	1.38261	chr1	1042000	1042200	0.00309765	0.00389517
0.949599	0.812718	0.06839	0.255277	1.07324	1.06836	chr1	104216800	104217000	0.193072	0.175734
0.291455	0.278451	-1.0149	-1.03807	0.945704	0.941048	chr1	104217000	104217200	0.0734941	0.0736647
0.697049	0.820361	0.476563	0.276638	1.21283	1.20798	chr1	10429000	10429200	0.150292	0.177062
0.979809	0.980339	-0.0297349	-0.0288373	1.1655	1.16079	chr1	10429200	10429400	0.197932	0.204053
0.013044	0.0245541	2.54273	2.27697	0.965444	0.963523	chr1	1043000	1043200	0.00713962	0.0115474
0.5497	0.28408	-0.470218	-0.844322	0.777472	0.774588	chr1	10430200	10430400	0.123599	0.074861
0.46705	0.263749	-0.584066	-0.89914	0.793211	0.789991	chr1	10430400	10430600	0.108048	0.0704879
0.249996	0.157178	-0.956874	-1.17791	0.816257	0.812561	chr1	10430600	10430800	0.0648561	0.04659
0.0532765	0.0264385	1.54456	1.78287	0.768775	0.764993	chr1	10430800	10431000	0.0191733	0.0121569
0.132516	0.0610752	1.1881	1.48701	0.769091	0.765172	chr1	10431000	10431200	0.0389184	0.0223488
0.188847	0.358984	1.1518	0.794876	0.857332	0.853706	chr1	1043200	1043400	0.051688	0.0904578
0.0136998	0.00939398	2.35132	2.48251	0.89977	0.896496	chr1	1043600	1043800	0.00736554	0.00628383
0.066323	0.0773925	1.72574	1.65006	0.906795	0.903393	chr1	1043800	1044000	0.0226157	0.0267696
0.00132646	0.000715245	2.97219	3.15292	0.842482	0.839567	chr1	1044400	1044600	0.00238887	0.0023401
0.00150704	0.00118349	2.80499	2.86696	0.805956	0.803019	chr1	1044600	1044800	0.00248212	0.00263707
0.000557556	0.000925558	4.24801	4.03852	1.10451	1.10313	chr1	1044800	1045000	0.00188404	0.00247882
0.00386327	0.00241412	2.87184	3.03101	0.919795	0.917702	chr1	10448000	10448200	0.00361726	0.00329705
0.0128392	0.010767	2.32785	2.38459	0.881645	0.878875	chr1	10448200	10448400	0.0070653	0.00679963
0.00904773	0.00918333	2.58552	2.57202	0.928565	0.925728	chr1	10448400	10448600	0.00570222	0.00620163
0.0257791	0.0276613	2.84505	2.80203	1.21493	1.21272	chr1	10448800	10449000	0.0112731	0.0125512
0.0375544	0.0317104	2.49521	2.57707	1.14849	1.14565	chr1	10449000	10449200	0.0147759	0.0137991
0.000176139	0.000273941	4.15738	3.99711	0.976096	0.97445	chr1	1045000	1045200	0.00140962	0.00186866
0.000211594	0.000161155	3.5891	3.66232	0.855768	0.853545	chr1	1045400	1045600	0.00148959	0.00156825
0.41311	0.251015	1.04365	1.46568	1.25806	1.25304	chr1	10455200	10455400	0.0977022	0.0677415
0.00180995	0.00183817	4.26629	4.25421	1.25049	1.24908	chr1	1045600	1045800	0.00263858	0.00299809
0.00271767	0.0029439	2.94114	2.9062	0.902831	0.900564	chr1	1045800	1046000	0.00309339	0.00353699
0.0924563	0.0997794	2.12166	2.06979	1.2221	1.22001	chr1	1046000	1046200	0.0292747	0.0325658
0.0985821	0.121863	2.03648	1.89868	1.19594	1.19383	chr1	1046200	1046400	0.0307803	0.038073
0.362371	0.908972	1.04275	-0.1295	1.12796	1.12344	chr1	1046400	1046600	0.0877751	0.192213
0.229189	0.769519	1.1827	0.283865	0.964221	0.960374	chr1	1046600	1046800	0.0604802	0.168189
0.113638	0.375301	1.50654	0.829446	0.925437	0.922114	chr1	1046800	1047000	0.0344302	0.0937627
0.290586	0.370726	0.896902	0.754344	0.834216	0.830531	chr1	1047000	1047200	0.0733068	0.0928456
0.399079	0.454194	0.72505	0.639789	0.847985	0.844112	chr1	1047200	1047400	0.0949882	0.109544
0.433968	0.550577	0.68451	0.518724	0.863529	0.859573	chr1	1047400	1047600	0.101754	0.128092
0.00996326	0.00416151	2.32164	2.60729	0.845744	0.842869	chr1	10475200	10475400	0.00604112	0.00410857
0.0244241	0.0304845	3.25681	3.11784	1.3768	1.37522	chr1	1048000	1048200	0.0108536	0.0134259
0.361009	0.375964	1.25561	1.21474	1.35432	1.35236	chr1	10482200	10482400	0.0875095	0.093897
0.211958	0.1951	1.99476	2.06969	1.56522	1.563	chr1	10482400	10482600	0.056757	0.055371
0.118949	0.0879781	1.82175	1.99721	1.13614	1.13377	chr1	104849200	104849400	0.0356954	0.0295462
0.0208859	0.0217311	2.33981	2.31778	0.961404	0.959133	chr1	1049400	1049600	0.00973364	0.0106049
0.154956	0.261616	1.89289	1.48063	1.29856	1.29497	chr1	1049600	1049800	0.0441077	0.070027
0.0540747	0.0806039	1.52433	1.37013	0.761397	0.758636	chr1	1050000	1050200	0.0193897	0.027625
0.0817682	0.0551753	2.87191	3.17796	1.59657	1.59506	chr1	105005600	105005800	0.0265792	0.0207088
0.0334157	0.059032	1.61669	1.41788	0.726346	0.72346	chr1	1050200	1050400	0.0135646	0.0217833
0.0136554	0.0199156	1.92111	1.7967	0.734762	0.732063	chr1	1050400	1050600	0.00735045	0.0100034
0.0169287	0.0263604	2.1457	1.97603	0.850147	0.847397	chr1	1050800	1051000	0.00846087	0.0121335
0.126817	0.157149	1.92516	1.77478	1.22714	1.22421	chr1	1051000	1051200	0.0375676	0.0465834
0.521171	0.300946	0.894515	1.444	1.37852	1.37273	chr1	105120600	105120800	0.118283	0.0784337
0.431519	0.129424	0.929035	1.81069	1.16572	1.16239	chr1	105120800	105121000	0.101286	0.0399311
0.0675975	0.116656	1.9462	1.65384	1.02769	1.02474	chr1	1051400	1051600	0.0229513	0.0367955
0.0449561	0.113955	1.70688	1.32404	0.816951	0.814073	chr1	1051600	1051800	0.0168783	0.0361253
0.018556	0.0339311	2.01106	1.78952	0.809375	0.806508	chr1	1051800	1052000	0.00899577	0.0144884
0.00584969	0.00824773	3.51916	3.35154	1.18909	1.18765	chr1	1052000	1052200	0.00446437	0.00583163
0.0238501	0.0684382	2.50771	1.98803	1.05546	1.05317	chr1	1053800	1054000	0.0106766	0.0243816
0.233916	0.206151	1.45499	1.54334	1.19857	1.19526	chr1	105383400	105383600	0.0614808	0.0578588
0.0258423	0.067784	-2.29154	-1.84127	0.97902	0.972978	chr1	105383600	105383800	0.0112931	0.024205
0.0230999	0.0574056	2.5516	2.10208	1.06765	1.06524	chr1	1054000	1054200	0.0104374	0.0213345
0.00449853	0.00285248	2.75137	2.90109	0.898273	0.895626	chr1	1054400	1054600	0.00389765	0.0034963
0.00267013	0.004065	3.21495	3.04961	0.984845	0.982957	chr1	1055000	1055200	0.00306876	0.00406657
0.00298231	0.00599461	3.55053	3.24606	1.10192	1.10042	chr1	1055200	1055400	0.00322308	0.00490951
0.323334	0.279298	1.76989	1.93886	1.76359	1.7608	chr1	10553200	10553400	0.0799748	0.0738506
0.345766	0.339665	1.8008	1.82178	1.88098	1.87864	chr1	10553400	10553600	0.0844775	0.0864944
0.288296	0.311696	1.47131	1.39821	1.36188	1.35959	chr1	105541800	105542000	0.072833	0.0806916
0.587589	0.668784	0.46533	0.364939	0.849103	0.844931	chr1	10555800	10556000	0.130604	0.150144
0.980649	0.826424	-0.0211446	-0.190266	0.864772	0.86036	chr1	10556000	10556200	0.198065	0.178114
0.67348	0.591885	0.432036	0.54787	1.01561	1.01138	chr1	10556200	10556400	0.146093	0.135905
0.754412	0.795056	0.358095	0.296385	1.13463	1.13127	chr1	10556400	10556600	0.160286	0.172665
0.763075	0.694307	-0.349574	-0.455736	1.14952	1.14885	chr1	10556600	10556800	0.161794	0.154741
0.462849	0.366735	-0.80297	-0.989512	1.0802	1.08029	chr1	105630400	105630600	0.107257	0.0920266
0.48998	0.23316	-0.770845	-1.35298	1.10337	1.11269	chr1	105630600	105630800	0.112432	0.0638422
0.00976289	0.0123731	3.55595	3.42629	1.29148	1.29015	chr1	1056400	1056600	0.0059655	0.00739606
0.00614964	0.00662584	3.58462	3.54443	1.21939	1.21803	chr1	1056600	1056800	0.00458462	0.0051753
0.525152	0.468574	0.532585	0.605152	0.828708	0.82469	chr1	105796200	105796400	0.119019	0.112358
0.922563	0.884149	-0.0885209	-0.132043	0.903286	0.898783	chr1	105796400	105796600	0.188631	0.188012
0.902948	0.811123	-0.115739	-0.225778	0.941446	0.936762	chr1	105796600	105796800	0.185417	0.17546
0.0950588	0.0987316	-1.58197	-1.5554	0.918829	0.913847	chr1	105914200	105914400	0.0299142	0.0322983
0.131095	0.14331	-1.42168	-1.36921	0.916795	0.911876	chr1	105914400	105914600	0.0385896	0.043281
0.551461	0.592507	-0.517579	-0.462534	0.859593	0.855292	chr1	105914600	105914800	0.123929	0.136024
0.0239595	0.0222929	2.134	2.15452	0.898931	0.895689	chr1	1059800	1060000	0.0107096	0.0107947
0.0121988	0.0122931	2.52091	2.51059	0.947132	0.944388	chr1	1060000	1060200	0.00684253	0.00736565
0.0130252	0.0103519	3.71186	3.84092	1.40903	1.40724	chr1	1060400	1060600	0.00713307	0.00664346
0.276465	0.351398	-0.949059	-0.806222	0.856738	0.852157	chr1	10605400	10605600	0.0703883	0.0889023
0.253032	0.32843	-1.19335	-1.01185	1.02466	1.01909	chr1	10605600	10605800	0.0654923	0.0841783
0.184581	0.41052	-1.40014	-0.855756	1.03185	1.02581	chr1	10605800	10606000	0.0507439	0.100872
0.00665081	0.00942798	2.56952	2.43698	0.883458	0.880521	chr1	10616400	10616600	0.00478648	0.0062981
0.0112083	0.0141295	2.43535	2.34029	0.903093	0.900011	chr1	10616600	10616800	0.00649543	0.00801922
0.0820889	0.0933137	1.4614	1.40196	0.813325	0.809769	chr1	10616800	10617000	0.0266607	0.0309182
0.150862	0.181692	2.38406	2.20932	1.61874	1.61718	chr1	10621400	10621600	0.0431711	0.0522767
0.0406357	0.0295229	2.42566	2.58498	1.13544	1.13302	chr1	10621600	10621800	0.0156613	0.013131
0.176499	0.139583	2.165	2.37017	1.56536	1.56327	chr1	10622600	10622800	0.048946	0.0423939
0.0975183	0.0818176	2.10134	2.20822	1.22995	1.22782	chr1	10622800	10623000	0.030515	0.0279425
0.216632	0.224757	1.35875	1.33016	1.07738	1.0739	chr1	10624200	10624400	0.0577713	0.0619788
0.0911887	0.0888114	1.72714	1.73488	0.990801	0.987557	chr1	10624400	10624600	0.0289559	0.0297569
0.0470623	0.0613244	1.79773	1.68137	0.869365	0.866066	chr1	10626800	10627000	0.0174622	0.0224167
0.102917	0.15511	1.78773	1.54509	1.06391	1.06036	chr1	10627000	10627200	0.031837	0.0461053
0.00122727	0.0018506	4.02366	3.84596	1.13127	1.13005	chr1	1062800	1063000	0.0023295	0.00300559
0.120184	0.285404	1.90438	1.29153	1.19181	1.18818	chr1	10629400	10629600	0.0359919	0.0751449
0.0597219	0.117079	1.77865	1.46223	0.910154	0.90711	chr1	10629600	10629800	0.0208852	0.0369019
0.00998447	0.0153875	2.78794	2.60015	1.01593	1.01395	chr1	10629800	10630000	0.00604912	0.00846769
0.00120721	0.00141667	3.84932	3.78047	1.0804	1.07909	chr1	1063000	1063200	0.0023184	0.00277144
0.00455546	0.00741137	3.36387	3.14726	1.10001	1.09848	chr1	10631400	10631600	0.00392062	0.00549921
0.0682967	0.0634972	2.17923	2.21553	1.15383	1.15126	chr1	10631800	10632000	0.023131	0.0230235
0.00302571	0.00767693	2.89279	2.5589	0.899338	0.897563	chr1	10635600	10635800	0.00324334	0.00560097
0.008641	0.00901361	3.30351	3.27798	1.17851	1.17661	chr1	10636000	10636200	0.0055486	0.00613509
0.203947	0.314949	1.08446	0.850904	0.835689	0.833076	chr1	10639400	10639600	0.0550191	0.0813739
0.16661	0.260903	1.16023	0.935224	0.819157	0.816708	chr1	10639600	10639800	0.0467281	0.0698687
0.379654	0.590637	0.636191	0.386862	0.713835	0.711748	chr1	10639800	10640000	0.0911856	0.135663
0.00729563	0.0147692	2.10939	1.89	0.734616	0.732082	chr1	1064000	1064200	0.00503872	0.00824815
0.0327383	0.115385	1.60367	1.15854	0.717511	0.715246	chr1	10640000	10640200	0.0133682	0.0364823
0.00602773	0.00713327	2.13167	2.07531	0.723174	0.72048	chr1	10640200	10640400	0.00453701	0.00538332
0.0299502	0.0265004	2.58032	2.63775	1.13417	1.1323	chr1	106412000	106412200	0.0125338	0.0121766
0.00241817	0.000636694	-2.18969	-2.50473	0.663103	0.659517	chr1	1064200	1064400	0.00294035	0.00227688
0.108583	0.140186	1.21863	1.11201	0.737623	0.734589	chr1	10642800	10643000	0.0332079	0.0425353
0.120839	0.178638	1.1281	0.96928	0.707288	0.704387	chr1	10643000	10643200	0.0361473	0.0515662
0.0265056	0.0466646	1.60419	1.42169	0.688655	0.686193	chr1	10643200	10643400	0.0114901	0.0182824
0.0135777	0.0210403	2.35794	2.18347	0.901011	0.898344	chr1	10643400	10643600	0.00732388	0.010378
0.00541634	0.00615455	3.07412	3.0162	1.02813	1.02613	chr1	10643600	10643800	0.00428507	0.00497839
0.00149872	0.000496607	-2.37026	-2.63088	0.680641	0.676665	chr1	1064400	1064600	0.00247926	0.00215566
0.395491	0.38024	0.739123	0.761072	0.85782	0.855021	chr1	10644400	10644600	0.0942926	0.0947815
0.649408	0.694899	0.483008	0.414986	1.05224	1.04826	chr1	10644600	10644800	0.141846	0.154848
0.0286734	0.0362471	2.28626	2.17508	0.996395	0.993727	chr1	10647800	10648000	0.0121501	0.0151907
0.0699452	0.122432	2.56022	2.16302	1.36406	1.36219	chr1	10648000	10648200	0.023557	0.0382096
0.243672	0.491392	1.27984	0.747324	1.07693	1.07322	chr1	10648200	10648400	0.0635276	0.116725
0.381174	0.500942	0.974387	0.744301	1.09685	1.09302	chr1	10648400	10648600	0.0914797	0.118572
0.262713	0.218163	1.12139	1.23141	0.983084	0.979741	chr1	10648800	10649000	0.0675279	0.0605061
0.000229248	0.000758997	3.6805	3.29388	0.883571	0.882198	chr1	10652000	10652200	0.00152597	0.00237096
0.00196758	0.00355618	3.20767	2.98866	0.948942	0.947471	chr1	10652200	10652400	0.00271539	0.00382883
0.139526	0.269595	1.95199	1.44367	1.28726	1.28434	chr1	10652600	10652800	0.0405514	0.0717563
0.111298	0.136909	1.68694	1.56767	1.02925	1.02673	chr1	10653000	10653200	0.0338575	0.0417457
0.0778835	0.153808	1.49193	1.19164	0.818242	0.81513	chr1	10653800	10654000	0.0256057	0.0457984
0.00640214	0.00609176	2.40493	2.41411	0.822568	0.820162	chr1	10654000	10654200	0.00468649	0.00495203
0.0022045	0.00335579	2.57478	2.44365	0.771516	0.769232	chr1	10654200	10654400	0.00283559	0.00373317
0.00453817	0.00623136	2.76027	2.64193	0.90219	0.900317	chr1	10654400	10654600	0.00391326	0.00501031
0.0118709	0.0108489	2.65081	2.68251	0.991728	0.989813	chr1	10654600	10654800	0.00672842	0.00683241
0.0213233	0.0355082	2.4663	2.2315	1.01713	1.01515	chr1	10654800	10655000	0.00987052	0.0149702
0.0573728	0.0798311	2.34055	2.1447	1.18592	1.18432	chr1	10655000	10655200	0.0202685	0.0274255
0.00793057	0.0163753	2.92272	2.60975	1.02991	1.02825	chr1	10655200	10655400	0.00528275	0.00881238
0.0242085	0.0465321	2.34645	2.04818	0.990317	0.987939	chr1	10655400	10655600	0.0107871	0.0182411
0.200512	0.214133	1.50394	1.45356	1.14992	1.14613	chr1	10655600	10655800	0.0542664	0.0596262
0.052841	0.0633538	2.30459	2.19957	1.14483	1.14231	chr1	10655800	10656000	0.0190525	0.0229832
0.0790917	0.0761522	2.45381	2.47606	1.35152	1.34964	chr1	10656000	10656200	0.0259042	0.0264402
0.00352637	0.00605767	3.12658	2.91234	0.990176	0.988681	chr1	10658200	10658400	0.00346864	0.00493765
0.00108978	0.0013941	4.90227	4.7743	1.36146	1.36044	chr1	10658600	10658800	0.0022479	0.00275828
0.00133304	0.00123057	4.96929	5.00714	1.40931	1.40817	chr1	10658800	10659000	0.00239295	0.00266476
0.0338669	0.0337249	1.92504	1.91905	0.86725	0.863811	chr1	10659000	10659200	0.013702	0.0144235
0.299979	0.316224	0.890056	0.856461	0.844405	0.840764	chr1	10659200	10659400	0.075238	0.0816371
0.00515973	0.00515936	2.73783	2.73024	0.909838	0.907306	chr1	10659400	10659600	0.0041781	0.00455437
0.00737948	0.00662449	2.92087	2.95852	1.01885	1.01665	chr1	10659600	10659800	0.00507161	0.00517506
0.0170266	0.025168	2.68102	2.49557	1.06328	1.0609	chr1	10659800	10660000	0.00849194	0.0117494
0.0141407	0.0150329	1.85132	1.82544	0.712055	0.709121	chr1	106619600	106619800	0.00751934	0.00834343
0.0418011	0.0654011	2.64999	2.37988	1.2481	1.24602	chr1	10662800	10663000	0.0159913	0.0235456
0.00558708	0.0100602	3.60147	3.31081	1.20946	1.20783	chr1	10663000	10663200	0.00435621	0.00653492
0.00162747	0.00347064	3.80629	3.4853	1.10277	1.10163	chr1	1066400	1066600	0.00254537	0.00378872
0.0278972	0.0210148	2.56305	2.69541	1.1111	1.10873	chr1	10664400	10664600	0.0119143	0.0103696
0.00178467	0.00449488	2.88242	2.57819	0.843556	0.841644	chr1	10665200	10665400	0.00262323	0.00425667
0.00887358	0.0202617	2.45214	2.14294	0.878168	0.87579	chr1	10665400	10665600	0.00563657	0.010118
0.0103129	0.0219781	3.24874	2.86489	1.1896	1.18795	chr1	10665600	10665800	0.00616817	0.0106876
0.00320823	0.0052782	3.71419	3.48422	1.16284	1.16133	chr1	10665800	10666000	0.00332419	0.0046061
0.0035809	0.00789291	3.10196	2.7901	0.984226	0.982517	chr1	1066600	1066800	0.00349396	0.00568665
0.00276168	0.0036416	2.73819	2.64095	0.842118	0.839684	chr1	10666000	10666200	0.00311525	0.0038675
0.0022481	0.00325964	2.83375	2.70644	0.851009	0.848959	chr1	10666200	10666400	0.00285893	0.00368678
0.00052985	0.00156113	3.30654	2.96113	0.85561	0.854053	chr1	10666400	10666600	0.00186031	0.00285093
0.0023314	0.00941786	2.79152	2.325	0.841815	0.839929	chr1	10666800	10667000	0.00289954	0.00629416
0.00248966	0.00714074	2.68222	2.34114	0.814992	0.812885	chr1	10667000	10667200	0.00297523	0.0053865
0.0017381	0.00394797	3.21921	2.9196	0.939389	0.937619	chr1	1066800	1067000	0.0025992	0.00401009
0.00829981	0.0127609	2.85817	2.67405	1.01374	1.01179	chr1	10668200	10668400	0.00542251	0.00753271
0.00725746	0.0157768	3.11692	2.76606	1.0847	1.08311	chr1	10668400	10668600	0.00502406	0.00860783
0.017154	0.0169622	2.74304	2.74176	1.08925	1.08668	chr1	1067400	1067600	0.00853379	0.00901813
0.0291587	0.0939126	1.96936	1.48368	0.861094	0.858606	chr1	10674600	10674800	0.0122961	0.0310753
0.00829812	0.0109583	2.5115	2.4049	0.890753	0.888735	chr1	10675400	10675600	0.00542174	0.00687519
0.00995784	0.0199104	3.03725	2.71053	1.10634	1.10435	chr1	10675800	10676000	0.00603959	0.0100015
0.00760024	0.0113554	2.49688	2.3466	0.874571	0.87192	chr1	10676200	10676400	0.00515683	0.0070216
0.0113524	0.0132106	2.88912	2.81532	1.07346	1.0711	chr1	10677600	10677800	0.00654764	0.00769662
0.00500526	0.00651326	2.78631	2.68283	0.922282	0.919778	chr1	10677800	10678000	0.00411304	0.00512743
0.0123673	0.0333874	2.21805	1.8533	0.835133	0.83251	chr1	10678000	10678200	0.00690103	0.0143182
0.0168708	0.0440972	3.04116	2.52338	1.20424	1.20256	chr1	10678200	10678400	0.00844222	0.0175327
0.0318861	0.0532216	3.14053	2.80544	1.39769	1.39601	chr1	10679800	10680000	0.0131141	0.0201522
0.00152727	0.00221758	3.29408	3.15546	0.947842	0.94615	chr1	10680200	10680400	0.00249271	0.00319549
0.00133042	0.00173757	2.65726	2.57357	0.753451	0.750962	chr1	10680600	10680800	0.00239176	0.00294382
0.0048993	0.00591824	2.79093	2.71516	0.921247	0.918857	chr1	10680800	10681000	0.0040687	0.00487927
0.00238685	0.00368676	2.92008	2.76775	0.882961	0.881336	chr1	10681200	10681400	0.00292586	0.00389004
0.0019466	0.00388054	3.12658	2.87786	0.923847	0.922233	chr1	10681400	10681600	0.00270489	0.00397982
0.00075906	0.000688332	3.19876	3.22145	0.85673	0.854631	chr1	10682800	10683000	0.00203959	0.0023149
0.00712123	0.00287222	2.80713	3.14542	0.974313	0.97185	chr1	10683400	10683600	0.00497516	0.00350366
0.00746427	0.00257282	2.20473	2.51407	0.77028	0.766814	chr1	10683600	10683800	0.00510468	0.00336766
0.0087164	0.00401615	2.36464	2.61711	0.844639	0.842277	chr1	10683800	10684000	0.00557737	0.00404292
0.0516449	0.025487	1.62438	1.87612	0.802581	0.799452	chr1	10684000	10684200	0.0187306	0.0118498
0.00175343	0.00782086	3.71857	3.08512	1.08615	1.08499	chr1	10685600	10685800	0.00260707	0.00565744
0.465756	0.276593	1.13134	1.69151	1.53196	1.52738	chr1	10686600	10686800	0.107797	0.0732624
0.38387	0.185716	0.945775	1.44482	1.07076	1.06761	chr1	10686800	10687000	0.0920164	0.0532068
0.00147529	0.00139303	4.31757	4.34016	1.23774	1.23663	chr1	10687200	10687400	0.00246747	0.00275799
0.0104924	0.0101326	2.61399	2.62117	0.959664	0.957269	chr1	10687600	10687800	0.00623588	0.00656116
0.0278787	0.0272262	1.86367	1.86498	0.807814	0.804714	chr1	10687800	10688000	0.0119085	0.012411
0.00230802	0.00110759	3.27897	3.54135	0.987673	0.985142	chr1	10688600	10688800	0.0028877	0.00258857
0.359721	0.420633	0.780271	0.681901	0.839325	0.835524	chr1	1069000	1069200	0.0872552	0.102916
0.000453674	0.000570591	3.9063	3.81833	0.996328	0.994958	chr1	10690000	10690200	0.00179304	0.00222068
0.00265915	0.00376141	2.62824	2.51493	0.804728	0.802819	chr1	10690200	10690400	0.0030637	0.00392487
0.0115614	0.0240762	1.87648	1.65234	0.699171	0.696663	chr1	10690400	10690600	0.00662256	0.0113886
0.140068	0.243211	1.76558	1.38434	1.16598	1.1637	chr1	10690600	10690800	0.0406771	0.0660477
0.188048	0.222922	1.09584	1.00813	0.814161	0.810611	chr1	1069200	1069400	0.0515148	0.0615731
0.0065842	0.00661601	2.76032	2.75221	0.94775	0.945591	chr1	1069400	1069600	0.00475953	0.00517131
0.52244	0.648464	-0.701154	-0.494972	1.08385	1.07519	chr1	106949400	106949600	0.118516	0.146418
0.0807386	0.117472	2.31983	2.0666	1.28508	1.28347	chr1	10697000	10697200	0.0263214	0.0369984
0.0678833	0.0800955	2.44241	2.33304	1.29113	1.28951	chr1	10697200	10697400	0.0230259	0.0274923
0.00450233	0.0119803	3.28526	2.85911	1.07269	1.07118	chr1	10698800	10699000	0.00389889	0.00724952
0.0569506	0.0471809	1.62666	1.69306	0.822723	0.819214	chr1	1070000	1070200	0.0201583	0.0184323
0.0143585	0.0122073	2.08687	2.13308	0.804642	0.801507	chr1	10701600	10701800	0.00759427	0.00733323
0.164119	0.199506	1.16695	1.06896	0.818905	0.815457	chr1	1070200	1070400	0.0461692	0.0563663
0.00392006	0.0091926	3.01641	2.68428	0.967854	0.966277	chr1	10703000	10703200	0.00364137	0.006205
0.000508736	0.00222317	3.21406	2.75764	0.82852	0.827102	chr1	10703200	10703400	0.00184311	0.00319808
0.453621	0.541087	0.566037	0.458968	0.745851	0.742684	chr1	1070400	1070600	0.1055	0.126268
0.678844	0.553799	0.372838	0.531252	0.892024	0.887539	chr1	107056800	107057000	0.147037	0.128696
0.080952	0.0839078	1.51667	1.49503	0.840785	0.83722	chr1	107057200	107057400	0.0263752	0.0284949
0.208639	0.166615	1.00724	1.10578	0.784469	0.780721	chr1	107057400	107057600	0.0560375	0.0487947
0.180648	0.114696	1.55743	1.84175	1.1372	1.1348	chr1	107057800	107058000	0.0498709	0.0363095
0.107263	0.0939436	2.2242	2.31345	1.34104	1.33893	chr1	10706800	10707000	0.0328917	0.0310827
0.170223	0.229604	1.19819	1.04163	0.853392	0.849988	chr1	10707000	10707200	0.04754	0.0630498
0.0557006	0.0761057	1.64771	1.51519	0.828897	0.825758	chr1	10707200	10707400	0.0198283	0.0264292
0.00234206	0.00349299	3.30778	3.15012	0.998022	0.996471	chr1	10714000	10714200	0.00290413	0.00379869
0.178682	0.253325	1.34532	1.13389	0.977759	0.974224	chr1	107140800	107141000	0.0494353	0.06824
0.00411724	0.00906316	2.84142	2.54902	0.917322	0.915685	chr1	10714200	10714400	0.00373115	0.00615389
0.00133615	0.00251708	2.66132	2.475	0.754944	0.752981	chr1	10714400	10714600	0.00239475	0.00334356
0.000392344	0.000533279	4.55875	4.42747	1.14742	1.14636	chr1	10715000	10715200	0.00173967	0.00218678
0.000732795	0.000984587	4.24983	4.12283	1.13433	1.1332	chr1	10715200	10715400	0.00202226	0.00250947
0.476622	0.553663	0.733005	0.606442	1.0174	1.01281	chr1	1071600	1071800	0.109867	0.128667
0.00566794	0.0059588	3.09936	3.07195	1.04284	1.04056	chr1	10716600	10716800	0.00438761	0.00489478
0.681783	0.861603	0.410977	0.17374	0.992917	0.988364	chr1	1071800	1072000	0.147564	0.184204
0.0151043	0.0151868	2.71097	2.70262	1.05394	1.05163	chr1	10719000	10719200	0.00784904	0.00839815
0.0645074	0.0656072	2.07748	2.06219	1.08387	1.08056	chr1	10720600	10720800	0.0221416	0.0236035
0.524735	0.935983	0.769662	0.0967295	1.19639	1.1946	chr1	10721600	10721800	0.11894	0.196745
0.446582	0.606854	0.802983	0.539204	1.04161	1.03724	chr1	10721800	10722000	0.104164	0.138724
0.0147398	0.0195115	3.39494	3.23368	1.31458	1.31283	chr1	1072200	1072400	0.00772741	0.00986986
0.18511	0.139048	1.18449	1.32049	0.874007	0.869719	chr1	10722800	10723000	0.05086	0.0422645
0.0444257	0.0373535	1.77635	1.83611	0.84795	0.844168	chr1	10723000	10723200	0.0167325	0.0155334
0.0115968	0.0132569	2.72541	2.66328	1.01596	1.01382	chr1	1072400	1072600	0.00663464	0.00771303
0.0697624	0.0818108	2.54894	2.43773	1.35711	1.35539	chr1	10724200	10724400	0.0235102	0.0279407
0.0540662	0.0778494	3.43988	3.13003	1.71814	1.71644	chr1	10725200	10725400	0.0193871	0.0268909
0.031257	0.0845061	1.96501	1.54725	0.871049	0.868216	chr1	10726600	10726800	0.0129279	0.0286463
0.0761441	0.184813	1.47817	1.08853	0.805692	0.802643	chr1	10726800	10727000	0.0251464	0.0530062
0.0823006	0.0955978	2.04736	1.95681	1.14026	1.13848	chr1	10727000	10727200	0.0267127	0.0315114
0.0714788	0.114889	1.8817	1.63014	1.00832	1.00497	chr1	10727400	10727600	0.0239535	0.0363569
0.0453007	0.0377593	2.1151	2.19433	1.01407	1.01116	chr1	10727600	10727800	0.0169747	0.0156549
0.0473438	0.032222	2.06773	2.23816	1.00129	0.998189	chr1	10727800	10728000	0.0175388	0.0139587
0.71483	0.705632	0.403185	0.415678	1.09345	1.09038	chr1	107292400	107292600	0.153408	0.156805
0.928494	0.941622	0.10863	0.088426	1.20072	1.19776	chr1	107292600	107292800	0.189636	0.1977
0.938445	0.963596	-0.0677908	0.0398612	0.870763	0.866349	chr1	10729400	10729600	0.191279	0.201306
0.881974	0.976025	-0.129811	0.0261363	0.86718	0.862701	chr1	10729600	10729800	0.18195	0.20336
0.0319025	0.1046	2.0514	1.52179	0.913069	0.910259	chr1	1073200	1073400	0.0131193	0.0337901
0.301305	0.626146	1.0138	0.472553	0.96449	0.960389	chr1	1073400	1073600	0.0755069	0.142303
0.00019276	0.000651201	3.59332	3.21578	0.850054	0.848574	chr1	10737200	10737400	0.00144969	0.00228611
0.00014459	0.000402906	3.54313	3.23812	0.818438	0.816986	chr1	10737400	10737600	0.00131573	0.00205281
0.000181384	0.000424335	3.51706	3.25945	0.827782	0.82626	chr1	10737600	10737800	0.00142155	0.00207897
0.0155112	0.0430455	2.55987	2.10472	0.999556	0.997693	chr1	1073800	1074000	0.00798856	0.017221
0.116956	0.10382	1.3204	1.36587	0.818835	0.815081	chr1	10738000	10738200	0.0352227	0.0335943
0.0320105	0.0675691	2.03743	1.71327	0.907465	0.904594	chr1	10738200	10738400	0.0131507	0.0241453
0.000195337	0.000238625	3.48276	3.41601	0.824821	0.8229	chr1	10739800	10740000	0.0014546	0.00179533
0.856519	0.87575	0.163381	-0.140642	0.896144	0.892099	chr1	107436800	107437000	0.177687	0.186587
0.967655	0.62271	0.0372151	-0.450749	0.910414	0.907002	chr1	107437000	107437200	0.195976	0.141671
0.00101023	0.00113437	3.35073	3.30472	0.92339	0.921582	chr1	1074400	1074600	0.00219831	0.00260615
0.438301	0.569217	1.29021	0.944613	1.64324	1.64189	chr1	10746200	10746400	0.10258	0.131619
0.273077	0.398243	1.58569	1.2154	1.42117	1.41892	chr1	10746600	10746800	0.0696904	0.0984126
0.45132	0.396076	0.646223	0.725741	0.847146	0.843345	chr1	10747400	10747600	0.105067	0.0979865
0.331385	0.251332	0.874468	1.03195	0.886211	0.882839	chr1	10747600	10747800	0.0815961	0.0678083
0.537321	0.261907	0.595814	1.08698	0.95516	0.951275	chr1	10747800	10748000	0.121287	0.0700868
6.13e-05	8.43e-05	4.32344	4.21291	0.933501	0.932181	chr1	1074800	1075000	0.000883238	0.00116573
0.00249951	0.00221818	3.7147	3.76072	1.12923	1.12767	chr1	10748200	10748400	0.00298066	0.00319566
0.870259	0.61426	0.207149	0.636539	1.25785	1.25026	chr1	107484200	107484400	0.179981	0.1401
0.571037	0.289852	0.674368	1.26244	1.17774	1.17239	chr1	107484400	107484600	0.127578	0.0760957
0.317715	0.738442	-0.821916	-0.271222	0.809383	0.805007	chr1	107491000	107491200	0.0788441	0.162657
0.23249	0.611022	-0.974833	-0.409082	0.800531	0.796181	chr1	107491200	107491400	0.0611826	0.1395
0.237705	0.698557	-0.987721	-0.318923	0.820412	0.815922	chr1	107491400	107491600	0.0622838	0.155504
0.000878853	0.00113171	4.20432	4.09253	1.14248	1.141	chr1	1075000	1075200	0.00211567	0.00260349
0.0367487	0.0195667	2.62326	2.95517	1.20194	1.20035	chr1	10750200	10750400	0.0145444	0.00988765
0.125882	0.151084	2.40369	2.24595	1.52825	1.52581	chr1	10751600	10751800	0.0373496	0.04515
0.102944	0.100251	2.47853	2.49448	1.47514	1.47248	chr1	10751800	10752000	0.0318434	0.0326825
0.000735218	0.0010179	4.14606	4.00889	1.10699	1.10561	chr1	1075200	1075400	0.00202406	0.00252722
0.000684838	0.000957758	4.21658	4.07464	1.11808	1.11684	chr1	10754600	10754800	0.00198525	0.00249651
0.0141864	0.0209221	3.66025	3.42398	1.40854	1.40731	chr1	10754800	10755000	0.00753565	0.0103388
0.00788081	0.00849672	2.88036	2.84588	1.01408	1.01279	chr1	10756000	10756200	0.00526483	0.00592898
0.00484902	0.00596232	3.01375	2.92864	0.99347	0.992091	chr1	10756200	10756400	0.00404597	0.00489634
0.0224143	0.0192659	2.90211	2.97699	1.20767	1.20595	chr1	107570400	107570600	0.0102161	0.00978755
0.00551402	0.0049797	2.77048	2.80173	0.928774	0.926767	chr1	107570600	107570800	0.00432664	0.00447552
0.935973	0.605247	0.0929758	0.593744	1.14805	1.13705	chr1	107572800	107573000	0.190861	0.138406
0.000685343	0.000863463	3.03882	2.96273	0.80584	0.803676	chr1	10759200	10759400	0.00198525	0.00243919
0.000555459	0.000939321	2.83102	2.68216	0.73582	0.733727	chr1	10759400	10759600	0.00188199	0.00248692
0.0190672	0.0290417	1.61827	1.49196	0.654362	0.651839	chr1	10759600	10759800	0.00915831	0.0129818
0.0361741	0.0127702	2.36523	2.84941	1.08015	1.07827	chr1	10762000	10762200	0.0143773	0.0075362
0.00753865	0.00857394	2.47658	2.4233	0.866465	0.863529	chr1	10763200	10763400	0.00513309	0.00596025
0.00382494	0.00494377	2.87942	2.77953	0.92108	0.918561	chr1	10763400	10763600	0.00360038	0.00445936
0.00164616	0.00247389	3.58697	3.42225	1.04052	1.03909	chr1	10767000	10767200	0.00255598	0.00332564
0.00152042	0.00235796	3.18913	3.03191	0.9172	0.915496	chr1	10767200	10767400	0.00249001	0.00326934
0.00083469	0.00188123	3.33238	3.0553	0.900909	0.899365	chr1	10767400	10767600	0.00208809	0.00302298
0.167609	0.139648	1.30488	1.3946	0.923519	0.919979	chr1	10767800	10768000	0.0469545	0.0424097
0.102047	0.065075	1.47303	1.66422	0.87431	0.870209	chr1	10768000	10768200	0.0316267	0.023456
0.0731462	0.0530111	2.22299	2.40756	1.19856	1.19689	chr1	10772000	10772200	0.0243867	0.0200935
0.00178797	0.00270814	2.58703	2.46064	0.757263	0.755023	chr1	10773600	10773800	0.00262566	0.00343174
0.00173134	0.00230016	2.63756	2.54746	0.76933	0.767034	chr1	10773800	10774000	0.00259608	0.00323861
0.000756907	0.000939621	2.98078	2.9091	0.798126	0.795834	chr1	10774000	10774200	0.00203841	0.00248692
0.0430202	0.0407813	2.88738	2.91766	1.36852	1.36681	chr1	10775000	10775200	0.0163351	0.0165603
0.0113786	0.0217523	2.9985	2.68878	1.1145	1.11286	chr1	10775200	10775400	0.0065566	0.0106125
0.0280303	0.0468147	2.59655	2.32909	1.12666	1.12498	chr1	10781400	10781600	0.0119534	0.0183251
0.0203988	0.0177363	3.16788	3.24169	1.29621	1.29458	chr1	107835600	107835800	0.00958131	0.00927655
0.347351	0.217185	1.61568	2.12758	1.69325	1.68907	chr1	107844600	107844800	0.0847962	0.0602899
0.104813	0.12755	1.97527	1.84799	1.18227	1.18032	chr1	10785800	10786000	0.0323001	0.03947
0.665656	0.622284	0.629723	0.716173	1.44343	1.43932	chr1	107904000	107904200	0.144715	0.141593
0.802968	0.632307	0.214643	-0.410166	0.85294	0.848771	chr1	1079400	1079600	0.168618	0.143428
0.464817	0.501274	0.624618	0.571621	0.844008	0.840097	chr1	10794200	10794400	0.107623	0.118634
0.0180224	0.0447154	2.81159	2.35067	1.12589	1.12373	chr1	10795400	10795600	0.00882232	0.0177153
0.861164	0.852794	0.137877	-0.145748	0.781839	0.77896	chr1	1079600	1079800	0.17846	0.182712
0.2026	0.413074	0.997006	0.633333	0.765953	0.763391	chr1	1079800	1080000	0.0547202	0.101391
0.215354	0.415521	0.983597	0.639538	0.777687	0.774965	chr1	1080000	1080200	0.0574853	0.101881
0.0251177	0.0415076	-2.32466	-2.08517	0.987876	0.980573	chr1	108016400	108016600	0.0110661	0.0167743
0.341359	0.352971	-0.902435	-0.876005	0.933919	0.928989	chr1	108016600	108016800	0.0835944	0.0892261
0.404021	0.233799	1.14541	1.63843	1.35392	1.34934	chr1	108036600	108036800	0.0959402	0.0639849
0.00958593	0.0151792	3.7301	3.46859	1.35106	1.34957	chr1	10815000	10815200	0.00590159	0.00839537
0.0051183	0.00791064	3.44148	3.23926	1.14247	1.14105	chr1	10815200	10815400	0.00416176	0.00569387
0.00288563	0.00356884	2.82806	2.74999	0.874276	0.872188	chr1	108160400	108160600	0.00317559	0.00383384
0.00449268	0.00722277	2.74482	2.57022	0.895986	0.893849	chr1	108160600	108160800	0.00389475	0.00542008
0.00378704	0.00362101	3.01652	3.02824	0.963746	0.962153	chr1	10816800	10817000	0.00358509	0.00385834
0.0126389	0.012869	2.02446	2.01242	0.764844	0.762461	chr1	10817000	10817200	0.00699568	0.00757308
0.00195516	0.00173017	2.76487	2.79407	0.81737	0.814921	chr1	108199800	108200000	0.00270986	0.00294009
0.0414765	0.0574467	1.64897	1.52366	0.77532	0.772258	chr1	108200000	108200200	0.0158983	0.0213462
0.0353856	0.0557343	1.86206	1.67644	0.846476	0.843471	chr1	108200200	108200400	0.0141479	0.0208633
0.0616233	0.0653153	1.9482	1.91275	1.00473	1.00111	chr1	108200400	108200600	0.021385	0.0235228
0.0697719	0.10641	1.99491	1.76157	1.06217	1.05941	chr1	10824800	10825000	0.023512	0.0342439
0.0596432	0.0952957	1.73285	1.52008	0.886428	0.883543	chr1	10825000	10825200	0.0208663	0.0314336
0.0279197	0.0131198	2.25582	2.56303	0.978072	0.974047	chr1	10825800	10826000	0.0119208	0.00766229
0.00732031	0.00655345	3.02695	3.06666	1.05466	1.05226	chr1	1082600	1082800	0.00504788	0.00514405
0.043453	0.0283609	2.57031	2.80203	1.22093	1.21858	chr1	10826000	10826200	0.0164584	0.0127708
0.0132398	0.00637913	3.42896	3.81215	1.30502	1.30325	chr1	10826200	10826400	0.00720642	0.00507182
0.0208452	0.012115	2.60715	2.8475	1.07088	1.06869	chr1	1082800	1083000	0.00972087	0.00729908
0.0371864	0.0472581	1.77967	1.68298	0.817445	0.81464	chr1	1083000	1083200	0.0146722	0.0184545
0.00872127	0.0184098	2.32523	2.06045	0.830629	0.828123	chr1	10830400	10830600	0.00557903	0.0094986
0.0116877	0.0121929	3.16252	3.13795	1.18033	1.17887	chr1	10830600	10830800	0.00666567	0.00732798
0.150135	0.180664	1.17605	1.08674	0.797045	0.793542	chr1	1083200	1083400	0.0430053	0.0520324
0.00390286	0.00400184	3.36756	3.35186	1.07993	1.07826	chr1	1083400	1083600	0.00363265	0.00403718
0.0322583	0.0162872	2.76464	3.12676	1.23327	1.23085	chr1	108363600	108363800	0.0132244	0.00878323
0.0112517	0.00932116	2.15177	2.20467	0.798406	0.795248	chr1	108363800	108364000	0.00651163	0.00625578
0.0012072	0.00115185	3.61385	3.62545	1.01431	1.01262	chr1	108364000	108364200	0.0023184	0.00261644
0.00645435	0.00190014	3.30221	3.83106	1.13072	1.12897	chr1	1083800	1084000	0.0047088	0.0030336
0.151811	0.221649	1.91609	1.625	1.30412	1.30295	chr1	10842600	10842800	0.043389	0.0612921
0.0949206	0.205703	1.78047	1.33456	1.03366	1.03252	chr1	10842800	10843000	0.0298785	0.0577585
0.00496327	0.00425282	3.65127	3.71906	1.20726	1.20557	chr1	1084800	1085000	0.00409414	0.0041505
0.000740149	0.00116148	3.08539	2.9408	0.824329	0.822101	chr1	108486800	108487000	0.00202661	0.00262338
0.0241763	0.0166964	2.6102	2.77926	1.10136	1.09861	chr1	108490200	108490400	0.0107775	0.00892335
0.0970703	0.113566	1.82808	1.73378	1.06851	1.06481	chr1	10849200	10849400	0.0304029	0.0360309
0.0377733	0.0399994	1.48475	1.46065	0.684235	0.681402	chr1	1085000	1085200	0.0148394	0.0163312
0.0110987	0.0202393	1.88719	1.70382	0.69877	0.696192	chr1	1085200	1085400	0.00645824	0.0101105
0.0033158	0.00911203	2.18804	1.90674	0.687766	0.685496	chr1	1085400	1085600	0.003375	0.0061733
0.0138745	0.0320008	2.1412	1.83769	0.821034	0.818453	chr1	1085600	1085800	0.00742619	0.0138887
0.000561682	0.000255827	4.29278	4.60341	1.11693	1.11561	chr1	10857400	10857600	0.0018882	0.00183636
0.00430959	0.0024682	3.07316	3.28134	0.997871	0.996036	chr1	10857600	10857800	0.0038156	0.00332296
0.0435071	0.020922	2.18805	2.5242	1.03964	1.03749	chr1	10857800	10858000	0.0164721	0.0103388
0.0558096	0.108563	2.11641	1.75496	1.06518	1.0622	chr1	1085800	1086000	0.0198566	0.0347808
0.106726	0.0805557	1.79369	1.94662	1.07974	1.07766	chr1	10858000	10858200	0.0327632	0.0276128
0.0175971	0.0101197	3.66718	3.99975	1.46254	1.46046	chr1	10863400	10863600	0.00867988	0.00655733
0.449079	0.49363	0.885192	0.798387	1.15464	1.15254	chr1	108647000	108647200	0.104639	0.117156
0.160416	0.119323	1.39602	1.55069	0.970781	0.968108	chr1	108660800	108661000	0.0453395	0.0374543
0.120101	0.0905769	1.36132	1.4816	0.851744	0.848255	chr1	108661000	108661200	0.0359725	0.0302115
0.0025364	0.00279485	2.81946	2.77941	0.858539	0.855998	chr1	108661400	108661600	0.00300163	0.0034724
0.0152912	0.0216605	2.9614	2.78462	1.15362	1.15165	chr1	10866400	10866600	0.00791225	0.0105813
0.0250048	0.0588417	1.76109	1.46157	0.747753	0.74516	chr1	10866600	10866800	0.0110306	0.0217291
0.0966387	0.0859577	1.8928	1.95532	1.10484	1.10256	chr1	108667400	108667600	0.030301	0.0290289
0.621228	0.651726	0.474542	0.431717	0.950807	0.947232	chr1	108681600	108681800	0.13674	0.147039
0.560217	0.673884	0.562879	0.404515	0.955893	0.952171	chr1	108681800	108682000	0.125577	0.151085
0.28318	0.19951	1.85692	2.22384	1.70031	1.69648	chr1	108687400	108687600	0.0717789	0.0563667
0.0544461	0.0418523	1.94443	2.0576	0.972825	0.969354	chr1	108692000	108692200	0.0194892	0.0168749
0.139612	0.11891	1.30723	1.37656	0.862261	0.858398	chr1	108692200	108692400	0.0405703	0.0373546
0.985932	0.998369	0.0230047	-0.00266895	1.29424	1.29505	chr1	108699800	108700000	0.198911	0.207009
0.000627041	0.00065684	3.26671	3.24473	0.858895	0.856924	chr1	108747000	108747200	0.0019441	0.00228993
0.000228611	0.000106706	3.79236	4.03049	0.910209	0.908494	chr1	10875200	10875400	0.0015255	0.00131467
0.00364197	0.00334721	3.74144	3.7758	1.1896	1.18821	chr1	10881800	10882000	0.00352182	0.00373029
0.537324	0.531206	0.697901	0.7058	1.11883	1.11458	chr1	108830600	108830800	0.121287	0.124378
0.146718	0.126177	1.34713	1.41632	0.905079	0.901213	chr1	108834200	108834400	0.0422162	0.0391435
0.364225	0.279072	0.883412	1.05221	0.959352	0.955125	chr1	108834400	108834600	0.0881443	0.0738052
0.0125804	0.00533454	2.60544	2.93993	0.983624	0.981282	chr1	1088600	1088800	0.00697383	0.00463187
0.267349	0.303903	1.19898	1.10617	1.06156	1.05814	chr1	108877000	108877200	0.0684911	0.0790587
0.205909	0.20527	1.61023	1.60958	1.24639	1.24408	chr1	108877200	108877400	0.0554518	0.057662
0.812283	0.50738	0.19484	0.542604	0.813494	0.809039	chr1	1088800	1089000	0.170204	0.119821
0.00541849	0.00367718	2.808	2.945	0.939178	0.93748	chr1	10889000	10889200	0.00428578	0.00388618
0.00716887	0.00393646	2.52352	2.72367	0.87669	0.87438	chr1	10889200	10889400	0.00499142	0.00400548
0.356174	0.341531	0.777199	0.797779	0.829788	0.825911	chr1	1089000	1089200	0.086546	0.0868786
0.208066	0.290046	1.68106	1.40465	1.30757	1.30499	chr1	10890600	10890800	0.0559153	0.0761364
0.307558	0.570486	1.0725	0.590901	1.03385	1.03048	chr1	1089200	1089400	0.0767714	0.131858
0.000397696	0.00118236	4.34701	3.90824	1.09547	1.09457	chr1	1089800	1090000	0.00174441	0.00263644
0.000332681	0.000937016	4.71252	4.27029	1.16868	1.16788	chr1	1090000	1090200	0.00166886	0.00248595
0.451553	0.411613	0.725525	0.788214	0.951599	0.94708	chr1	10901400	10901600	0.105109	0.101094
0.154326	0.107385	1.32038	1.4926	0.904373	0.900261	chr1	10901600	10901800	0.043967	0.0344886
7.26e-05	0.00022241	4.43594	4.04824	0.970294	0.969345	chr1	1090200	1090400	0.000970919	0.00174477
0.00241708	0.00267748	3.00393	2.96029	0.909631	0.907125	chr1	1090400	1090600	0.00293999	0.0034169
0.00435434	0.00262357	3.05706	3.24489	0.993945	0.991975	chr1	109041400	109041600	0.0038338	0.00339253
0.00749331	0.00354241	2.68269	2.95188	0.937781	0.935367	chr1	109041600	109041800	0.0051152	0.00382116
0.00454427	0.00516621	3.59921	3.53517	1.1766	1.175	chr1	10904800	10905000	0.00391553	0.00455605
0.00554888	0.00273937	2.62169	2.85265	0.879629	0.876485	chr1	1090600	1090800	0.00434044	0.00344518
0.01706	0.0151757	2.34804	2.38673	0.931531	0.928603	chr1	1090800	1091000	0.00850274	0.00839446
0.105791	0.114481	2.44311	2.37909	1.46658	1.46498	chr1	109087200	109087400	0.0325373	0.0362542
0.093833	0.109161	1.32836	1.26237	0.76853	0.765402	chr1	109090600	109090800	0.0296111	0.0349324
0.00226211	0.00179206	2.61681	2.67828	0.786415	0.78417	chr1	10909400	10909600	0.00286514	0.00297478
0.000985528	0.00113933	3.2776	3.22387	0.900971	0.899439	chr1	10909600	10909800	0.00218283	0.00260948
0.0375319	0.0287504	1.82023	1.9131	0.837708	0.834199	chr1	1091000	1091200	0.0147697	0.0128889
0.155343	0.181535	1.46755	1.37183	1.00774	1.00378	chr1	10910400	10910600	0.0442006	0.052238
0.0146192	0.0112978	2.50955	2.60517	0.970445	0.967244	chr1	109104200	109104400	0.00768824	0.00699989
0.00874044	0.00965931	3.12104	3.06938	1.11526	1.113	chr1	109104400	109104600	0.00558627	0.00638396
0.504414	0.46967	0.691683	0.746272	1.02411	1.01954	chr1	10910600	10910800	0.115156	0.112562
0.134068	0.0540303	1.58292	2.054	1.02893	1.02576	chr1	10910800	10911000	0.0392769	0.0203837
0.00775187	0.00596644	3.84042	3.97801	1.34892	1.3477	chr1	10911200	10911400	0.00521262	0.00489744
1.69e-05	7.14e-05	4.21145	3.79006	0.828915	0.827899	chr1	109113800	109114000	0.00035573	0.00105147
0.000272108	0.00124066	3.91289	3.38317	0.953361	0.952272	chr1	109114000	109114200	0.0015928	0.00266975
0.000375789	0.00197012	3.83506	3.24607	0.961512	0.960439	chr1	109114200	109114400	0.00172198	0.00306738
0.0955644	0.0560313	2.96483	3.4205	1.72476	1.72318	chr1	10911600	10911800	0.0300359	0.0209476
0.421059	0.478874	0.711621	0.622816	0.872747	0.868932	chr1	1091200	1091400	0.0992581	0.114343
0.0377014	0.0730359	2.2114	1.88567	1.0187	1.01628	chr1	10912400	10912600	0.0148195	0.025618
0.0287594	0.0455972	1.88234	1.70384	0.820836	0.818089	chr1	10912600	10912800	0.0121778	0.0179741
0.012208	0.0157732	2.57443	2.46534	0.967354	0.965319	chr1	109126400	109126600	0.00684587	0.00860657
0.0113552	0.0143741	2.64916	2.54691	0.984341	0.982192	chr1	109126600	109126800	0.00654854	0.00810604
0.0138901	0.0180829	2.60106	2.48419	0.997546	0.995359	chr1	109126800	109127000	0.00743166	0.00939229
0.0896737	0.127276	2.49489	2.2288	1.4242	1.42248	chr1	10912800	10913000	0.028579	0.0394039
0.100164	0.165504	2.72516	2.28167	1.60821	1.60659	chr1	10913000	10913200	0.0311696	0.0485294
0.0125772	0.0144077	3.49218	3.41294	1.31834	1.31667	chr1	109164600	109164800	0.0069725	0.00811786
0.832386	0.680138	0.271261	0.525736	1.27096	1.26324	chr1	10919400	10919600	0.173608	0.152222
0.0358834	0.134792	2.54492	1.77926	1.16026	1.15879	chr1	109197800	109198000	0.0142929	0.041232
0.272179	0.86056	1.09821	0.17346	0.982395	0.979316	chr1	109198000	109198200	0.0695008	0.184028
0.695466	0.981109	0.349905	0.0210848	0.885606	0.883314	chr1	109198200	109198400	0.150008	0.204176
0.166259	0.0682869	1.16022	1.53958	0.81845	0.815127	chr1	109214000	109214200	0.0466493	0.0243411
0.00729068	0.00297634	2.75705	3.08864	0.960079	0.958347	chr1	109214200	109214400	0.0050367	0.00355264
0.00294141	0.00342214	-2.60395	-2.54139	0.806822	0.801905	chr1	109214800	109215000	0.00320284	0.0037662
0.880958	0.8754	0.166576	-0.174737	1.10321	1.10523	chr1	109218800	109219000	0.181782	0.186534
0.105011	0.23377	1.58473	1.14823	0.949083	0.945569	chr1	1092200	1092400	0.0323475	0.0639778
0.0548496	0.0919158	1.7303	1.5023	0.867224	0.863843	chr1	1092400	1092600	0.0196006	0.0305599
0.0712644	0.101585	1.69819	1.52807	0.909263	0.905702	chr1	109240800	109241000	0.0239004	0.0330259
0.497486	0.566368	0.699502	0.587638	1.01894	1.01388	chr1	109241000	109241200	0.113845	0.13108
0.17464	0.0594865	1.35186	1.89617	0.973109	0.969343	chr1	109243200	109243400	0.0485247	0.0219118
0.127454	0.0497116	1.50067	1.94919	0.958228	0.954535	chr1	109243400	109243600	0.0377179	0.0191522
0.0135688	0.00972922	1.90488	1.9968	0.727813	0.72484	chr1	109249000	109249200	0.0073205	0.00641048
0.0108098	0.00857198	2.69703	2.7858	0.994625	0.992669	chr1	109249200	109249400	0.00635189	0.00595941
0.0238096	0.0416268	2.05246	1.82886	0.863585	0.860577	chr1	109250000	109250200	0.0106627	0.0168092
0.00775065	0.0173243	2.39463	2.10802	0.841081	0.838488	chr1	109250200	109250400	0.00521213	0.00914129
0.00317596	0.00690011	3.14001	2.83476	0.98188	0.979608	chr1	109250400	109250600	0.00330848	0.00528727
0.018572	0.0363828	2.74577	2.4119	1.10523	1.10279	chr1	109250600	109250800	0.00900022	0.0152338
0.012763	0.0201228	2.85295	2.6394	1.07951	1.07738	chr1	109250800	109251000	0.00703928	0.0100697
0.0219357	0.0389208	2.60772	2.32569	1.08094	1.07861	chr1	109251000	109251200	0.0100655	0.0160029
0.00192497	0.00314717	4.132	3.90018	1.21941	1.21825	chr1	109251600	109251800	0.00269443	0.00363524
0.00460945	0.00493469	3.49248	3.45713	1.14379	1.14222	chr1	109251800	109252000	0.00394227	0.00445508
0.0048669	0.00365855	3.4912	3.61417	1.15141	1.14977	chr1	109252000	109252200	0.00405482	0.00387649
0.00578202	0.00753312	3.24904	3.12816	1.09611	1.09432	chr1	109252200	109252400	0.00443417	0.0055461
0.0642754	0.0626961	2.07836	2.08641	1.08333	1.08069	chr1	109252600	109252800	0.0220814	0.0227973
0.0890371	0.0562091	1.962	2.21156	1.11767	1.115	chr1	109252800	109253000	0.0284177	0.0209978
0.00532788	0.00421465	2.83761	2.91732	0.946973	0.944605	chr1	109253000	109253200	0.00424793	0.00413175
0.000580516	0.000458111	2.97514	3.03169	0.776513	0.773947	chr1	109253200	109253400	0.00190251	0.00211642
0.00611108	0.00719378	2.32764	2.26824	0.791122	0.788387	chr1	109253400	109253600	0.00457037	0.00540733
0.00981061	0.0117487	2.26674	2.19797	0.823848	0.820992	chr1	109253600	109253800	0.00598434	0.0071668
0.187944	0.128913	1.9197	2.22099	1.42591	1.42382	chr1	109254000	109254200	0.051492	0.0398095
0.214611	0.150598	1.37794	1.59868	1.08767	1.08475	chr1	109254400	109254600	0.0573271	0.0450354
0.0702804	0.0362089	2.31774	2.70313	1.23642	1.2347	chr1	109254600	109254800	0.023643	0.0151803
0.0879158	0.132087	1.3344	1.16642	0.757352	0.754195	chr1	109255200	109255400	0.0281419	0.0405804
0.0147611	0.0248691	1.99065	1.81123	0.770997	0.76826	chr1	109255400	109255600	0.00773286	0.0116509
0.00245708	0.00597049	2.82008	2.51953	0.855578	0.85366	chr1	109255600	109255800	0.00296	0.00489938
0.000552622	0.000760219	2.83226	2.73832	0.735787	0.733519	chr1	109258800	109259000	0.00187878	0.00237241
3.59e-05	2.63e-05	4.1614	4.24598	0.863606	0.861757	chr1	109259200	109259400	0.000628289	0.000533874
0.00198977	0.00275606	2.99807	2.88185	0.888045	0.886089	chr1	1092600	1092800	0.002727	0.00345481
0.0014069	0.00185784	4.39373	4.25943	1.25321	1.25208	chr1	109260600	109260800	0.00243323	0.00300878
0.00108015	0.00194247	4.77024	4.47729	1.32359	1.32265	chr1	109260800	109261000	0.00224115	0.00305381
0.000100218	0.000185939	4.57206	4.34328	1.02546	1.02437	chr1	109261000	109261200	0.00113735	0.00164419
0.00170985	0.0028816	3.22061	3.02878	0.938113	0.93617	chr1	109261200	109261400	0.00258656	0.00350767
0.0137763	0.038269	3.19259	2.64328	1.22279	1.22151	chr1	109262800	109263000	0.00739284	0.0158077
0.0318426	0.0643648	2.39773	2.04156	1.06682	1.06453	chr1	109263200	109263400	0.0130997	0.0232631
0.0362028	0.0384071	2.3692	2.3355	1.08214	1.0801	chr1	109263400	109263600	0.0143856	0.0158525
0.0693768	0.0297764	2.09805	2.53539	1.11542	1.11315	chr1	109263600	109263800	0.0234135	0.0132104
0.0144323	0.012336	2.04451	2.08778	0.788964	0.785773	chr1	109268800	109269000	0.00762096	0.00738205
0.00329284	0.00174136	2.75455	2.95568	0.865111	0.862665	chr1	109269000	109269200	0.00336361	0.0029452
0.018872	0.0278246	2.07807	1.92878	0.838787	0.835725	chr1	109269200	109269400	0.00909504	0.0125994
0.0296211	0.0452236	1.80548	1.6458	0.791872	0.788762	chr1	109269400	109269600	0.0124345	0.017866
0.0338182	0.0424476	2.09096	1.98652	0.941721	0.938768	chr1	109270400	109270600	0.0136876	0.0170468
0.0508867	0.0755034	1.96344	1.772	0.966753	0.963627	chr1	109270600	109270800	0.0185221	0.0262712
0.0599423	0.116236	1.80989	1.49263	0.926985	0.923749	chr1	109270800	109271000	0.0209452	0.0366988
0.921519	0.858413	0.0829142	-0.149533	0.834788	0.831283	chr1	109271000	109271200	0.188462	0.183663
0.396174	0.503031	0.658377	0.516462	0.765226	0.76218	chr1	109271200	109271400	0.0944225	0.118975
0.00245763	0.00563507	2.70289	2.43232	0.820042	0.817762	chr1	109271400	109271600	0.00296019	0.00476184
0.0019512	0.00364454	2.9841	2.76694	0.88198	0.87983	chr1	109271600	109271800	0.00270773	0.0038688
0.0145885	0.0432038	2.30844	1.87656	0.89237	0.890258	chr1	109273600	109273800	0.00767751	0.0172698
0.224344	0.376106	-1.07416	-0.773537	0.866431	0.861429	chr1	109274800	109275000	0.0594448	0.093926
0.0133815	0.0363801	-2.20559	-1.82864	0.84084	0.836089	chr1	109275000	109275200	0.00725629	0.015233
0.885703	0.881609	0.127964	-0.131935	0.882939	0.878632	chr1	109275200	109275400	0.182555	0.18759
0.0432733	0.0358231	1.74097	1.80544	0.826229	0.822832	chr1	109281600	109281800	0.0164082	0.0150655
0.0400337	0.0252253	1.86802	2.04196	0.871603	0.868437	chr1	109281800	109282000	0.0154899	0.0117673
0.017415	0.0273587	2.36937	2.17776	0.943278	0.940548	chr1	109282800	109283000	0.00862092	0.0124532
0.0115663	0.021963	2.50975	2.25014	0.935186	0.932927	chr1	109295000	109295200	0.00662385	0.0106819
0.0663449	0.148406	2.16957	1.68609	1.14011	1.1377	chr1	109295200	109295400	0.0226204	0.0445127
0.0827636	0.155992	2.1329	1.72619	1.18979	1.18727	chr1	109295400	109295600	0.0268314	0.0463129
0.939698	0.829881	-0.067251	-0.190255	0.881816	0.878086	chr1	109296600	109296800	0.191487	0.17871
0.909044	0.847219	-0.106972	-0.179643	0.928745	0.924651	chr1	109296800	109297000	0.186419	0.181715
0.193022	0.238462	1.0744	0.966592	0.807492	0.804188	chr1	109297000	109297200	0.0526068	0.0650089
0.430207	0.298565	1.23855	1.63297	1.54962	1.5446	chr1	10929800	10930000	0.101034	0.0779409
0.436948	0.201785	1.27651	2.10549	1.62094	1.61455	chr1	10930000	10930200	0.102324	0.056868
0.0743934	0.12547	2.60257	2.2175	1.40963	1.40828	chr1	109300400	109300600	0.0247073	0.0389675
0.249682	0.331737	1.28423	1.07768	1.09476	1.09296	chr1	109300600	109300800	0.0647917	0.084863
0.161747	0.138384	1.12068	1.18375	0.781868	0.778301	chr1	109300800	109301000	0.0456382	0.0421072
0.0153324	0.0112843	2.62118	2.74487	1.02154	1.01892	chr1	109301000	109301200	0.00792693	0.00699509
0.195865	0.232834	1.15289	1.05637	0.872176	0.86814	chr1	109307000	109307200	0.0532407	0.0637684
0.657456	0.606635	-0.417271	-0.482363	0.931979	0.927329	chr1	109307200	109307400	0.143269	0.138679
0.690106	0.649397	-0.362111	-0.410958	0.899762	0.895248	chr1	109307400	109307600	0.149047	0.146596
0.00211828	0.00292551	3.69393	3.55358	1.10188	1.10035	chr1	10937400	10937600	0.00279262	0.00352808
0.00199197	0.00290871	2.80648	2.67997	0.831399	0.829275	chr1	10937600	10937800	0.00272826	0.00351943
0.0236276	0.0370277	2.72656	2.49084	1.1456	1.14308	chr1	10938200	10938400	0.0106068	0.0154325
0.0126528	0.0226941	2.43305	2.19853	0.919367	0.916948	chr1	10938400	10938600	0.00699995	0.0109283
0.00276851	0.0050682	2.84503	2.63307	0.87523	0.872978	chr1	10938600	10938800	0.00311862	0.00451521
0.000524181	0.000767048	4.32753	4.16835	1.11868	1.11756	chr1	10938800	10939000	0.00185552	0.00237737
0.258473	0.271129	-1.15244	-1.1156	1.00117	0.995723	chr1	109389600	109389800	0.0666297	0.0720824
5.72e-05	4.29e-05	-3.54166	-3.60417	0.760731	0.757753	chr1	109389800	109390000	0.000849371	0.000756105
0.00156954	0.00165942	4.48257	4.45184	1.29362	1.29253	chr1	10939000	10939200	0.00251512	0.0029048
0.00127115	0.00374139	-3.10155	-2.67712	0.875223	0.854027	chr1	109390200	109390400	0.00235915	0.00391455
0.00726941	0.00392927	3.24646	3.51294	1.13004	1.1275	chr1	10943000	10943200	0.00502858	0.00400229
0.00748871	0.00539882	3.58132	3.7392	1.25181	1.25003	chr1	10943200	10943400	0.0051138	0.00466035
0.835631	0.993062	-0.225119	-0.00938348	1.07592	1.07041	chr1	109438600	109438800	0.174158	0.206148
0.235569	0.157682	1.01269	1.20684	0.837242	0.833561	chr1	10945600	10945800	0.0618276	0.0467017
0.0513052	0.0679964	1.54511	1.43547	0.762237	0.759161	chr1	10945800	10946000	0.0186372	0.0242626
0.00900405	0.0143687	2.28525	2.11983	0.820144	0.817443	chr1	10946000	10946200	0.00568452	0.0081045
0.24707	0.214575	-1.06693	-1.14011	0.90441	0.899869	chr1	109466800	109467000	0.0642463	0.0597211
0.130804	0.165214	-1.44859	-1.31942	0.933416	0.928379	chr1	109467000	109467200	0.0385217	0.0484645
0.00652002	0.0118644	2.99086	2.73593	1.02553	1.02348	chr1	10947200	10947400	0.00473549	0.00720728
0.00509567	0.00902897	3.1448	2.89984	1.04338	1.04113	chr1	10947400	10947600	0.00415133	0.00614076
0.000543274	0.000641434	3.54245	3.48035	0.91881	0.917057	chr1	10947600	10947800	0.00187292	0.00227905
0.00133616	0.00134512	3.76564	3.75768	1.06821	1.06671	chr1	10947800	10948000	0.00239475	0.00273161
0.000302388	0.000271386	4.28158	4.31643	1.05288	1.05144	chr1	109479600	109479800	0.00163183	0.00186407
0.00362552	0.00332368	3.02603	3.05257	0.961596	0.959793	chr1	10948400	10948600	0.00351359	0.00371829
0.0033001	0.00281568	3.31814	3.37478	1.04239	1.04027	chr1	10948600	10948800	0.00336757	0.00348101
0.0257412	0.0316984	2.50912	2.40626	1.07118	1.06964	chr1	109489200	109489400	0.0112613	0.0137953
0.0109351	0.0149584	3.03898	2.88838	1.1227	1.12113	chr1	109489400	109489600	0.00639845	0.00831519
0.137764	0.156334	1.98639	1.88997	1.3039	1.30102	chr1	109490800	109491000	0.0401418	0.0463945
0.045712	0.0710399	2.79781	2.50844	1.34411	1.34197	chr1	109491400	109491600	0.017091	0.0250821
0.0391518	0.0268543	3.2819	3.53822	1.52401	1.52269	chr1	109491600	109491800	0.0152321	0.0122907
0.295544	0.427328	0.940701	0.70798	0.884151	0.880234	chr1	109494000	109494200	0.0743353	0.104253
0.0409755	0.0497357	1.82325	1.73901	0.855003	0.8517	chr1	109494200	109494400	0.015755	0.0191592
0.00397405	0.00263907	2.88197	3.01907	0.926296	0.923577	chr1	109495800	109496000	0.00366696	0.00339822
0.0043506	0.00338879	3.10464	3.19519	1.0093	1.007	chr1	109496000	109496200	0.00383235	0.00374981
0.0506868	0.0443754	1.71719	1.76321	0.844729	0.841462	chr1	109498200	109498400	0.018466	0.0176161
0.0147275	0.0174159	2.52634	2.4509	0.978112	0.975744	chr1	109498400	109498600	0.0077233	0.00917182
0.0287454	0.0504574	2.16008	1.91049	0.941862	0.938824	chr1	109508200	109508400	0.0121729	0.0193697
0.0412647	0.0569869	1.9354	1.79035	0.908979	0.905655	chr1	109508400	109508600	0.0158379	0.0212151
0.0246462	0.0527294	2.13393	1.81422	0.903625	0.900785	chr1	109508600	109508800	0.0109216	0.0200152
0.022677	0.0485026	1.92486	1.64291	0.802698	0.799988	chr1	109508800	109509000	0.0103012	0.018813
0.00822231	0.012689	2.74303	2.56485	0.971591	0.96961	chr1	109509000	109509200	0.00539345	0.00750763
0.014266	0.0386059	2.10812	1.74822	0.811983	0.80939	chr1	109509200	109509400	0.00756307	0.0159105
0.00805556	0.0139696	3.5549	3.26652	1.25548	1.25391	chr1	109528800	109529000	0.00533152	0.00796424
0.00496818	0.0120964	3.27022	2.87798	1.08141	1.07987	chr1	109529000	109529200	0.00409595	0.00729205
0.0824396	0.0361438	2.60176	3.17159	1.44972	1.44814	chr1	109529800	109530000	0.0267476	0.0151611
0.0212153	0.0105603	3.1254	3.50017	1.28778	1.28626	chr1	109530000	109530200	0.00983698	0.00672275
0.00982191	0.00914197	3.92024	3.95815	1.42506	1.42369	chr1	109542600	109542800	0.00598819	0.00618505
0.000260418	0.000353176	3.98667	3.87594	0.967639	0.966357	chr1	109542800	109543000	0.00157775	0.00199693
0.0397172	0.0718706	2.41579	2.0926	1.12527	1.12297	chr1	109543400	109543600	0.0153955	0.0253079
0.00410005	0.00792712	2.84357	2.59814	0.917534	0.915482	chr1	109543800	109544000	0.00372356	0.00569954
0.00917898	0.0157745	2.44536	2.24066	0.880081	0.877354	chr1	109544000	109544200	0.00575001	0.00860708
0.0261249	0.0255914	2.0261	2.0267	0.867395	0.86428	chr1	109544200	109544400	0.0113776	0.0118844
0.14225	0.250485	1.13217	0.877194	0.751938	0.749077	chr1	109548600	109548800	0.0411796	0.0676298
0.203838	0.264641	1.00644	0.877067	0.775377	0.772068	chr1	109548800	109549000	0.0549957	0.0706846
0.00254688	0.00166007	3.1764	3.32659	0.967692	0.965867	chr1	10958800	10959000	0.00300758	0.00290484
0.000319576	0.000233395	4.88591	5.01694	1.20737	1.20626	chr1	10959200	10959400	0.00164993	0.0017779
0.102756	0.0740097	2.54098	2.79122	1.51145	1.50969	chr1	109615400	109615600	0.031796	0.0258755
0.00289344	0.0126253	2.29536	1.87373	0.70982	0.707778	chr1	109619800	109620000	0.00317993	0.00748574
0.0051889	0.00363896	2.49748	2.60505	0.830577	0.828198	chr1	109620200	109620400	0.00418885	0.00386641
0.00579514	0.00491506	2.59039	2.64127	0.874166	0.872211	chr1	109620400	109620600	0.0044396	0.00444592
0.366597	0.320473	-0.914478	-1.0028	0.998078	0.99324	chr1	109620800	109621000	0.0886096	0.0825228
0.863538	0.811116	0.15217	0.210606	0.878061	0.873781	chr1	109621000	109621200	0.178856	0.17546
0.0363164	0.0979713	2.52995	1.96928	1.15632	1.15428	chr1	109624800	109625000	0.0144174	0.0321117
0.00272848	0.00648525	3.00927	2.6924	0.924173	0.922517	chr1	109625200	109625400	0.00309836	0.00511454
0.0184099	0.0276053	1.95272	1.80789	0.784825	0.782151	chr1	109625400	109625600	0.00894933	0.0125338
0.163325	0.174015	0.980207	0.950736	0.686523	0.683345	chr1	109625600	109625800	0.0459932	0.0505016
0.0446885	0.0458356	1.37532	1.36198	0.657379	0.654716	chr1	109625800	109626000	0.016804	0.0180428
0.00180204	0.00150633	2.85442	2.9018	0.836251	0.833728	chr1	109626000	109626200	0.00263457	0.00281999
0.0269303	0.0254005	1.71435	1.7261	0.738178	0.735055	chr1	109626200	109626400	0.0116219	0.0118217
0.316191	0.694861	0.853642	0.330363	0.837939	0.834397	chr1	109626600	109626800	0.0785407	0.154841
0.00483299	0.00433739	3.20726	3.24539	1.0568	1.05465	chr1	109626800	109627000	0.00403927	0.00418703
0.0745514	0.0764736	1.83562	1.81557	0.994793	0.99076	chr1	109627000	109627200	0.0247503	0.0265246
0.383265	0.473461	0.888141	0.725484	1.00422	0.999724	chr1	109627200	109627400	0.0918943	0.113294
0.00329756	0.00449705	3.92743	3.77545	1.23369	1.23257	chr1	109629400	109629600	0.00336658	0.00425753
0.00722354	0.0136037	3.8661	3.51423	1.34454	1.34327	chr1	109629600	109629800	0.0050116	0.00783733
0.000258005	0.000399992	3.64029	3.49416	0.882853	0.881005	chr1	109631400	109631600	0.0015756	0.00204968
0.000633032	0.0010903	3.52429	3.3327	0.927462	0.925603	chr1	109631600	109631800	0.00194713	0.00257726
0.000267252	0.000421673	3.63823	3.48627	0.885053	0.883252	chr1	109631800	109632000	0.00158617	0.00207662
0.104831	0.188377	-1.79383	-1.43134	1.07372	1.06424	chr1	10964000	10964200	0.0323046	0.0538247
0.355891	0.318434	-0.969385	-1.04461	1.03436	1.03024	chr1	10964200	10964400	0.0864915	0.0821009
0.00715595	0.0165629	2.9048	2.54963	1.0089	1.00649	chr1	109643400	109643600	0.00498759	0.00887831
0.00435965	0.0122886	2.95077	2.54507	0.959533	0.957307	chr1	109643600	109643800	0.0038368	0.00736488
0.105704	0.336293	1.27839	0.746747	0.767209	0.764616	chr1	109643800	109644000	0.032514	0.0857992
0.0980779	0.176832	2.19015	1.77327	1.28417	1.28314	chr1	109655600	109655800	0.0306533	0.0511473
0.0127046	0.0266596	2.56697	2.25286	0.970597	0.968187	chr1	109655800	109656000	0.00701833	0.0122272
0.0422269	0.0471439	1.77935	1.72958	0.839903	0.836737	chr1	109656000	109656200	0.0161114	0.0184222
0.0197842	0.0101885	1.93629	2.14798	0.788019	0.785101	chr1	109656200	109656400	0.00938621	0.00658317
0.00303198	0.00128512	2.59456	2.847	0.806822	0.804314	chr1	109656400	109656600	0.00324654	0.00269404
0.00171958	0.0011072	3.00311	3.13796	0.875301	0.872895	chr1	109656800	109657000	0.00259181	0.00258857
0.000804797	0.00190674	3.52507	3.21493	0.949571	0.947771	chr1	109657000	109657200	0.00207063	0.00303594
0.0510067	0.0359866	2.11651	2.2798	1.04269	1.04001	chr1	109687400	109687600	0.0185553	0.0151146
0.0793082	0.0657439	2.07348	2.1753	1.1429	1.14044	chr1	109687600	109687800	0.0259609	0.0236412
0.0662668	0.109196	2.02434	1.75078	1.06347	1.06165	chr1	109691800	109692000	0.0226012	0.0349403
0.203555	0.157496	1.25567	1.39647	0.966769	0.964093	chr1	109692000	109692200	0.0549337	0.0466616
0.000752226	0.000726395	4.12371	4.1322	1.10348	1.10199	chr1	109713000	109713200	0.00203565	0.00234544
0.00120999	0.000588443	3.73124	4.00218	1.04751	1.04592	chr1	109713400	109713600	0.00231955	0.00223483
0.123869	0.0474042	1.49109	1.93712	0.942786	0.938318	chr1	109715600	109715800	0.036872	0.0184974
0.0754591	0.0374131	1.67684	1.97343	0.911732	0.907605	chr1	109715800	109716000	0.0249713	0.0155517
0.0675971	0.0259935	1.68957	2.0762	0.892177	0.887996	chr1	109716000	109716200	0.0229513	0.0120156
0.221327	0.415927	1.87038	1.23493	1.49862	1.49776	chr1	109739400	109739600	0.0587869	0.101961
0.0780414	0.0941548	1.5139	1.42848	0.830756	0.827305	chr1	109739600	109739800	0.0256453	0.0311358
0.0550489	0.0793951	1.64575	1.49142	0.825568	0.822322	chr1	109739800	109740000	0.0196544	0.0273051
0.000355573	0.000344617	4.09091	4.09673	1.02057	1.01917	chr1	109740400	109740600	0.00170225	0.00198402
0.0848398	0.0852383	2.43597	2.42878	1.36845	1.36624	chr1	10975000	10975200	0.0273617	0.0288413
0.22339	0.315055	1.78703	1.46689	1.4384	1.43647	chr1	109757400	109757600	0.0592349	0.0813967
0.046989	0.0772206	1.88867	1.66295	0.913021	0.909898	chr1	109759200	109759400	0.017441	0.0267211
0.0292285	0.0630123	2.10461	1.76961	0.920661	0.917764	chr1	109759400	109759600	0.012316	0.0228861
0.00136184	0.00377646	3.59091	3.19125	1.0207	1.01922	chr1	109759600	109759800	0.00240628	0.00393235
0.0764327	0.103132	2.08047	1.9028	1.13515	1.13313	chr1	109760800	109761000	0.0252214	0.0334176
0.0470943	0.0761847	2.28922	2.02771	1.10721	1.10538	chr1	109761000	109761200	0.017472	0.0264494
0.176795	0.209376	1.52877	1.41491	1.10613	1.10381	chr1	109762400	109762600	0.0490123	0.0585892
0.165665	0.185475	2.07252	1.97452	1.45989	1.4582	chr1	109762600	109762800	0.046522	0.0531526
0.0244574	0.0413088	2.19583	1.97002	0.928507	0.925454	chr1	109763600	109763800	0.0108628	0.0167142
0.03772	0.0571677	1.99538	1.80939	0.919282	0.915991	chr1	109763800	109764000	0.0148242	0.0212693
0.0872607	0.0733305	1.80273	1.88786	1.02094	1.01856	chr1	109764200	109764400	0.0279771	0.0256969
0.00552814	0.0115026	3.00825	2.70514	1.00883	1.00714	chr1	109770200	109770400	0.00433178	0.00707565
0.00961198	0.0162128	3.05428	2.80903	1.10672	1.10493	chr1	109770400	109770600	0.00591133	0.00875756
0.00708409	0.0076582	3.32598	3.28564	1.15356	1.15208	chr1	109770600	109770800	0.00496019	0.00559382
0.059568	0.0472606	1.92843	2.03136	0.986164	0.983285	chr1	109776800	109777000	0.0208463	0.0184551
0.123631	0.131106	1.34718	1.3144	0.851234	0.847637	chr1	109777000	109777200	0.0368185	0.0403416
0.0146112	0.0180375	2.61259	2.51689	1.0102	1.00803	chr1	109777200	109777400	0.00768555	0.0093761
0.133361	0.0956057	1.73161	1.92662	1.12346	1.12094	chr1	109783600	109783800	0.039115	0.0315128
0.374881	0.38433	1.09624	1.07263	1.21763	1.21557	chr1	109783800	109784000	0.0902451	0.0956235
0.148333	0.205452	1.4662	1.27477	0.989144	0.985702	chr1	109790800	109791000	0.0425937	0.0577052
0.208458	0.513769	1.24895	0.640151	0.972322	0.969122	chr1	109791000	109791200	0.0560007	0.121046
0.203633	0.31707	0.913905	0.712226	0.70376	0.700417	chr1	109792200	109792400	0.0549495	0.0818132
0.0205105	0.0329618	2.18249	1.9906	0.893878	0.89186	chr1	109792400	109792600	0.00961523	0.0141853
0.0326389	0.0874415	-2.19462	-1.69843	0.981311	0.962451	chr1	109794200	109794400	0.0133378	0.0294066
0.00313078	0.00329195	-3.08892	-3.05196	0.964243	0.958486	chr1	109794400	109794600	0.00328872	0.00370343
0.187506	0.108953	-1.40257	-1.70912	1.04074	1.03565	chr1	109794600	109794800	0.0513935	0.0348811
0.54727	0.598909	-0.583725	-0.50701	0.959265	0.954076	chr1	109802400	109802600	0.123139	0.137251
0.937023	0.68885	-0.0756052	-0.382045	0.949165	0.94524	chr1	109802600	109802800	0.19104	0.153768
0.0349695	0.0838515	2.50919	2.02876	1.13787	1.13589	chr1	109808400	109808600	0.0140272	0.0284793
0.045893	0.0477299	2.08536	2.06331	1.00273	1.00101	chr1	109808600	109808800	0.0171405	0.0185903
0.397929	0.265025	0.733495	0.967406	0.855748	0.85229	chr1	109818800	109819000	0.094764	0.0707623
0.412645	0.222621	0.75268	1.12367	0.906405	0.902914	chr1	109819000	109819200	0.0976124	0.0615075
0.225709	0.11524	1.22858	1.60576	0.993973	0.990937	chr1	109819200	109819400	0.0597444	0.0364459
0.0163817	0.0149322	-2.28002	-2.30194	0.898395	0.893241	chr1	109822200	109822400	0.0082802	0.00830657
0.0405868	0.0522613	-2.122	-1.99296	0.993046	0.987446	chr1	109822400	109822600	0.0156469	0.019883
0.601453	0.568729	-0.54322	-0.590144	1.0294	1.02447	chr1	109822600	109822800	0.133156	0.131526
0.00364121	0.00230854	-2.11878	-2.2227	0.673654	0.669527	chr1	109823800	109824000	0.00352135	0.00324232
0.00295805	0.00128853	-2.13916	-2.33288	0.663254	0.659251	chr1	109824000	109824200	0.0032109	0.00269568
0.283659	0.444288	1.21629	0.86188	1.11485	1.11233	chr1	109852600	109852800	0.0718834	0.107616
0.0884412	0.124174	2.32998	2.08893	1.32469	1.32189	chr1	109856200	109856400	0.0282721	0.0386442
0.135121	0.240822	2.02186	1.57374	1.31794	1.31607	chr1	109864600	109864800	0.0395286	0.0655285
0.00444373	0.00822861	2.92862	2.68883	0.954648	0.952499	chr1	109884600	109884800	0.00387289	0.00582408
0.00369385	0.00617933	2.71111	2.53023	0.863506	0.861274	chr1	109884800	109885000	0.0035438	0.00498919
0.553372	0.425669	0.768631	1.03105	1.28273	1.27727	chr1	109889400	109889600	0.124282	0.103919
0.531475	0.275416	0.815494	1.42278	1.28865	1.28152	chr1	109889600	109889800	0.120193	0.0730111
0.0022192	0.00159476	3.21391	3.32714	0.963756	0.961831	chr1	109892000	109892200	0.00284224	0.00286805
0.00359374	0.00265865	3.2582	3.37142	1.03425	1.03225	chr1	109892200	109892400	0.00349944	0.00340701
0.436322	0.389484	1.33883	1.47897	1.69774	1.69459	chr1	109895200	109895400	0.102203	0.0966503
0.0183881	0.0217825	-2.55832	-2.46848	1.02801	1.02193	chr1	109895600	109895800	0.00894198	0.0106226
0.00174112	0.0021759	-3.25574	-3.15634	0.95023	0.944379	chr1	109895800	109896000	0.00260058	0.00317186
0.00806477	0.0219375	-2.41532	-2.04495	0.853153	0.847675	chr1	109896000	109896200	0.00533483	0.0106735
0.0209311	0.0166142	1.98713	2.06035	0.816804	0.813759	chr1	109896200	109896400	0.00974592	0.00889593
0.950989	0.702217	0.0823078	-0.511908	1.32834	1.32661	chr1	109901600	109901800	0.193294	0.156178
0.34145	0.569947	1.6193	0.965244	1.67611	1.68094	chr1	109902000	109902200	0.0836122	0.131755
0.66149	0.69781	0.445974	0.393635	1.0088	1.00444	chr1	109908200	109908400	0.143974	0.155371
0.511764	0.495437	0.705165	0.730268	1.06245	1.05866	chr1	109908400	109908600	0.116519	0.1175
0.973502	0.492644	-0.0345913	0.710886	1.03304	1.02387	chr1	109908600	109908800	0.196929	0.116958
0.0351539	0.0405567	1.49104	1.4406	0.676895	0.674056	chr1	109910400	109910600	0.0140799	0.0164924
0.0363615	0.0498633	1.34693	1.25126	0.615775	0.613184	chr1	109910600	109910800	0.0144304	0.0191949
0.325242	0.35012	1.32417	1.25507	1.32475	1.32302	chr1	109913000	109913200	0.080363	0.0886362
0.151079	0.163879	1.95673	1.89295	1.32931	1.32759	chr1	109913200	109913400	0.043221	0.0481487
0.249888	0.350089	1.95515	1.58015	1.66744	1.66558	chr1	109918400	109918600	0.0648349	0.0886293
0.078149	0.102882	1.97084	1.81433	1.08191	1.07963	chr1	109922400	109922600	0.0256733	0.0333555
0.104934	0.0886614	1.93678	2.03417	1.15965	1.15735	chr1	109922600	109922800	0.0323299	0.0297178
0.00837556	0.008212	3.22597	3.22923	1.14568	1.1436	chr1	109923200	109923400	0.00545119	0.00581742
0.00994243	0.00850308	2.29401	2.33808	0.835419	0.832163	chr1	109923400	109923600	0.00603368	0.00593112
0.0386965	0.0313468	2.06308	2.14752	0.955637	0.952498	chr1	109923600	109923800	0.0151049	0.0136884
0.110876	0.151307	2.0034	1.79189	1.22083	1.21803	chr1	109929200	109929400	0.0337573	0.0452024
0.063393	0.0725882	1.31984	1.26852	0.685546	0.682541	chr1	109977800	109978000	0.0218477	0.0254955
0.0831537	0.0905257	1.27664	1.24019	0.713089	0.709923	chr1	109978000	109978200	0.0269293	0.0301974
0.0593307	0.0983693	1.38424	1.20006	0.707177	0.704278	chr1	109978200	109978400	0.0207834	0.0322113
3.97e-05	3.25e-05	4.39596	4.45371	0.919015	0.917634	chr1	109984400	109984600	0.000672122	0.000622875
7.03e-05	5.72e-05	3.47396	3.51951	0.75795	0.756012	chr1	109984600	109984800	0.00095485	0.000918418
0.00990127	0.00833447	3.37482	3.45589	1.22826	1.22647	chr1	110050800	110051000	0.00601879	0.00586591
0.44328	0.386877	0.808745	0.910989	1.04143	1.03801	chr1	110062800	110063000	0.103527	0.0961327
0.254552	0.390495	1.1228	0.840168	0.967244	0.964731	chr1	110063000	110063200	0.0658077	0.0968583
0.00176667	0.00876217	3.15886	2.5795	0.923428	0.922085	chr1	110063200	110063400	0.00261281	0.00603641
0.00187817	0.00945624	3.20131	2.60266	0.942175	0.940798	chr1	110063400	110063600	0.00267181	0.00630844
0.00361111	0.0114003	2.75274	2.34662	0.874323	0.872458	chr1	110063600	110063800	0.00350698	0.00703961
0.000302642	0.000215338	4.4808	4.60856	1.10195	1.10048	chr1	110067400	110067600	0.00163217	0.00172858
0.00359807	0.00336495	3.88644	3.91336	1.23386	1.23229	chr1	110067600	110067800	0.00350166	0.00373721
0.154993	0.172845	1.37956	1.31541	0.946487	0.942809	chr1	110068800	110069000	0.0441158	0.0502332
0.0430222	0.0945942	2.03849	1.66129	0.966184	0.963476	chr1	110069000	110069200	0.0163355	0.0312507
0.085055	0.0757805	1.60964	1.65475	0.904899	0.900763	chr1	110069200	110069400	0.0274174	0.0263443
0.0136433	0.00989262	2.50969	2.62771	0.959738	0.956229	chr1	110069400	110069600	0.0073464	0.00647241
0.00192595	0.00268507	3.48996	3.3547	1.03	1.02832	chr1	110069800	110070000	0.00269487	0.00342123
0.0498082	0.0984799	2.60598	2.17155	1.27674	1.27486	chr1	110070000	110070200	0.018221	0.0322373
0.096637	0.0657853	1.53333	1.7006	0.895013	0.891715	chr1	110083800	110084000	0.0303006	0.0236519
0.501656	0.849429	0.547232	0.153491	0.804977	0.801786	chr1	110089600	110089800	0.114637	0.182105
0.213872	0.462108	1.0512	0.614425	0.828386	0.825176	chr1	110089800	110090000	0.0571667	0.111101
0.020219	0.0381012	1.93045	1.7022	0.788655	0.785883	chr1	110090000	110090200	0.00952473	0.0157564
0.00384374	0.00473665	3.75942	3.65762	1.20331	1.20207	chr1	110097400	110097600	0.0036094	0.00436502
0.173584	0.31879	-1.35417	-0.976236	0.972314	0.963523	chr1	110098800	110099000	0.0482932	0.082173
0.911671	0.74521	0.134075	0.391273	1.19883	1.19339	chr1	110099000	110099200	0.186854	0.16385
0.0137032	0.0131127	2.20797	2.2153	0.844948	0.841823	chr1	110106200	110106400	0.00736627	0.00765984
0.0144983	0.0136298	2.21666	2.23062	0.856028	0.852885	chr1	110106400	110106600	0.00764569	0.00784606
0.0243411	0.0206865	1.97517	2.02551	0.834465	0.830843	chr1	110106600	110106800	0.0108288	0.0102621
0.0423265	0.0376045	2.73928	2.80584	1.29369	1.29183	chr1	110110200	110110400	0.0161397	0.01561
8.86e-05	5.3e-05	3.48165	3.61143	0.773393	0.771268	chr1	110113200	110113400	0.00108176	0.000872723
0.000392723	0.000269244	3.12784	3.22483	0.78733	0.784995	chr1	110113400	110113600	0.00174026	0.00185821
0.000364669	0.000265211	3.4456	3.53493	0.861536	0.859353	chr1	110113600	110113800	0.00170855	0.00185124
0.660322	0.885714	-0.346881	-0.112672	0.781765	0.777512	chr1	11012200	11012400	0.143774	0.18828
0.387437	0.419801	-0.660056	-0.612403	0.752985	0.749013	chr1	11012400	11012600	0.092711	0.102748
0.00815811	0.0114005	-2.37128	-2.24116	0.838975	0.833253	chr1	11012600	11012800	0.00537076	0.00703965
0.00681129	0.00597146	-2.48411	-2.5132	0.856899	0.851534	chr1	11012800	11013000	0.00485197	0.00489949
0.237112	0.249231	1.47681	1.43463	1.22507	1.22179	chr1	110128600	110128800	0.0621579	0.0673503
0.205806	0.455725	1.67414	0.977179	1.29555	1.29368	chr1	11013000	11013200	0.0554316	0.10984
0.0144827	0.0162964	2.64055	2.58273	1.01955	1.01679	chr1	110130000	110130200	0.00764026	0.00878511
0.151641	0.162151	1.87211	1.82119	1.27363	1.27186	chr1	110161800	110162000	0.04335	0.0477409
0.00135519	0.00173844	3.39952	3.30299	0.965795	0.963859	chr1	110166600	110166800	0.00240385	0.00294423
0.00276757	0.00282185	2.98481	2.96992	0.918194	0.915709	chr1	110166800	110167000	0.00311809	0.00348244
0.00355609	0.00433031	2.64288	2.57078	0.837849	0.835251	chr1	110167000	110167200	0.00348249	0.00418341
0.00684757	0.0125919	3.44539	3.14634	1.18937	1.188	chr1	110174800	110175000	0.00486595	0.00747337
0.00329785	0.00550745	2.77928	2.59899	0.87304	0.871147	chr1	110176400	110176600	0.00336658	0.00470842
0.00286491	0.00348034	2.77174	2.70156	0.856134	0.8542	chr1	110176600	110176800	0.00316687	0.00379315
0.000342273	0.000227679	5.25872	5.44498	1.30744	1.3064	chr1	110185200	110185400	0.00168474	0.00176146
0.000533455	0.000375643	5.14714	5.31166	1.33274	1.33167	chr1	110185400	110185600	0.00186315	0.00202359
0.000832818	0.000632623	5.01082	5.14274	1.35438	1.35329	chr1	110185600	110185800	0.00208775	0.00227333
0.000740025	0.000447418	3.23749	3.38618	0.864952	0.862567	chr1	110192400	110192600	0.00202661	0.00210124
0.239456	0.353149	1.57632	1.23724	1.31431	1.31256	chr1	110197200	110197400	0.0626508	0.0892615
0.0840291	0.0713731	2.38683	2.4913	1.33718	1.33445	chr1	110197400	110197600	0.0271587	0.0251724
0.0102519	0.0107253	2.09323	2.07095	0.765802	0.762829	chr1	110198000	110198200	0.00614544	0.00678311
0.00518612	0.00715883	2.32353	2.21671	0.772671	0.769954	chr1	110198200	110198400	0.00418766	0.00539394
0.0672861	0.132795	1.4699	1.19254	0.775248	0.772548	chr1	110209600	110209800	0.0228688	0.0407496
0.0761513	0.150559	1.42234	1.13868	0.775282	0.77255	chr1	110209800	110210000	0.0251487	0.0450259
0.000472902	0.000419421	3.56378	3.59618	0.912457	0.910653	chr1	110211400	110211600	0.00181279	0.00207317
0.00299098	0.00244972	2.63943	2.69362	0.819444	0.816927	chr1	110211600	110211800	0.00322753	0.00331336
0.0181555	0.0419354	2.00286	1.6984	0.803053	0.80048	chr1	110211800	110212000	0.00886714	0.0168974
0.762493	0.728052	-0.297214	-0.340367	0.974869	0.970062	chr1	110212600	110212800	0.161693	0.160827
0.059878	0.0359366	1.77253	1.98364	0.907611	0.904641	chr1	110227600	110227800	0.0209281	0.0150994
0.259345	0.165566	0.95983	1.18071	0.835403	0.831495	chr1	110227800	110228000	0.0668149	0.0485423
0.00356263	0.00420385	3.39128	3.31734	1.07535	1.07378	chr1	110228600	110228800	0.00348552	0.00412679
0.00359306	0.00528934	3.12582	2.97122	0.992212	0.990614	chr1	110228800	110229000	0.00349917	0.00461121
0.00245372	0.00192919	2.91603	2.98681	0.884548	0.881665	chr1	110230000	110230200	0.00295965	0.00304773
0.00464818	0.00575716	2.72032	2.63768	0.891863	0.889344	chr1	110230200	110230400	0.00395867	0.00480904
0.00419583	0.00731593	2.5897	2.39816	0.83805	0.835505	chr1	110230400	110230600	0.00376374	0.00545843
0.0275973	0.0293894	2.99077	2.95094	1.29383	1.29227	chr1	110235000	110235200	0.0118237	0.01309
0.359387	0.401501	1.07038	0.975543	1.15058	1.1469	chr1	110237800	110238000	0.0871895	0.099046
0.506061	0.560081	0.904202	0.789209	1.34399	1.33979	chr1	110238000	110238200	0.115458	0.129888
0.0105022	0.0102874	2.51923	2.51931	0.925004	0.922164	chr1	110240200	110240400	0.00623904	0.00662015
0.00535684	0.00306758	3.33849	3.57414	1.11493	1.11299	chr1	110240600	110240800	0.00426012	0.00359637
0.011255	0.00617954	2.61811	2.84664	0.971484	0.968981	chr1	110240800	110241000	0.0065129	0.00498919
0.413403	0.565148	1.16143	0.815395	1.40094	1.40241	chr1	110297000	110297200	0.0977591	0.130852
0.371398	0.383034	1.47319	1.43568	1.62429	1.62251	chr1	110297200	110297400	0.0895685	0.0953597
0.318458	0.534959	1.45872	0.903668	1.43872	1.44027	chr1	11031400	11031600	0.0789977	0.125096
0.0331224	0.0130758	-2.12808	-2.53301	0.954395	0.962125	chr1	110330800	110331000	0.0134815	0.00764593
0.0284819	0.0233919	1.79842	1.85857	0.782765	0.779462	chr1	110338800	110339000	0.0120933	0.0111623
0.114978	0.100265	2.22954	2.32509	1.37485	1.37255	chr1	110339200	110339400	0.0347475	0.0326861
0.17678	0.223628	1.72016	1.5418	1.24456	1.24167	chr1	110339400	110339600	0.0490086	0.0617296
0.0223443	0.0166125	1.93175	2.0266	0.803415	0.800416	chr1	110340200	110340400	0.0101951	0.00889539
0.0657541	0.0453546	1.56214	1.7001	0.819015	0.815315	chr1	110340400	110340600	0.0224684	0.0179046
0.000293688	0.000329917	4.32928	4.27909	1.06188	1.06041	chr1	110341400	110341600	0.00162417	0.00196204
0.0136225	0.00905031	2.57633	2.73622	0.984983	0.982729	chr1	110407400	110407600	0.00733932	0.00614861
0.930703	0.811526	-0.0657572	0.179424	0.750069	0.746064	chr1	110407600	110407800	0.189999	0.175535
0.605717	0.878222	-0.407437	-0.120031	0.781282	0.776949	chr1	110407800	110408000	0.133933	0.187014
0.696047	0.808439	0.41582	0.257761	1.05456	1.05418	chr1	110427200	110427400	0.150113	0.174988
0.95509	0.653362	-0.0612977	-0.492627	1.07972	1.08635	chr1	110427400	110427600	0.19396	0.147343
0.776765	0.667488	0.283589	-0.434603	0.99152	1.00204	chr1	110427600	110427800	0.164183	0.149909
0.964316	0.987087	0.043878	-0.0158106	0.97291	0.969044	chr1	110433600	110433800	0.195444	0.205142
0.0114208	0.00907285	3.64542	3.76923	1.35572	1.35423	chr1	110447600	110447800	0.00657194	0.00615755
0.00939548	0.0164659	2.20914	2.01641	0.797792	0.795208	chr1	11045000	11045200	0.00583246	0.0088443
0.00263192	0.00361003	2.64814	2.54176	0.809848	0.807283	chr1	11045200	11045400	0.00305111	0.00385276
0.62032	0.513449	0.402647	0.529286	0.804654	0.800672	chr1	11045400	11045600	0.136584	0.120987
0.0132551	0.00885809	3.29261	3.49528	1.25335	1.25142	chr1	110454000	110454200	0.00721215	0.00607215
0.184619	0.133983	1.29288	1.45987	0.952894	0.948732	chr1	11045600	11045800	0.050754	0.0410397
0.536146	0.519033	0.634787	0.659395	1.01469	1.01095	chr1	110465400	110465600	0.121062	0.122063
0.57931	0.730614	-0.542544	-0.334429	0.968359	0.962596	chr1	110465800	110466000	0.129097	0.161284
0.847829	0.929587	0.20418	0.0937416	1.05521	1.05228	chr1	110466000	110466200	0.17625	0.195672
0.00665037	0.0117725	3.36514	3.09224	1.157	1.15538	chr1	11047000	11047200	0.00478648	0.00717578
0.0199192	0.0351519	3.36419	3.01571	1.37078	1.36904	chr1	11047200	11047400	0.00943051	0.01486
0.0314665	0.0584213	3.10178	2.70159	1.37679	1.37494	chr1	11047400	11047600	0.012991	0.0216125
0.612619	0.645846	0.704321	0.637318	1.37698	1.37338	chr1	110477000	110477200	0.13519	0.145954
0.0100021	0.0117463	2.68214	2.60985	0.977639	0.974806	chr1	110483200	110483400	0.00605581	0.00716622
0.00282596	0.00551853	3.2494	2.98257	1.00205	0.999981	chr1	110483400	110483600	0.00314713	0.00471364
0.00628408	0.021373	2.17869	1.79603	0.743302	0.741012	chr1	110490000	110490200	0.00463907	0.0104877
0.244082	0.42066	-0.897235	-0.613198	0.755657	0.751386	chr1	110490200	110490400	0.063614	0.102921
0.775781	0.890423	-0.210741	0.101332	0.733493	0.729516	chr1	110490400	110490600	0.16401	0.189051
0.0143439	0.0172612	2.39169	2.31352	0.922021	0.919659	chr1	110490600	110490800	0.00758949	0.00911985
0.057409	0.0449148	2.40139	2.53818	1.21694	1.21458	chr1	110507800	110508000	0.0202784	0.0177747
0.151878	0.306823	0.854982	0.602422	0.58201	0.579812	chr1	110508000	110508200	0.0434048	0.07967
0.0118071	0.0426548	1.90969	1.50394	0.713862	0.711478	chr1	110508200	110508400	0.00670648	0.0171076
0.0131062	0.0247963	1.88537	1.68362	0.716391	0.713746	chr1	110508400	110508600	0.00715985	0.011629
0.0403786	0.0899992	1.99331	1.62515	0.931784	0.928695	chr1	110516000	110516200	0.0155873	0.030058
0.0873792	0.137086	1.7133	1.47586	0.970679	0.967047	chr1	110516200	110516400	0.0280074	0.0417906
0.203629	0.135497	1.26051	1.48268	0.970659	0.967443	chr1	110525400	110525600	0.0549488	0.0414038
0.861422	0.663229	0.175164	0.435498	0.995151	0.990544	chr1	11052800	11053000	0.178508	0.149149
0.199327	0.159766	1.19106	1.30224	0.908234	0.904111	chr1	11053000	11053200	0.0540032	0.0471805
0.579118	0.60284	0.536279	0.50082	0.956688	0.952705	chr1	11053200	11053400	0.129062	0.137979
0.0172617	0.0136135	2.18417	2.26189	0.868242	0.864675	chr1	11053400	11053600	0.0085697	0.00784074
0.375316	0.758331	-0.746096	-0.254737	0.829479	0.82068	chr1	110536000	110536200	0.0903277	0.166216
0.484612	0.984744	-0.665343	-0.0179174	0.940598	0.929518	chr1	110536200	110536400	0.111403	0.204755
0.0422065	0.0344296	1.82513	1.89776	0.861423	0.85785	chr1	11054000	11054200	0.0161057	0.0146401
0.0121699	0.0223071	3.16377	2.85364	1.18822	1.18647	chr1	11054400	11054600	0.00683205	0.0107987
0.00512646	0.0159751	2.97719	2.51464	0.988543	0.986703	chr1	11054600	11054800	0.00416461	0.00867493
0.153256	0.163289	2.10613	2.05161	1.43869	1.43679	chr1	11055200	11055400	0.0437215	0.048011
0.0349578	0.0542778	1.84552	1.66721	0.836853	0.833508	chr1	110555800	110556000	0.0140237	0.0204548
0.608662	0.991587	0.47319	0.00970378	0.914866	0.91286	chr1	110556000	110556200	0.134467	0.205909
0.207826	0.17254	1.0295	1.11244	0.800335	0.796749	chr1	11059000	11059200	0.0558633	0.0501624
0.0541784	0.0561841	1.66902	1.64769	0.834046	0.83062	chr1	11059200	11059400	0.0194162	0.0209909
0.031095	0.0355128	1.92991	1.87138	0.854607	0.851346	chr1	11059400	11059600	0.0128798	0.0149714
0.00131857	0.000567662	3.23867	3.51416	0.917442	0.915255	chr1	110606800	110607000	0.00238389	0.00221834
0.00492428	0.00294358	2.7259	2.89886	0.900377	0.898277	chr1	110607000	110607200	0.00407812	0.00353679
0.000474519	0.000965842	3.68269	3.43178	0.9432	0.941431	chr1	110608000	110608200	0.00181419	0.00249885
0.00169573	0.00337247	3.67062	3.38585	1.06823	1.06647	chr1	110608200	110608400	0.00257947	0.00374077
0.320863	0.313489	1.51895	1.5407	1.50571	1.5038	chr1	110614400	110614600	0.0794893	0.0810686
0.000876072	0.00166925	3.35288	3.12873	0.910822	0.908965	chr1	110630800	110631000	0.00211475	0.00290773
0.000522928	0.000651361	3.37341	3.29668	0.871838	0.869944	chr1	110631000	110631200	0.00185443	0.00228612
0.00306992	0.00603685	2.7144	2.48545	0.845341	0.843367	chr1	110673400	110673600	0.00326229	0.00492944
0.37593	0.328235	0.776309	0.854304	0.864193	0.860068	chr1	110673600	110673800	0.090449	0.0841386
0.439163	0.458824	0.694944	0.662204	0.886776	0.882799	chr1	110673800	110674000	0.102748	0.110461
0.861635	0.872915	-0.152805	0.139459	0.869474	0.864693	chr1	110674000	110674200	0.178545	0.186101
0.480605	0.667042	-0.498229	-0.301463	0.697881	0.694071	chr1	110674200	110674400	0.110631	0.149826
0.262143	0.213813	1.01321	1.12067	0.887163	0.883012	chr1	110674400	110674600	0.0674056	0.0595537
0.00969762	0.0163618	1.82478	1.67481	0.662076	0.659793	chr1	110674600	110674800	0.00594218	0.00880722
0.000236246	0.000412509	3.05454	2.89956	0.735191	0.733137	chr1	110674800	110675000	0.00153521	0.0020657
0.022704	0.0556463	2.80005	2.31876	1.16792	1.1662	chr1	1107000	1107200	0.0103101	0.020839
0.204116	0.155925	2.25326	2.52232	1.73705	1.73455	chr1	110712400	110712600	0.055057	0.0462981
0.174899	0.1378	2.2248	2.4375	1.60247	1.60017	chr1	110712600	110712800	0.0485832	0.0419664
0.92622	0.876192	0.106374	-0.178964	1.13945	1.13926	chr1	110714200	110714400	0.189261	0.186663
0.663076	0.741163	0.488363	0.368905	1.11025	1.1069	chr1	110714400	110714600	0.144254	0.163132
0.000787669	0.00220073	3.57347	3.20185	0.960571	0.95923	chr1	1107200	1107400	0.00205938	0.00318505
0.434384	0.577182	0.827417	0.586303	1.04476	1.04059	chr1	11073800	11074000	0.101831	0.133127
0.0110186	0.0184491	2.75908	2.53339	1.02048	1.01858	chr1	1107400	1107600	0.00643031	0.00951343
0.341477	0.307744	0.891688	0.953478	0.923026	0.919472	chr1	11074000	11074200	0.0836166	0.0798611
0.00406332	0.0033226	3.29218	3.36898	1.06109	1.05924	chr1	1107600	1107800	0.00370793	0.00371769
0.202743	0.109199	1.35668	1.71473	1.04261	1.03979	chr1	110780800	110781000	0.0547514	0.034941
0.057504	0.0342883	2.85259	3.19795	1.44617	1.44436	chr1	1108000	1108200	0.0203054	0.0145979
0.0267853	0.0513925	1.67969	1.45838	0.722508	0.719734	chr1	110963600	110963800	0.0115779	0.0196317
0.0948657	0.144875	1.1769	1.01742	0.683141	0.680332	chr1	110963800	110964000	0.029866	0.0436613
0.00336131	0.0120964	-2.33788	-1.94923	0.736083	0.731387	chr1	110964000	110964200	0.00339537	0.00729205
0.301413	0.204287	-0.853394	-1.05063	0.812071	0.810249	chr1	110964200	110964400	0.0755278	0.0574364
0.45806	0.195153	0.61601	1.08037	0.819808	0.815983	chr1	1109800	1110000	0.106344	0.0553835
0.951957	0.954041	0.0582817	0.0554657	0.959574	0.95466	chr1	11099600	11099800	0.193438	0.199733
0.884123	0.571669	0.12506	-0.484038	0.851057	0.846735	chr1	11099800	11100000	0.182296	0.132086
0.11303	0.0303871	1.72282	2.38836	1.05644	1.0528	chr1	1110000	1110200	0.0342811	0.0133971
0.831172	0.795564	-0.293054	0.352606	1.36304	1.34929	chr1	111025200	111025400	0.173406	0.172752
0.683819	0.439952	0.596403	1.12951	1.45074	1.44381	chr1	111025400	111025600	0.147916	0.106745
0.0293236	0.0868213	2.19728	1.69705	0.961807	0.95969	chr1	111078800	111079000	0.0123451	0.0292483
0.0453187	0.07631	1.87681	1.64533	0.899902	0.897339	chr1	111079000	111079200	0.0169799	0.0264805
0.0626459	0.0692351	1.79437	1.7436	0.929238	0.926482	chr1	111079200	111079400	0.0216557	0.0245978
0.0503984	0.0345049	-1.68892	-1.82589	0.829718	0.825734	chr1	111101800	111102000	0.0183851	0.0146637
4.6e-08	2.81e-07	-4.9259	-4.43274	0.687287	0.68021	chr1	111102000	111102200	2.23e-06	1.13e-05
0.585087	0.423737	0.637775	0.933655	1.15598	1.15175	chr1	111102400	111102600	0.13014	0.103532
0.00205981	0.00126684	2.72347	2.86168	0.80984	0.807248	chr1	111139800	111140000	0.00276162	0.00268373
0.00142821	0.000833502	2.86481	3.01785	0.818431	0.815762	chr1	111140000	111140200	0.00244404	0.00242003
0.00782285	0.0163904	2.57153	2.28882	0.904402	0.901946	chr1	111140200	111140400	0.00524144	0.00881709
0.00171444	0.00122625	3.41305	3.52965	0.994459	0.992293	chr1	1111600	1111800	0.00258821	0.00266225
0.126624	0.123862	2.18888	2.20241	1.39451	1.39251	chr1	111164600	111164800	0.0375232	0.0385673
0.103521	0.0900922	2.17444	2.26466	1.29642	1.29454	chr1	111164800	111165000	0.0319856	0.030083
0.00375489	0.00340822	3.35231	3.38636	1.0699	1.06799	chr1	1111800	1112000	0.00357106	0.00376039
0.0412202	0.0566541	2.31944	2.15136	1.08909	1.08672	chr1	111199800	111200000	0.0158245	0.02112
0.00497975	0.00408866	2.55697	2.61374	0.845808	0.843081	chr1	1112000	1112200	0.00410158	0.00407822
0.84087	0.625851	0.192405	0.465769	0.950295	0.945791	chr1	111200000	111200200	0.17506	0.142255
0.21132	0.283695	-1.04043	-0.884488	0.815224	0.810775	chr1	111200200	111200400	0.0566163	0.074779
0.837396	0.89738	0.144208	0.0901983	0.696812	0.693672	chr1	111200400	111200600	0.174464	0.190236
0.00038755	0.000441286	3.92268	3.86976	0.986223	0.984501	chr1	111200600	111200800	0.00173546	0.00209512
0.0359442	0.0871296	-1.84178	-1.45211	0.839984	0.822015	chr1	111204000	111204200	0.0143087	0.029327
0.238779	0.0874279	-1.02625	-1.49982	0.85441	0.849863	chr1	111216000	111216200	0.0625096	0.0294029
0.942733	0.582823	-0.0590078	-0.449947	0.814814	0.810618	chr1	111216200	111216400	0.191985	0.134196
0.7372	0.674116	-0.302097	-0.376829	0.892236	0.887674	chr1	111216400	111216600	0.157288	0.151126
0.00223167	0.00274026	2.47348	2.40727	0.742196	0.739667	chr1	1112200	1112400	0.00285027	0.00344562
0.000317367	0.000474795	4.06796	3.91585	1.00462	1.00297	chr1	1112400	1112600	0.00164769	0.00213374
0.0150805	0.0388263	2.4931	2.08536	0.968987	0.96665	chr1	111270600	111270800	0.00784189	0.0159768
0.00157948	0.00272905	3.06847	2.87839	0.886129	0.884	chr1	111270800	111271000	0.0025201	0.00343923
0.19304	0.260496	-1.37682	-1.17899	1.03483	1.02868	chr1	111282600	111282800	0.0526109	0.0697802
0.157988	0.275431	-1.46373	-1.11585	1.01176	1.00509	chr1	111282800	111283000	0.0448035	0.0730135
0.228401	0.239583	1.29091	1.25648	1.05062	1.04793	chr1	11130200	11130400	0.0603196	0.0652564
0.0537666	0.050302	2.40862	2.44282	1.20146	1.19955	chr1	11130400	11130600	0.0193054	0.0193231
0.0100092	0.0131286	2.89038	2.76703	1.05365	1.05169	chr1	111335200	111335400	0.00605888	0.00766571
0.0381387	0.032007	1.81908	1.87887	0.840018	0.836825	chr1	111335400	111335600	0.0149448	0.013891
0.879931	0.887903	-0.120871	-0.112258	0.793615	0.789891	chr1	111335600	111335800	0.181615	0.188632
0.99946	0.983002	-0.00055383	0.0173373	0.811229	0.807241	chr1	111335800	111336000	0.20107	0.204476
0.00102345	0.000731981	3.90418	4.03169	1.07733	1.07599	chr1	1113400	1113600	0.00220379	0.00234928
0.876854	0.842613	-0.16109	0.205416	1.03103	1.02595	chr1	111372400	111372600	0.181102	0.180917
0.929373	0.654977	0.101112	0.508175	1.13158	1.12627	chr1	111372600	111372800	0.189776	0.147635
0.755695	0.710248	-0.32223	0.382274	1.02654	1.01955	chr1	111372800	111373000	0.160511	0.15764
0.00199651	0.000860491	4.19481	4.57818	1.243	1.24146	chr1	111393800	111394000	0.00273084	0.00243699
0.00202789	0.00120826	3.75554	3.96624	1.11478	1.11331	chr1	111394000	111394200	0.00274504	0.00265176
0.000912799	0.000486766	3.84496	4.08017	1.0488	1.04747	chr1	111394200	111394400	0.0021382	0.00215122
0.472887	0.532856	0.902133	0.781206	1.24152	1.23866	chr1	111422800	111423000	0.109153	0.124685
0.0419962	0.0456989	2.56925	2.51848	1.21131	1.20984	chr1	111425400	111425600	0.0160462	0.0180031
0.0842185	0.0527967	-1.81608	-2.05012	1.01808	1.01822	chr1	111513600	111513800	0.0272023	0.0200307
0.100547	0.0522696	-1.62318	-1.94633	0.959025	0.96438	chr1	111513800	111514000	0.0312637	0.0198855
0.00275297	0.00407927	3.55033	3.38019	1.09148	1.08999	chr1	111515800	111516000	0.00311105	0.00407373
0.0319658	0.0389069	2.68397	2.57272	1.1951	1.19309	chr1	111516000	111516200	0.0131384	0.0159985
0.23513	0.359991	1.67208	1.28192	1.38107	1.37973	chr1	111592800	111593000	0.0617432	0.0906637
0.0427802	0.0513135	1.95936	1.87301	0.927525	0.924028	chr1	11160800	11161000	0.0162677	0.0196101
0.47867	0.901455	0.856005	0.14969	1.19371	1.19907	chr1	111608000	111608200	0.110264	0.19092
0.133041	0.208634	1.64815	1.36836	1.0684	1.06571	chr1	111608200	111608400	0.0390404	0.0584176
0.00600331	0.00714856	3.15793	3.07869	1.07075	1.06914	chr1	111608400	111608600	0.00452789	0.00538964
0.0110605	0.0077533	3.78496	3.98351	1.40072	1.39922	chr1	111619000	111619200	0.00644455	0.00563186
0.0497491	0.0616517	3.20221	3.0378	1.56842	1.56684	chr1	111619200	111619400	0.0182058	0.0225076
0.182036	0.313973	1.41961	1.06149	1.03997	1.03712	chr1	111619400	111619600	0.0501838	0.081171
0.159657	0.150092	1.36405	1.39258	0.94677	0.943695	chr1	11167800	11168000	0.0451701	0.0449232
0.0168539	0.0143782	2.24992	2.30297	0.890774	0.888161	chr1	111679200	111679400	0.0084368	0.00810691
0.0716284	0.101323	2.06478	1.86355	1.10704	1.10366	chr1	111720600	111720800	0.0239916	0.032959
0.0022989	0.00192227	3.7346	3.80465	1.12441	1.12263	chr1	111721000	111721200	0.00288238	0.00304481
0.75794	0.887959	0.26072	0.118565	0.838555	0.834682	chr1	111721800	111722000	0.160909	0.18864
0.484914	0.437056	-0.646946	-0.716817	0.915226	0.910448	chr1	111722000	111722200	0.111464	0.106172
0.340584	0.398896	0.693411	0.610011	0.716435	0.71316	chr1	111722200	111722400	0.0834398	0.098537
0.064292	0.0799383	2.46132	2.31924	1.28303	1.28118	chr1	111725800	111726000	0.022086	0.0274532
0.0158862	0.0470892	3.34305	2.70603	1.31054	1.30878	chr1	111738400	111738600	0.00811289	0.0184057
0.004212	0.0142041	2.51947	2.11378	0.815718	0.813591	chr1	111738600	111738800	0.00377037	0.00804406
0.00660001	0.0163695	2.40283	2.08871	0.825279	0.822911	chr1	111738800	111739000	0.00476594	0.00880997
0.00102567	0.00295289	3.0171	2.6809	0.832732	0.831049	chr1	111739000	111739200	0.00220519	0.00354025
0.0523586	0.0873887	2.65171	2.31646	1.31441	1.31244	chr1	111739600	111739800	0.0189232	0.0293921
0.00454447	0.00882954	3.27764	2.98974	1.07148	1.06992	chr1	111739800	111740000	0.00391563	0.00606265
0.293071	0.266644	0.847287	0.891886	0.792212	0.788476	chr1	111755200	111755400	0.073822	0.0711129
0.0179662	0.0259781	-1.65263	-1.53703	0.66144	0.65732	chr1	111755400	111755600	0.0088026	0.0120109
0.100491	0.0900219	-1.35843	-1.39648	0.802466	0.798079	chr1	111755600	111755800	0.0312489	0.0300643
0.694211	0.796578	-0.338317	-0.220515	0.852567	0.848133	chr1	111755800	111756000	0.149779	0.172936
0.0124014	0.0140746	3.22158	3.15232	1.2135	1.21153	chr1	111780600	111780800	0.00691198	0.00800116
0.0051287	0.00111646	2.6737	3.18031	0.887824	0.885434	chr1	1118000	1118200	0.00416536	0.00259356
0.170645	0.10539	2.11364	2.50999	1.50694	1.50492	chr1	111804200	111804400	0.047638	0.0339892
0.187399	0.121363	2.18963	2.5836	1.62435	1.62222	chr1	111804400	111804600	0.0513711	0.0379519
0.0059984	0.00145774	2.62096	3.09518	0.888583	0.886173	chr1	1118200	1118400	0.00452619	0.0027934
0.499234	0.515498	-0.721772	-0.691256	1.05569	1.05083	chr1	111836000	111836200	0.11418	0.121375
0.043318	0.0340842	1.74577	1.8292	0.828697	0.825152	chr1	1118400	1118600	0.0164211	0.0145353
0.17405	0.104963	1.28198	1.53399	0.921502	0.918561	chr1	111846600	111846800	0.0483964	0.0338796
0.206603	0.218174	1.35984	1.32127	1.05423	1.05126	chr1	111846800	111847000	0.055602	0.0605082
0.132425	0.110905	1.78077	1.88728	1.15247	1.15016	chr1	111848800	111849000	0.0388976	0.035369
0.696137	0.691337	0.477567	0.484786	1.21153	1.20966	chr1	111851200	111851400	0.150126	0.154215
0.0185118	0.0172453	2.09735	2.11524	0.843755	0.840707	chr1	1118600	1118800	0.00898162	0.00911519
0.179948	0.20478	2.01931	1.9056	1.47202	1.47125	chr1	111872800	111873000	0.0497163	0.0575508
0.0770694	0.0741416	2.0275	2.04572	1.10877	1.10701	chr1	111873000	111873200	0.0253913	0.0259096
0.0685748	0.0649501	1.6709	1.68774	0.885625	0.882074	chr1	1118800	1119000	0.0232055	0.0234261
0.000758875	0.000869051	3.00627	2.95857	0.805156	0.803063	chr1	111882200	111882400	0.00203939	0.00244298
0.00187842	0.00316412	2.70917	2.54438	0.797346	0.795271	chr1	111882400	111882600	0.00267194	0.00364317
0.00117217	0.00272842	3.00966	2.73619	0.842148	0.840307	chr1	111882600	111882800	0.00229796	0.00343875
0.219008	0.29192	2.70438	2.30934	2.15572	2.15399	chr1	111894000	111894200	0.0582836	0.0765286
0.224573	0.225293	2.44239	2.43607	1.97105	1.96908	chr1	111894200	111894400	0.0594958	0.0620918
0.659315	0.403462	0.364686	0.691054	0.819291	0.815871	chr1	111894600	111894800	0.143601	0.0994513
0.00295864	0.00226811	2.87648	2.9597	0.891883	0.889731	chr1	111895800	111896000	0.00321135	0.00322205
0.0465969	0.0464456	2.93585	2.93429	1.41655	1.41476	chr1	111896000	111896200	0.0173326	0.0182164
0.223399	0.263547	1.51383	1.38472	1.21852	1.2161	chr1	111920200	111920400	0.059237	0.0704446
0.670002	0.606543	-0.478864	-0.576866	1.11306	1.10872	chr1	111929400	111929600	0.145478	0.138662
0.00462162	0.00342327	3.09979	3.21194	1.01553	1.01353	chr1	11193200	11193400	0.00394667	0.00376673
0.00262481	0.00204276	3.27156	3.36026	1.00018	0.998262	chr1	11193400	11193600	0.00304678	0.00310394
0.00264803	0.00231305	3.29467	3.34028	1.00828	1.00639	chr1	11193600	11193800	0.00305871	0.00324449
0.232656	0.3606	1.62351	1.23589	1.33371	1.3319	chr1	111937400	111937600	0.0612173	0.0907894
0.10961	0.0729057	1.35305	1.51776	0.821466	0.817604	chr1	111942800	111943000	0.0334541	0.0255829
0.00925183	0.00998012	4.22363	4.17308	1.52184	1.52059	chr1	111944200	111944400	0.00577693	0.00650415
0.000150749	0.000143242	3.83585	3.84468	0.889087	0.887414	chr1	111944400	111944600	0.00133574	0.00149518
0.00470632	0.00418968	2.87266	2.90801	0.943316	0.940884	chr1	111944600	111944800	0.00398444	0.00412122
0.00408958	0.00281616	2.79807	2.91962	0.902564	0.899984	chr1	111944800	111945000	0.00371981	0.00348101
0.145879	0.0804215	1.75767	2.12556	1.17836	1.17617	chr1	111945000	111945200	0.0420211	0.0275762
0.262576	0.302425	2.15652	1.98092	1.88998	1.88902	chr1	111971800	111972000	0.0674981	0.0787385
0.00351935	0.00265827	3.46256	3.57547	1.09631	1.09471	chr1	111977400	111977600	0.00346582	0.00340701
0.00159826	0.000886007	3.29941	3.4996	0.954041	0.951751	chr1	111981800	111982000	0.00252938	0.00245652
0.765309	0.941115	-0.241241	-0.0593491	0.801077	0.796977	chr1	111982000	111982200	0.162187	0.197618
0.915581	0.7131	0.0899359	0.310661	0.841562	0.837194	chr1	111982200	111982400	0.187492	0.158151
0.170151	0.0886385	1.29572	1.61504	0.922698	0.918817	chr1	111990200	111990400	0.0475236	0.0297121
0.0737903	0.0467795	2.20857	2.4678	1.1936	1.19177	chr1	111990400	111990600	0.0245518	0.0183146
0.934841	0.715833	0.0891754	0.395382	1.08196	1.07625	chr1	112023200	112023400	0.190677	0.158637
0.759776	0.566768	0.322191	0.602015	1.04445	1.03977	chr1	112023400	112023600	0.161227	0.131149
0.0679967	0.152758	2.42492	1.87913	1.28244	1.28202	chr1	112029400	112029600	0.0230554	0.0455435
0.29948	0.446891	1.88489	1.37786	1.78634	1.78855	chr1	112029600	112029800	0.0751381	0.108122
0.948791	0.767834	-0.0741826	0.338725	1.14575	1.13741	chr1	112077800	112078000	0.192943	0.16789
0.564725	0.994932	-0.632294	-0.00685568	1.0863	1.07075	chr1	112078000	112078200	0.126425	0.206459
0.00112601	0.00114664	4.39712	4.38523	1.22528	1.22426	chr1	112094600	112094800	0.00226891	0.00261304
0.000320896	0.00044247	4.01159	3.89159	0.991674	0.990296	chr1	1121200	1121400	0.00165194	0.00209555
0.00105169	0.00173009	3.27984	3.10516	0.907564	0.905651	chr1	1121400	1121600	0.00222124	0.00294009
0.0333372	0.0224933	2.1051	2.26347	0.945327	0.942514	chr1	112151800	112152000	0.0135427	0.0108592
0.0406204	0.0321689	2.00192	2.09548	0.937019	0.934245	chr1	112152000	112152200	0.0156572	0.0139431
0.0961616	0.111086	1.64757	1.57041	0.960264	0.957558	chr1	112152200	112152400	0.0301795	0.0354126
0.000692723	0.00103277	3.91196	3.75472	1.03846	1.03705	chr1	1121600	1121800	0.00199143	0.00253513
0.333471	0.290469	1.37817	1.50585	1.40281	1.40026	chr1	112204600	112204800	0.0820096	0.0762233
0.279381	0.20635	1.53452	1.79568	1.39384	1.39132	chr1	112204800	112205000	0.0709871	0.0579046
0.0705144	0.0397905	1.43861	1.64015	0.768116	0.764279	chr1	112221600	112221800	0.0237052	0.0162672
0.0690363	0.0534179	1.69941	1.80637	0.902323	0.899647	chr1	112221800	112222000	0.023324	0.0202101
0.0256784	0.0143325	2.67838	2.95954	1.14292	1.14078	chr1	112264200	112264400	0.0112418	0.00809147
0.213573	0.194504	1.76405	1.83907	1.38921	1.38693	chr1	11228400	11228600	0.0571031	0.0552294
0.959737	0.961643	0.0478996	0.0454129	0.941196	0.936707	chr1	112316600	112316800	0.194705	0.200992
0.860681	0.873099	0.172904	0.156597	0.977026	0.97237	chr1	112316800	112317000	0.178386	0.186133
0.721456	0.745363	0.361629	0.328425	1.00518	1.00233	chr1	112328800	112329000	0.154551	0.163878
0.152505	0.345801	1.77712	1.15847	1.21165	1.21014	chr1	112339600	112339800	0.0435504	0.0877638
0.0631633	0.104647	2.07306	1.79468	1.07579	1.07364	chr1	112339800	112340000	0.0217867	0.0338019
0.0752446	0.144222	1.47669	1.19733	0.802286	0.799289	chr1	112359000	112359200	0.0249176	0.0435018
0.0840128	0.154186	1.36634	1.11375	0.765425	0.76258	chr1	112359200	112359400	0.0271544	0.0458887
0.059444	0.0476487	1.69028	1.77382	0.863933	0.860228	chr1	112386000	112386200	0.0208132	0.0185673
0.033042	0.0286484	1.91013	1.95691	0.856225	0.852712	chr1	112386200	112386400	0.0134568	0.0128597
0.0663348	0.0657003	1.5871	1.58433	0.833984	0.830472	chr1	112386400	112386600	0.0226186	0.0236291
0.870542	0.876027	-0.178166	0.16972	1.08425	1.07897	chr1	11239600	11239800	0.180031	0.186631
0.00334144	0.00243852	3.02792	3.1339	0.952658	0.949955	chr1	1124600	1124800	0.00338662	0.00330785
0.00892161	0.0138758	3.19918	2.986	1.1466	1.14499	chr1	1124800	1125000	0.00565357	0.00793141
0.00482802	0.010218	2.82131	2.53646	0.92951	0.927497	chr1	1125000	1125200	0.00403755	0.00659334
0.777975	0.637422	0.253645	0.422321	0.891799	0.887281	chr1	112504000	112504200	0.164386	0.144385
0.650245	0.500762	0.438421	0.64925	0.957564	0.953036	chr1	112504200	112504400	0.141992	0.118536
0.287254	0.382813	0.915853	0.745209	0.84587	0.841796	chr1	112504400	112504600	0.0726176	0.095314
0.00119247	0.000961862	3.7586	3.83735	1.05359	1.05225	chr1	112508600	112508800	0.0023094	0.00249732
0.455026	0.424655	0.707502	0.75304	0.935189	0.930808	chr1	11256800	11257000	0.10577	0.103718
0.474199	0.472039	0.697294	0.697476	0.962495	0.958019	chr1	11257000	11257200	0.109404	0.113013
0.508042	0.467124	0.650869	0.712251	0.971991	0.967458	chr1	11257200	11257400	0.115829	0.112079
0.292319	0.391866	1.19494	0.965229	1.11549	1.11159	chr1	112618800	112619000	0.0736745	0.0971343
0.327755	0.277472	-0.886157	-0.980291	0.891236	0.886824	chr1	112619000	112619200	0.0808648	0.0734478
0.190072	0.189667	1.13117	1.12743	0.844378	0.840793	chr1	112619200	112619400	0.0519569	0.0541187
0.444184	0.389252	0.617788	0.692702	0.797124	0.793294	chr1	112619400	112619600	0.103704	0.0966015
0.77233	0.744353	-0.238769	-0.267829	0.818086	0.814039	chr1	112619600	112619800	0.163403	0.163692
0.782147	0.513619	-0.257546	-0.606966	0.92334	0.918553	chr1	112619800	112620000	0.165097	0.121021
0.10315	0.172204	3.06198	2.54613	1.82353	1.82211	chr1	11267400	11267600	0.0318925	0.0500868
0.0057376	0.0285789	2.99252	2.31228	1.00853	1.00709	chr1	112674400	112674600	0.00441617	0.0128384
0.0413855	0.0821611	1.75802	1.47927	0.826199	0.823473	chr1	112674800	112675000	0.015874	0.0280364
0.106583	0.132018	2.08319	1.93546	1.25348	1.25121	chr1	112675000	112675200	0.0327287	0.0405624
0.00107243	0.00237704	4.11835	3.77478	1.14187	1.14086	chr1	112689600	112689800	0.00223605	0.00327939
0.00564147	0.0114475	3.17953	2.86983	1.06914	1.06766	chr1	112689800	112690000	0.00437691	0.00705872
0.436777	0.501223	0.771127	0.663364	0.978828	0.974811	chr1	112690400	112690600	0.102292	0.118626
0.0983814	0.0952375	2.0299	2.04664	1.19134	1.18939	chr1	112694000	112694200	0.0307289	0.0314181
0.0105611	0.0131565	2.47566	2.38646	0.909775	0.907345	chr1	112694200	112694400	0.00626036	0.00767547
0.00640435	0.0111972	2.84992	2.62409	0.974816	0.972935	chr1	112694400	112694600	0.00468746	0.00696384
0.0078238	0.0276898	2.5309	2.05089	0.890127	0.887804	chr1	112694600	112694800	0.00524163	0.0125594
0.245977	0.289053	1.85594	1.69015	1.56951	1.56695	chr1	112697800	112698000	0.0640204	0.0759253
0.311978	0.349424	1.40299	1.29314	1.36505	1.36115	chr1	112698000	112698200	0.0776682	0.0884941
0.238111	0.168837	1.14482	1.33562	0.951743	0.948092	chr1	112698200	112698400	0.0623712	0.0493127
0.146046	0.191796	1.41704	1.26374	0.950407	0.94711	chr1	112698400	112698600	0.0420604	0.0546126
0.0062679	0.00686826	2.9907	2.94771	1.01998	1.01799	chr1	112700200	112700400	0.00463242	0.00527392
0.359665	0.171662	-0.784633	-1.17463	0.843916	0.839515	chr1	112700400	112700600	0.0872435	0.0499621
0.0188378	0.00333779	-1.93781	-2.47665	0.78193	0.779109	chr1	112700600	112700800	0.00908418	0.0037257
0.148544	0.0292396	-1.23934	-1.91276	0.836548	0.836798	chr1	112700800	112701000	0.0426419	0.0130438
0.686274	0.793685	0.405601	0.261654	0.994801	0.991912	chr1	112701000	112701200	0.148351	0.172433
0.88681	0.569061	0.153828	0.614113	1.07185	1.06699	chr1	112701200	112701400	0.182737	0.131593
0.43153	0.316975	0.810314	1.03083	1.01678	1.01354	chr1	112701600	112701800	0.101287	0.0817956
0.141785	0.208049	2.1214	1.80806	1.40725	1.4063	chr1	112701800	112702000	0.0410742	0.0582883
0.459272	0.382958	0.551244	0.647717	0.735616	0.731893	chr1	112704800	112705000	0.106579	0.095344
0.00563342	0.00703738	2.63382	2.54925	0.885475	0.883351	chr1	112712400	112712600	0.00437412	0.00534345
0.0274655	0.0211395	1.95547	2.04609	0.845177	0.842528	chr1	112712600	112712800	0.0117828	0.0104097
0.038561	0.0307422	2.39796	2.50723	1.10993	1.10774	chr1	112712800	112713000	0.0150657	0.0135052
0.149443	0.213092	2.33788	2.00843	1.58167	1.57996	chr1	112713800	112714000	0.0428465	0.0593969
0.282064	0.319237	1.47128	1.35729	1.34402	1.34087	chr1	112714000	112714200	0.0715494	0.0822632
0.0386504	0.0484824	2.45947	2.33602	1.13896	1.13738	chr1	112714200	112714400	0.0150908	0.0188072
0.274845	0.150941	1.03333	1.36508	0.929602	0.927046	chr1	112714400	112714600	0.0700531	0.0451166
0.0619212	0.0141832	1.86222	2.49265	0.961552	0.959191	chr1	112714800	112715000	0.0214631	0.00803713
0.0487853	0.0415666	1.65771	1.71084	0.808274	0.804788	chr1	112715400	112715600	0.0179426	0.0167925
0.0400534	0.0304699	1.73382	1.82646	0.809072	0.805544	chr1	112715600	112715800	0.0154955	0.0134219
0.0169798	0.0135631	2.1984	2.27209	0.871472	0.868058	chr1	112715800	112716000	0.00847721	0.00782141
0.0517987	0.0583163	2.8367	2.75304	1.40255	1.40051	chr1	112718800	112719000	0.0187747	0.0215836
0.212975	0.151089	1.47286	1.70156	1.15834	1.15599	chr1	112719800	112720000	0.0569763	0.0451513
0.253486	0.227168	1.13836	1.201	0.9784	0.974789	chr1	112723600	112723800	0.0655899	0.0625107
0.320563	0.296096	0.937418	0.982813	0.928661	0.924807	chr1	112723800	112724000	0.0794332	0.0774108
0.000455217	0.000303132	4.26529	4.41953	1.08823	1.08703	chr1	112726600	112726800	0.00179578	0.00192369
0.0343782	0.0164328	2.13318	2.43764	0.963971	0.961005	chr1	112744200	112744400	0.0138513	0.00883182
0.273804	0.493643	1.61031	1.00145	1.44548	1.44572	chr1	112805400	112805600	0.0698396	0.117159
0.0139195	0.0182653	2.89201	2.75949	1.10951	1.10757	chr1	112809200	112809400	0.00744221	0.00945135
0.00937764	0.0101164	3.01343	2.97444	1.08794	1.08602	chr1	112809400	112809600	0.00582638	0.00655645
0.000539891	0.000938056	4.44998	4.21277	1.15352	1.15228	chr1	1128200	1128400	0.0018689	0.00248628
0.0468763	0.297141	1.97854	1.01125	0.955942	0.953667	chr1	112826200	112826400	0.0174106	0.0776417
0.0449531	0.176976	2.09307	1.38041	1.00178	0.999209	chr1	112826400	112826600	0.0168775	0.0511818
0.0386497	0.0700974	2.683	2.32627	1.24247	1.24012	chr1	112826600	112826800	0.0150906	0.0248314
0.148386	0.122261	1.86823	1.99941	1.26054	1.25856	chr1	112830200	112830400	0.0426045	0.0381686
0.0960415	0.0717367	2.02562	2.19683	1.18016	1.17831	chr1	112830400	112830600	0.0301511	0.0252706
0.000669183	0.000567171	3.10729	3.1483	0.8221	0.8199	chr1	112850000	112850200	0.00197284	0.00221834
0.00211923	0.00301698	3.58432	3.43577	1.06924	1.06778	chr1	112854000	112854200	0.00279295	0.00357306
0.466563	0.417403	0.886721	0.986478	1.20291	1.20026	chr1	112884400	112884600	0.107951	0.102259
0.795475	0.804259	-0.332013	0.313777	1.26992	1.25528	chr1	112891600	112891800	0.167347	0.174247
0.00083474	0.00105963	-3.6795	-3.56025	0.99476	0.985916	chr1	112893800	112894000	0.00208809	0.00255655
0.00620964	0.012053	-3.04585	-2.72507	1.03747	1.02192	chr1	112894000	112894200	0.0046089	0.00727509
0.00289104	0.00314122	3.09801	3.0615	0.957939	0.956068	chr1	1129000	1129200	0.00317897	0.00363232
0.0051605	0.0035966	3.05758	3.19491	1.01612	1.01426	chr1	112923400	112923600	0.00417824	0.00384693
0.0020473	0.00303141	3.71974	3.55042	1.10533	1.10404	chr1	112923600	112923800	0.00275475	0.00358016
0.407797	0.374749	1.61594	1.73117	1.9257	1.92233	chr1	112939600	112939800	0.0966675	0.0936529
0.943683	0.934648	-0.0975388	0.112684	1.36964	1.36315	chr1	11294800	11295000	0.192134	0.196525
0.626326	0.766947	-0.720309	-0.435326	1.46468	1.45605	chr1	11295000	11295200	0.137664	0.167731
0.628035	0.882331	-0.542055	-0.164404	1.10772	1.10164	chr1	11295200	11295400	0.137973	0.187713
0.000552001	0.000367269	4.02736	4.17477	1.04615	1.04452	chr1	112956400	112956600	0.00187859	0.00201449
0.000363506	0.00033384	4.21231	4.23813	1.05294	1.05136	chr1	112956600	112956800	0.00170739	0.00197052
0.547647	0.584582	0.680153	0.615743	1.11879	1.11454	chr1	11298800	11299000	0.123211	0.134526
0.296675	0.384795	1.04932	0.868117	0.988591	0.98478	chr1	11299000	11299200	0.0745675	0.0957165
0.430988	0.289091	0.733798	0.987166	0.919672	0.915277	chr1	11299200	11299400	0.101181	0.0759326
0.101859	0.0666901	1.64051	1.844	0.973164	0.970321	chr1	11303000	11303200	0.0315808	0.0238995
0.100717	0.0687412	1.69325	1.88197	1.00095	0.998131	chr1	11303200	11303400	0.0313036	0.0244627
0.000511732	0.000846962	3.93635	3.74517	1.01527	1.01398	chr1	11304000	11304200	0.00184547	0.00242934
0.0517075	0.0554036	2.19419	2.15412	1.08442	1.08226	chr1	113042600	113042800	0.0187489	0.0207726
0.215281	0.185473	1.68418	1.7999	1.33139	1.32924	chr1	113042800	113043000	0.0574687	0.0531525
0.123653	0.114275	1.96118	2.01097	1.23927	1.23756	chr1	113043000	113043200	0.0368234	0.0362047
0.0272615	0.0308969	2.54847	2.48258	1.09991	1.09794	chr1	11304400	11304600	0.0117199	0.0135534
0.274388	0.240855	1.68771	1.81054	1.51683	1.51421	chr1	113048600	113048800	0.0699605	0.0655358
0.0119524	0.0168749	2.6639	2.51424	0.997683	0.995635	chr1	11305800	11306000	0.00675676	0.00898676
0.00673571	0.00604021	2.93043	2.96751	1.0093	1.00702	chr1	11306000	11306200	0.00482145	0.00493082
0.0929142	0.183461	2.06686	1.61954	1.19229	1.19041	chr1	113063600	113063800	0.0293867	0.052692
0.0218924	0.029382	2.39974	2.26501	0.994372	0.991841	chr1	113063800	113064000	0.0100524	0.0130877
0.01367	0.0103872	2.50053	2.60346	0.956537	0.954348	chr1	113073000	113073200	0.00735508	0.00665719
0.00782406	0.00894309	2.23023	2.17945	0.784385	0.781399	chr1	113073400	113073600	0.00524163	0.00610669
0.01352	0.0158651	2.10543	2.04378	0.803978	0.801025	chr1	113073600	113073800	0.00730347	0.00863869
0.719036	0.848318	-0.418475	-0.221042	1.15271	1.14608	chr1	113163000	113163200	0.154136	0.181909
0.796306	0.784011	-0.29172	-0.30845	1.12046	1.11564	chr1	113163200	113163400	0.167489	0.170747
0.126358	0.0875433	2.24172	2.51429	1.42713	1.42526	chr1	113171400	113171600	0.0374612	0.0294332
0.149321	0.143533	2.2025	2.2326	1.48962	1.48774	chr1	113171600	113171800	0.04282	0.0433351
0.00733623	0.00538047	3.6442	3.796	1.27011	1.26845	chr1	113195600	113195800	0.00505461	0.00465165
3.11e-05	1.97e-05	-3.97608	-4.08244	0.816687	0.811969	chr1	113206800	113207000	0.000563824	0.000422251
1.49e-05	2.51e-05	-4.00487	-3.83223	0.781236	0.775317	chr1	113207000	113207200	0.00032197	0.000514442
1.73e-05	1.64e-05	-3.82411	-3.81263	0.753941	0.748854	chr1	113207200	113207400	0.000362099	0.000363975
0.0512944	0.0580359	2.77669	2.69245	1.36973	1.36806	chr1	11322200	11322400	0.0186349	0.0215076
0.0624667	0.0784445	2.51172	2.36189	1.29978	1.29794	chr1	11322400	11322600	0.0216085	0.0270462
0.0272619	0.0224995	2.23408	2.31082	0.964219	0.962278	chr1	11322600	11322800	0.0117199	0.0108613
0.0241454	0.0407568	2.38857	2.14456	1.00761	1.00451	chr1	11323200	11323400	0.0107677	0.0165524
0.0102167	0.00767921	2.18628	2.271	0.799431	0.796614	chr1	1132400	1132600	0.00613275	0.00560152
0.222179	0.237774	1.21325	1.16797	0.973943	0.970278	chr1	1132600	1132800	0.0589755	0.0648557
0.0163969	0.00752492	3.01338	3.38907	1.18755	1.18541	chr1	1132800	1133000	0.00828454	0.00554321
0.744522	0.784383	0.313932	0.262507	0.954818	0.951148	chr1	11330600	11330800	0.15857	0.170811
0.168206	0.325774	-1.21675	-0.856243	0.862392	0.857576	chr1	11330800	11331000	0.0470913	0.0836222
0.298834	0.219585	1.1976	1.4154	1.13344	1.1297	chr1	11331000	11331200	0.075008	0.0608301
0.00294131	0.00840916	3.12835	2.72299	0.969303	0.96761	chr1	11334400	11334600	0.00320282	0.00589378
0.00227005	0.00449617	3.38989	3.11666	1.01915	1.01747	chr1	11334600	11334800	0.00286811	0.00425743
0.00185969	0.00160332	3.83932	3.89693	1.12871	1.1272	chr1	11335400	11335600	0.00266206	0.00287318
0.782666	0.522626	0.263748	0.609929	0.947892	0.94326	chr1	113390000	113390200	0.165189	0.122769
0.576682	0.394834	0.583032	0.887807	1.03342	1.02894	chr1	113390200	113390400	0.128623	0.0977393
0.120307	0.0807419	1.82223	2.0535	1.14079	1.13756	chr1	113390600	113390800	0.0360193	0.0276622
0.0439781	0.0158177	1.86142	2.25569	0.886557	0.883641	chr1	11339200	11339400	0.0166078	0.00862211
0.0400675	0.0309247	1.67901	1.76417	0.783553	0.780358	chr1	11339400	11339600	0.0154991	0.013562
0.000288386	0.000285009	3.74488	3.74173	0.917069	0.915353	chr1	113422400	113422600	0.00161624	0.00188701
0.0441302	0.0768168	2.79722	2.4363	1.33328	1.33113	chr1	11345400	11345600	0.0166506	0.0266153
0.000975101	0.00176413	3.53848	3.31932	0.971638	0.970181	chr1	11345600	11345800	0.00217449	0.00295856
0.00515791	0.013109	3.37678	2.9493	1.12212	1.12069	chr1	1134600	1134800	0.00417777	0.0076589
0.0302994	0.0355091	2.87519	2.78033	1.26667	1.26483	chr1	11352800	11353000	0.0126403	0.0149705
0.13801	0.165386	2.11616	1.97213	1.38998	1.38823	chr1	11353000	11353200	0.0401995	0.0485032
0.0850534	0.0591324	-1.31278	-1.43813	0.738006	0.734103	chr1	1135400	1135600	0.0274173	0.0218123
0.0196506	0.0217664	2.44522	2.3966	0.993961	0.992042	chr1	11355600	11355800	0.00934393	0.0106167
0.74412	0.553965	-0.284164	-0.513748	0.86287	0.858658	chr1	1135600	1135800	0.158499	0.128728
0.363181	0.317526	0.772868	0.846612	0.837455	0.833371	chr1	1135800	1136000	0.0879346	0.0819071
0.370722	0.417158	1.09677	0.990578	1.20753	1.20461	chr1	11359000	11359200	0.0894327	0.102212
0.235106	0.342948	-1.03471	-0.818551	0.854583	0.849943	chr1	113610400	113610600	0.0617381	0.0871811
0.26246	0.313233	-0.988619	-0.883134	0.866217	0.861518	chr1	113610600	113610800	0.0674731	0.0810146
0.862273	0.905738	-0.155855	-0.105819	0.890977	0.886363	chr1	113610800	113611000	0.178649	0.191646
0.211429	0.285156	1.89092	1.6099	1.48198	1.4803	chr1	11362400	11362600	0.0566423	0.0750945
0.118522	0.0736162	1.89979	2.18768	1.18338	1.18156	chr1	11362800	11363000	0.0355918	0.0257718
0.00501243	0.0169409	2.93005	2.44305	0.970041	0.968077	chr1	113638600	113638800	0.00411593	0.00901112
0.423799	0.820004	0.641736	0.181177	0.791749	0.789534	chr1	113638800	113639000	0.0997942	0.177006
0.309254	0.616805	0.850332	0.414259	0.822611	0.819575	chr1	113639000	113639200	0.077116	0.140576
0.207195	0.502935	1.12202	0.588228	0.871023	0.867893	chr1	113639200	113639400	0.0557317	0.118955
0.31137	0.305053	1.75665	1.77837	1.70696	1.70527	chr1	11373600	11373800	0.0775476	0.079295
0.0500315	0.0167101	2.08601	2.58059	1.02306	1.02022	chr1	11375200	11375400	0.0182827	0.00892837
0.0133681	0.0206111	2.68834	2.4944	1.02472	1.02252	chr1	11375600	11375800	0.00725206	0.0102365
0.0138665	0.0266737	2.16181	1.92186	0.82886	0.826021	chr1	11375800	11376000	0.00742431	0.0122314
0.439297	0.562866	0.863087	0.642331	1.10166	1.09827	chr1	113759400	113759600	0.102772	0.130438
0.255066	0.259925	1.16095	1.1446	1.00121	0.997458	chr1	113759600	113759800	0.0659155	0.0696597
0.234237	0.2137	1.23845	1.29143	1.02091	1.0173	chr1	113759800	113760000	0.061551	0.0595293
0.515269	0.673416	-0.70579	-0.453428	1.07234	1.06568	chr1	11376800	11377000	0.117191	0.151002
0.20923	0.252959	1.27134	1.15004	0.991475	0.987325	chr1	1137800	1138000	0.0561645	0.0681593
0.0523498	0.0525934	2.72955	2.72352	1.35294	1.35144	chr1	11378800	11379000	0.0189209	0.0199775
0.0778943	0.101906	2.29638	2.12025	1.25949	1.25792	chr1	11379000	11379200	0.0256082	0.0331094
0.86895	0.951808	0.164818	0.0600871	0.99072	0.98623	chr1	1138000	1138200	0.179763	0.199373
0.0243851	0.0339204	1.96289	1.83368	0.829552	0.82636	chr1	113811600	113811800	0.010841	0.0144851
0.0198477	0.0306185	2.049	1.8838	0.834361	0.831634	chr1	113811800	113812000	0.00940777	0.0134676
0.602969	0.982592	0.428055	0.0178373	0.814578	0.810939	chr1	113812000	113812200	0.133433	0.204416
0.362712	0.514865	0.824373	0.585363	0.892379	0.888506	chr1	113812200	113812400	0.0878411	0.12126
0.00196304	0.001875	3.25615	3.26466	0.963036	0.960639	chr1	113904600	113904800	0.00271354	0.00301969
0.0360226	0.0280184	1.88006	1.96902	0.857831	0.854302	chr1	113904800	113905000	0.0143304	0.0126634
0.0365105	0.0332057	1.65334	1.679	0.756502	0.753375	chr1	113905000	113905200	0.0144727	0.0142619
0.00251493	0.00265283	2.46728	2.4433	0.750557	0.747893	chr1	113905200	113905400	0.00298914	0.0034044
0.343938	0.849113	0.877915	0.174839	0.913484	0.911366	chr1	113906000	113906200	0.0841061	0.182046
0.664185	0.914155	0.495797	0.122807	1.13113	1.12999	chr1	113906200	113906400	0.144451	0.193078
0.243557	0.206201	1.4858	1.61093	1.24993	1.24775	chr1	113911400	113911600	0.0635022	0.0578703
0.150655	0.135383	1.91828	1.99321	1.3018	1.30017	chr1	113911600	113911800	0.0431248	0.0413775
0.705694	0.47225	-0.414445	-0.794564	1.08739	1.0919	chr1	113914400	113914600	0.151783	0.113052
0.742569	0.755116	0.314487	0.297553	0.948975	0.945608	chr1	113918200	113918400	0.158218	0.165631
0.480043	0.754165	-0.693504	-0.303336	0.970151	0.960128	chr1	113918400	113918600	0.110524	0.165466
0.00697948	0.00202243	1.8621	2.16124	0.644508	0.641339	chr1	113929200	113929400	0.00491909	0.00309109
0.0240707	0.00886951	1.52161	1.78248	0.641518	0.638305	chr1	113929400	113929600	0.0107444	0.00607656
0.000783205	0.00124659	-3.24444	-3.06403	0.871639	0.862872	chr1	11395000	11395200	0.0020579	0.00267269
0.0013324	0.00198176	-2.87651	-2.7359	0.815747	0.810024	chr1	11395200	11395400	0.00239279	0.00307121
0.439356	0.7938	-0.691586	-0.230749	0.882868	0.875253	chr1	11395400	11395600	0.102782	0.172454
0.00177335	0.00228468	4.0049	3.88853	1.17124	1.16992	chr1	11395800	11396000	0.00261678	0.00322976
0.000480198	0.000518641	4.57997	4.54254	1.1743	1.17309	chr1	11396200	11396400	0.00181757	0.00217488
0.162592	0.143152	2.07008	2.17108	1.44725	1.44532	chr1	113973000	113973200	0.0458247	0.0432457
0.0716971	0.0976516	2.47052	2.25974	1.32492	1.32322	chr1	113973200	113973400	0.0240085	0.032031
0.739907	0.859299	0.374559	0.199681	1.11823	1.11714	chr1	113979400	113979600	0.157741	0.183805
0.565317	0.886654	0.720974	0.178786	1.24055	1.24403	chr1	113979600	113979800	0.126526	0.188433
0.0421605	0.052404	1.79009	1.69755	0.844684	0.841621	chr1	1140600	1140800	0.0160926	0.0199244
0.00305085	0.00437455	3.20622	3.06221	0.997767	0.996205	chr1	114076200	114076400	0.00325507	0.0042029
0.214893	0.313507	1.66748	1.3483	1.31704	1.31606	chr1	114077800	114078000	0.0573853	0.0810723
0.814558	0.924002	0.266204	-0.108376	1.12536	1.12691	chr1	114078000	114078200	0.170587	0.194731
0.698079	0.533919	-0.350232	-0.562153	0.894526	0.893666	chr1	114078200	114078400	0.150471	0.124892
0.439457	0.310155	0.819137	1.07555	1.04593	1.04246	chr1	114078400	114078600	0.1028	0.0803695
0.039801	0.0474268	1.8394	1.76312	0.857176	0.854124	chr1	1140800	1141000	0.0154208	0.0185041
0.0104804	0.0176156	-2.33641	-2.12262	0.857608	0.846689	chr1	114092400	114092600	0.00623204	0.00923638
0.022792	0.0312602	-2.1676	-2.01772	0.904758	0.894432	chr1	114092800	114093000	0.0103397	0.0136632
0.0454007	0.0472116	2.14013	2.11688	1.02658	1.02444	chr1	114111600	114111800	0.0170026	0.0184406
0.316184	0.303416	0.873764	0.893199	0.857677	0.853538	chr1	114111800	114112000	0.0785391	0.0789473
0.104145	0.0873989	1.8189	1.91185	1.08649	1.08323	chr1	114112200	114112400	0.0321397	0.0293946
0.259432	0.112193	1.33355	1.89323	1.16089	1.15812	chr1	114139600	114139800	0.0668349	0.0356843
0.0103651	0.00542858	2.416	2.63885	0.885346	0.882819	chr1	11415000	11415200	0.00618785	0.00467471
0.0253768	0.0142271	2.144	2.36425	0.912859	0.910237	chr1	11415200	11415400	0.0111483	0.0080531
0.00181756	0.000844398	2.81561	3.04288	0.825663	0.823586	chr1	114153400	114153600	0.00264131	0.00242626
0.00437481	0.00276168	2.86788	3.02857	0.932991	0.931424	chr1	114153600	114153800	0.00384413	0.00345731
0.00571773	0.012449	2.84781	2.5403	0.959313	0.957451	chr1	114153800	114154000	0.00440808	0.00742513
0.0176091	0.0138635	2.23439	2.31832	0.891218	0.888834	chr1	11415400	11415600	0.00868342	0.0079278
0.0836933	0.0863453	1.41814	1.39964	0.793585	0.79025	chr1	114155000	114155200	0.0270718	0.0291268
0.0928684	0.0826328	1.36621	1.40697	0.787994	0.784492	chr1	114155200	114155400	0.0293759	0.0281614
0.462238	0.396839	0.535585	0.615173	0.719504	0.716029	chr1	114155400	114155600	0.107145	0.0981338
0.00490534	0.00632842	3.24955	3.13675	1.0728	1.07118	chr1	1141800	1142000	0.00407067	0.00504966
0.00549274	0.00837391	3.35811	3.16434	1.12519	1.12376	chr1	1142000	1142200	0.00431792	0.00588065
0.00853033	0.00856898	2.98069	2.97245	1.06137	1.05913	chr1	114242800	114243000	0.00551014	0.00595827
0.347323	0.582152	0.945551	0.548782	0.99089	0.986913	chr1	1142600	1142800	0.0847918	0.134073
0.122987	0.211388	1.59033	1.27498	1.00308	0.99915	chr1	1142800	1143000	0.0366663	0.0590299
0.00113465	0.000639981	3.29416	3.47903	0.918661	0.916511	chr1	11430200	11430400	0.00227367	0.00227905
0.482978	0.429885	0.916888	1.03016	1.29133	1.28799	chr1	114314600	114314800	0.111087	0.104755
0.329043	0.306399	1.09204	1.14251	1.10127	1.09865	chr1	114314800	114315000	0.0811298	0.0795803
0.537312	0.641133	1.03804	0.78385	1.66407	1.66524	chr1	114332000	114332200	0.121286	0.145079
0.0196949	0.011144	3.14649	3.44774	1.27952	1.27739	chr1	114346200	114346400	0.00935764	0.00694376
0.00106807	0.00116429	4.15217	4.10993	1.15076	1.14922	chr1	114346400	114346600	0.00223364	0.00262537
0.0623432	0.0675667	1.72656	1.68472	0.893031	0.88951	chr1	114346600	114346800	0.0215754	0.024145
0.230674	0.159254	1.12599	1.32187	0.920982	0.916583	chr1	114346800	114347000	0.0608004	0.0470646
0.372086	0.229421	0.831685	1.11998	0.918323	0.91355	chr1	114347000	114347200	0.0896976	0.0630101
0.0081488	0.00420238	3.5975	3.92675	1.27261	1.27098	chr1	114350000	114350200	0.00536681	0.00412602
0.0837863	0.0459371	1.77697	2.06352	0.994696	0.992446	chr1	11435200	11435400	0.0270968	0.0180705
0.0664401	0.0470594	2.16419	2.34803	1.1377	1.13547	chr1	11435400	11435600	0.0226446	0.0183965
0.00155016	0.00183233	3.13585	3.07277	0.903758	0.901877	chr1	11439600	11439800	0.00250655	0.00299548
0.00133352	0.00191677	2.96649	2.84454	0.841337	0.839067	chr1	11439800	11440000	0.00239331	0.0030417
0.00269483	0.00247604	4.26075	4.2984	1.30661	1.30524	chr1	11440200	11440400	0.00308068	0.0033257
0.00354623	0.00309908	4.33684	4.4038	1.3744	1.37302	chr1	11440400	11440600	0.0034772	0.00361286
0.0614101	0.110881	2.89121	2.44182	1.48977	1.48801	chr1	11443200	11443400	0.0213278	0.0353628
4.45e-10	5.89e-10	-5.48794	-5.34845	0.615172	0.607048	chr1	1144400	1144600	3.79e-08	4.91e-08
0.183546	0.142981	1.2846	1.41387	0.944411	0.940816	chr1	11444000	11444200	0.0505137	0.0432044
0.782969	0.446379	0.258181	0.71331	0.929214	0.924867	chr1	114450000	114450200	0.165234	0.10802
0.799235	0.418327	0.235811	0.750463	0.919248	0.914933	chr1	114450200	114450400	0.167981	0.102446
0.725038	0.417506	0.328565	0.757145	0.925714	0.921437	chr1	114450400	114450600	0.155177	0.10228
4.25e-10	3.83e-10	-5.47716	-5.43314	0.61274	0.60506	chr1	1144600	1144800	3.64e-08	3.39e-08
0.762332	0.696521	-0.322881	-0.415732	1.05832	1.05608	chr1	114510000	114510200	0.161668	0.155138
0.983643	0.996497	-0.0174845	0.00372535	0.846013	0.841699	chr1	114510200	114510400	0.198544	0.206716
0.782033	0.71894	0.22765	0.294748	0.815719	0.811609	chr1	114510400	114510600	0.165078	0.159191
0.00644159	0.0359322	2.32374	1.73967	0.795464	0.793358	chr1	1145200	1145400	0.00470296	0.0150981
0.0917713	0.141682	-1.69893	-1.46345	0.976455	0.970528	chr1	11453200	11453400	0.0291	0.0428956
0.0493452	0.173725	-2.15574	-1.45225	1.05388	1.04308	chr1	11453400	11453600	0.0180949	0.0504332
0.00436275	0.00581734	2.45691	2.35845	0.799011	0.796302	chr1	114536000	114536200	0.00383825	0.00483514
0.00146662	0.00228663	2.93606	2.78789	0.841164	0.83886	chr1	114536200	114536400	0.00246366	0.00323118
0.00272642	0.0114308	2.75434	2.26926	0.845808	0.844044	chr1	1145400	1145600	0.00309791	0.00705203
0.00119998	0.00410527	3.01798	2.61767	0.846534	0.844777	chr1	1145600	1145800	0.00231396	0.00408528
0.429801	0.600489	0.806295	0.530925	1.00791	1.00343	chr1	11459000	11459200	0.10096	0.137538
0.0786655	0.0562786	1.43799	1.5611	0.790834	0.78729	chr1	11463000	11463200	0.0257981	0.0210173
0.0896409	0.09109	1.50883	1.49519	0.861217	0.857463	chr1	11463200	11463400	0.0285713	0.0303444
0.106896	0.0738638	1.35349	1.50101	0.815171	0.811426	chr1	114669600	114669800	0.0328021	0.0258381
0.316024	0.216593	1.08419	1.33813	1.06388	1.06093	chr1	114683400	114683600	0.0785055	0.0601642
0.821072	0.994362	-0.238166	-0.00740143	1.04418	1.03908	chr1	114689000	114689200	0.171699	0.206365
0.0218524	0.0160463	2.2473	2.36409	0.930902	0.928315	chr1	114757400	114757600	0.0100401	0.00870035
0.00535296	0.00580671	-2.33417	-2.29379	0.779447	0.774282	chr1	114757600	114757800	0.00425837	0.00483088
0.000338769	0.000408869	-3.11643	-3.04037	0.774108	0.76812	chr1	114757800	114758000	0.00167858	0.00205932
8.77e-05	0.000280557	-3.59985	-3.24107	0.799006	0.791784	chr1	114758000	114758200	0.00107565	0.00187799
0.0228177	0.014937	2.26634	2.43011	0.946169	0.943028	chr1	114758200	114758400	0.0103464	0.00830819
0.00961061	0.00886881	2.59225	2.61681	0.939283	0.937069	chr1	114780600	114780800	0.00591069	0.00607639
0.0274494	0.0232177	2.71627	2.79958	1.17387	1.1725	chr1	114780800	114781000	0.0117777	0.0111048
0.00320278	0.00485644	3.10533	2.94319	0.972021	0.9704	chr1	114790800	114791000	0.00332129	0.00441819
0.00399393	0.00588583	3.17477	3.01474	1.02104	1.01949	chr1	114791000	114791200	0.0036771	0.00486484
0.0650645	0.0948669	2.79767	2.51703	1.46282	1.46103	chr1	114804600	114804800	0.0222871	0.0313191
0.00173591	0.00119599	3.35274	3.48185	0.978219	0.976312	chr1	114804800	114805000	0.00259762	0.00264367
0.00261844	0.00158371	3.34007	3.52777	1.02084	1.01906	chr1	114805000	114805200	0.00304448	0.00286204
0.163036	0.142134	1.18641	1.24496	0.830353	0.826601	chr1	1148200	1148400	0.0459251	0.0430036
0.0591332	0.0404843	1.39206	1.51206	0.710587	0.707221	chr1	1148400	1148600	0.0207293	0.0164733
0.032281	0.0522559	2.66858	2.39829	1.19059	1.18825	chr1	11484000	11484200	0.0132312	0.0198815
0.0390157	0.0492894	2.46149	2.33229	1.14218	1.13989	chr1	11484200	11484400	0.0151948	0.0190355
0.0993439	0.0870221	1.78785	1.8541	1.05241	1.0492	chr1	11484400	11484600	0.0309654	0.0292986
0.0040402	0.00193797	3.04721	3.31645	0.981432	0.979467	chr1	1148600	1148800	0.00369766	0.00305161
0.0105899	0.0215478	3.78231	3.36247	1.39053	1.38933	chr1	1148800	1149000	0.00627162	0.0105467
0.322041	0.32512	1.04122	1.03143	1.0347	1.03162	chr1	114956400	114956600	0.0797232	0.0834867
0.459994	0.428772	0.808416	0.863679	1.08055	1.07721	chr1	114956600	114956800	0.106715	0.104537
0.489526	0.611984	0.985181	0.722018	1.40868	1.40905	chr1	114956800	114957000	0.112353	0.139673
0.220993	0.447735	1.0124	0.620577	0.810572	0.807059	chr1	1150000	1150200	0.0587156	0.108283
0.00843541	0.0151682	3.42562	3.1259	1.21784	1.21609	chr1	11500000	11500200	0.00547442	0.00839194
0.0163787	0.029626	2.39954	2.1496	0.945464	0.942831	chr1	11500200	11500400	0.0082792	0.013162
0.000700864	0.0022664	2.78139	2.45301	0.739176	0.73735	chr1	11501400	11501600	0.00199935	0.00322189
0.000181735	0.000292018	3.71722	3.56185	0.875033	0.873205	chr1	11501600	11501800	0.00142323	0.00189963
6.95e-05	0.000100845	3.82825	3.71109	0.834496	0.832762	chr1	11501800	11502000	0.000949048	0.00128068
0.139345	0.325084	1.20178	0.788829	0.792152	0.788914	chr1	1150200	1150400	0.0405109	0.0834801
0.0179367	0.0547755	2.2778	1.81424	0.911395	0.909003	chr1	1150600	1150800	0.0087933	0.0205964
0.047742	0.0321911	2.51765	2.73543	1.2215	1.21973	chr1	115062200	115062400	0.0176489	0.0139493
0.0361448	0.0200748	2.40043	2.68179	1.09604	1.09422	chr1	115062400	115062600	0.0143686	0.010053
0.00566318	0.00314195	2.5374	2.72464	0.853657	0.850893	chr1	1151000	1151200	0.00438569	0.00363278
0.00564208	0.00381973	2.55842	2.68159	0.860301	0.857654	chr1	1151200	1151400	0.00437721	0.00395197
0.106751	0.113732	1.43331	1.3984	0.862868	0.859243	chr1	1151400	1151600	0.032769	0.0360723
0.0259424	0.0314851	2.87383	2.7642	1.22869	1.22709	chr1	11514600	11514800	0.0113222	0.0137298
0.00326054	0.00823259	3.82039	3.37915	1.19842	1.19712	chr1	115148000	115148200	0.00334957	0.00582581
0.00360335	0.0116146	3.70689	3.1533	1.17707	1.17574	chr1	115148200	115148400	0.00350362	0.00711729
0.00410822	0.00943999	3.60158	3.21272	1.16241	1.16103	chr1	115148400	115148600	0.00372695	0.00630285
0.0361646	0.0365415	2.01874	2.00634	0.921862	0.918185	chr1	1151600	1151800	0.0143748	0.0152812
0.862278	0.865701	-0.156311	-0.151665	0.893621	0.889389	chr1	115179400	115179600	0.178649	0.184888
0.804758	0.627308	-0.205702	-0.402873	0.825074	0.821549	chr1	115179600	115179800	0.168919	0.14251
0.00407137	0.00536513	3.89284	3.75264	1.255	1.25349	chr1	11519000	11519200	0.00371109	0.0046465
0.000433182	0.000541828	3.96489	3.87807	1.00699	1.00561	chr1	11519200	11519400	0.00177316	0.00219523
0.000329856	0.000263248	3.07842	3.13069	0.762854	0.760588	chr1	11519600	11519800	0.00166672	0.00185108
0.0174625	0.0355316	2.66279	2.32693	1.06058	1.05871	chr1	11522600	11522800	0.00863615	0.0149766
0.0378297	0.117334	2.137	1.58331	0.98513	0.982934	chr1	11522800	11523000	0.0148551	0.0369647
0.102519	0.0203549	-1.49705	-2.21128	0.889849	0.904454	chr1	115258200	115258400	0.0317395	0.0101473
0.0102014	0.00441922	-2.52744	-2.85496	0.923973	0.929981	chr1	115258400	115258600	0.00612764	0.00422295
0.0249082	0.0470613	2.26002	1.97763	0.958907	0.95636	chr1	115283000	115283200	0.0110012	0.0183969
0.0238588	0.0399969	2.31339	2.08181	0.973741	0.971162	chr1	115283200	115283400	0.0106793	0.0163306
0.00388819	0.00543252	2.84205	2.7154	0.910982	0.908518	chr1	115283400	115283600	0.00362665	0.00467602
0.0802797	0.0442551	1.69739	1.95978	0.938782	0.934711	chr1	115283600	115283800	0.0262082	0.0175806
0.00777956	0.0137022	2.34795	2.14957	0.825119	0.82259	chr1	115286200	115286400	0.00522399	0.00787141
0.00486843	0.00639995	2.64184	2.54059	0.87132	0.868927	chr1	115286400	115286600	0.00405549	0.00507858
0.0002801	0.000219208	3.7526	3.82446	0.916618	0.914629	chr1	115286600	115286800	0.00160672	0.00173737
0.285953	0.196793	0.986206	1.19215	0.908345	0.903803	chr1	115286800	115287000	0.0723534	0.0557569
0.421979	0.387443	0.822077	0.881189	1.01023	1.00526	chr1	115287000	115287200	0.0994382	0.0962476
0.000163339	0.000189722	4.30959	4.25028	1.00552	1.00413	chr1	11529400	11529600	0.00137268	0.00165623
6.25e-05	7.69e-05	4.98793	4.90523	1.07859	1.07771	chr1	11529800	11530000	0.000894695	0.00110143
0.418922	0.456975	1.29635	1.19088	1.5825	1.58101	chr1	115300400	115300600	0.0988404	0.110086
0.000798081	0.000634831	2.86745	2.92235	0.771787	0.769263	chr1	11531200	11531400	0.0020675	0.00227551
0.0033509	0.00534013	3.38348	3.18492	1.06489	1.0632	chr1	11531400	11531600	0.00339075	0.00463487
0.00102946	0.00104623	3.07156	3.05789	0.848081	0.845699	chr1	11531600	11531800	0.00220809	0.00254535
0.00710326	0.00428461	2.30802	2.45772	0.8008	0.797446	chr1	115337800	115338000	0.00496825	0.00416465
0.0303355	0.0140299	2.11043	2.41028	0.929972	0.925871	chr1	115338000	115338200	0.0126511	0.00798559
0.00012869	0.000195747	4.64373	4.481	1.06256	1.06142	chr1	11534800	11535000	0.00126516	0.00167313
0.000248537	0.000447615	4.39527	4.16643	1.06252	1.06136	chr1	11535000	11535200	0.00155927	0.00210124
0.00583243	0.0242959	2.21226	1.76427	0.747202	0.745104	chr1	115360000	115360200	0.00445674	0.0114609
0.0159434	0.116492	1.96919	1.24382	0.772421	0.77033	chr1	115360200	115360400	0.00813251	0.036756
0.00919987	0.0682921	2.08527	1.41387	0.750735	0.748583	chr1	115360400	115360600	0.00575719	0.0243423
0.00645785	0.00341215	3.10617	3.3653	1.06367	1.0615	chr1	11536600	11536800	0.00471051	0.00376143
0.00334144	0.00297209	3.24524	3.28516	1.02103	1.01915	chr1	11536800	11537000	0.00338662	0.00355054
0.0175229	0.027052	2.54743	2.35056	1.01523	1.01299	chr1	11542600	11542800	0.00865606	0.0123534
0.43658	0.505994	-0.680014	-0.577401	0.862798	0.858099	chr1	115426200	115426400	0.102254	0.119552
0.161415	0.375733	-1.27845	-0.793579	0.891214	0.88305	chr1	115426400	115426600	0.045563	0.0938523
0.210713	0.384235	-1.11016	-0.762192	0.868671	0.863588	chr1	115461800	115462000	0.0564823	0.0956041
0.292727	0.420184	-0.953697	-0.723895	0.891058	0.886111	chr1	115462000	115462200	0.0737543	0.102826
0.0313158	0.0280008	1.80305	1.83529	0.799557	0.796186	chr1	115479400	115479600	0.0129466	0.012658
0.00373326	0.00552422	2.72036	2.58013	0.867588	0.865173	chr1	115479600	115479800	0.0035617	0.00471658
0.724985	0.817032	0.327812	0.214444	0.923405	0.919044	chr1	115545200	115545400	0.155168	0.176481
0.672059	0.793734	0.391357	0.240384	0.915742	0.911501	chr1	115545400	115545600	0.145833	0.172443
0.302106	0.238608	1.43452	1.63924	1.36705	1.36426	chr1	115584400	115584600	0.0756703	0.0650412
0.00876276	0.0108729	2.7942	2.70091	0.998843	0.996936	chr1	11563200	11563400	0.00559607	0.00684058
0.5086	0.341964	0.516945	0.742109	0.773017	0.768976	chr1	11563400	11563600	0.115929	0.0869711
0.662841	0.865144	-0.356872	0.138059	0.810712	0.806226	chr1	11563600	11563800	0.144212	0.184792
0.880707	0.870495	-0.120321	0.13002	0.795184	0.790963	chr1	11563800	11564000	0.181742	0.185681
0.557685	0.654439	-0.625515	-0.473925	1.05541	1.04861	chr1	115649000	115649200	0.125099	0.147541
0.782214	0.736225	-0.295393	-0.358966	1.05936	1.05612	chr1	115649200	115649400	0.165108	0.162285
0.00401474	0.00341521	3.82514	3.89731	1.23101	1.22944	chr1	115671400	115671600	0.00368621	0.0037631
1.45e-06	1.17e-06	-4.45684	-4.47751	0.750462	0.744507	chr1	115685000	115685200	4.56e-05	3.82e-05
2.78e-08	6.71e-08	-5.53436	-5.2384	0.752895	0.745084	chr1	115685200	115685400	1.44e-06	3.23e-06
1.13e-07	6.51e-07	-5.30324	-4.7744	0.775049	0.767676	chr1	115685400	115685600	4.91e-06	2.35e-05
0.668495	0.693109	-0.346365	-0.317601	0.80118	0.797329	chr1	115710800	115711000	0.145216	0.154522
0.574892	0.651818	-0.455819	-0.364544	0.804137	0.800075	chr1	115711000	115711200	0.128295	0.147055
0.510744	0.525283	-0.544019	-0.52275	0.817662	0.813665	chr1	115711200	115711400	0.116329	0.123264
0.00952408	0.0117569	3.22935	3.12378	1.16856	1.16693	chr1	1157400	1157600	0.0058793	0.00716993
0.854555	0.820321	0.242029	0.298657	1.30939	1.30382	chr1	11574800	11575000	0.177366	0.177055
0.0466214	0.0409478	2.20901	2.26864	1.06597	1.06371	chr1	11575000	11575200	0.0173386	0.0166103
0.0814403	0.0776296	1.45184	1.46524	0.806206	0.802883	chr1	11575200	11575400	0.0264984	0.0268335
0.0856436	0.0865456	1.8834	1.87388	1.06089	1.05872	chr1	11575400	11575600	0.0275693	0.0291757
0.00630498	0.00882079	2.92933	2.78899	0.999849	0.997936	chr1	1157600	1157800	0.00464771	0.00605971
0.0251995	0.0159961	2.21313	2.39117	0.941053	0.93846	chr1	11576400	11576600	0.0110928	0.00868281
0.0789718	0.0986758	1.4374	1.34169	0.791365	0.788145	chr1	1157800	1158000	0.0258747	0.0322837
0.096588	0.110964	1.82395	1.7426	1.06448	1.06218	chr1	1158000	1158200	0.0302887	0.0353826
0.0390949	0.0242875	1.94302	2.12623	0.901993	0.897914	chr1	115828200	115828400	0.0152173	0.0114589
0.0760329	0.0556223	1.53664	1.6574	0.837226	0.833488	chr1	115828400	115828600	0.0251188	0.0208319
0.0707941	0.0451603	1.6046	1.78169	0.857643	0.85362	chr1	115828600	115828800	0.0237796	0.0178464
0.739475	0.487522	-0.280724	-0.584865	0.836643	0.832407	chr1	115874800	115875000	0.157666	0.115982
0.604208	0.349274	-0.442247	-0.798389	0.844481	0.840115	chr1	115875000	115875200	0.133657	0.0884629
0.0354499	0.0803941	1.87135	1.53287	0.851022	0.848124	chr1	1158800	1159000	0.0141672	0.0275687
0.0561735	0.0621655	1.83294	1.78091	0.923969	0.92048	chr1	11590200	11590400	0.0199548	0.0226508
0.539002	0.458458	0.739963	0.891198	1.1912	1.1871	chr1	11593800	11594000	0.121597	0.110382
0.264665	0.268486	1.12662	1.11389	0.991796	0.988618	chr1	11594000	11594200	0.0679318	0.071512
0.00175182	0.00449197	4.10716	3.67159	1.19953	1.19848	chr1	1160200	1160400	0.00260635	0.00425564
0.00241176	0.00505434	2.80957	2.56001	0.85056	0.848455	chr1	1160600	1160800	0.00293845	0.00450968
0.570547	0.121776	-0.546764	-1.55253	0.953664	0.975945	chr1	116067000	116067200	0.12749	0.0380525
0.0155393	0.00334148	-2.51547	-3.23012	0.982512	1.01627	chr1	116067200	116067400	0.00799867	0.00372742
0.000639188	0.00149814	3.68414	3.3749	0.970428	0.969091	chr1	11608200	11608400	0.00195154	0.00281563
0.0018481	0.00879281	2.96224	2.42807	0.870259	0.868392	chr1	11608400	11608600	0.00265641	0.00604887
0.00152528	0.00664718	3.36746	2.81332	0.968821	0.967209	chr1	11608600	11608800	0.0024917	0.00518317
0.00281704	0.0041822	3.40464	3.2399	1.04953	1.04803	chr1	11608800	11609000	0.00314236	0.00411758
0.62502	0.775888	0.42032	0.243395	0.851443	0.847562	chr1	11609000	11609200	0.137423	0.169311
0.921195	0.600488	-0.105674	-0.557938	1.05955	1.05448	chr1	11609200	11609400	0.188413	0.137538
0.856178	0.951901	0.188533	-0.0624399	1.03163	1.02682	chr1	11609400	11609600	0.177625	0.199387
0.490693	0.572183	0.669169	0.545278	0.959423	0.955146	chr1	11609600	11609800	0.112572	0.132183
0.176618	0.247569	1.29939	1.10284	0.939764	0.935854	chr1	11609800	11610000	0.0489724	0.0669875
0.0120615	0.0146627	2.53161	2.44807	0.949479	0.947129	chr1	1161000	1161200	0.00679322	0.00821009
0.0561495	0.043253	1.36942	1.44819	0.690239	0.687209	chr1	1161200	1161400	0.0199482	0.017285
0.00204907	0.00152559	3.65372	3.76878	1.08582	1.0843	chr1	116139000	116139200	0.00275528	0.00283081
0.0161534	0.0126667	1.69366	1.75411	0.665792	0.662936	chr1	1161400	1161600	0.00820386	0.0075
0.640359	0.570939	0.741055	0.896859	1.57067	1.5659	chr1	116145600	116145800	0.140211	0.131944
0.459069	0.306838	-0.646724	-0.892443	0.862637	0.858977	chr1	116145800	116146000	0.106541	0.0796727
0.608478	0.67187	0.520019	0.428305	1.00489	1.00158	chr1	116146000	116146200	0.134439	0.150717
0.0148873	0.0315238	2.78714	2.43091	1.08099	1.0794	chr1	116146600	116146800	0.00777606	0.0137412
0.0146356	0.0156664	2.58861	2.55404	1.0012	0.998925	chr1	116151600	116151800	0.00769343	0.00856621
0.337591	0.425472	0.840326	0.693637	0.862785	0.858912	chr1	11615200	11615400	0.0828308	0.10388
0.00440824	0.00311197	2.405	2.50149	0.783164	0.780306	chr1	1161600	1161800	0.00385713	0.00361646
0.00234752	0.00378551	3.29839	3.11118	0.995453	0.993938	chr1	11616800	11617000	0.00290606	0.00393531
0.000685306	0.000924249	4.14545	4.02077	1.09929	1.09813	chr1	116168000	116168200	0.00198525	0.00247854
0.0029603	0.00582394	3.35281	3.07425	1.03965	1.03814	chr1	11617000	11617200	0.00321213	0.00483803
0.00177263	0.00757171	3.61413	3.01529	1.05691	1.05559	chr1	11617200	11617400	0.0026165	0.00556108
0.0175094	0.0153407	2.29134	2.33533	0.913051	0.910221	chr1	11620600	11620800	0.00865152	0.00845234
0.437621	0.242959	0.861454	1.30012	1.09552	1.09231	chr1	11625600	11625800	0.10245	0.0659872
0.446894	0.287923	0.787942	1.10249	1.0228	1.01968	chr1	11625800	11626000	0.104223	0.0756815
0.868421	0.89752	0.177971	0.138005	1.06545	1.06278	chr1	11626000	11626200	0.179671	0.190262
0.366516	0.449913	-0.853109	-0.708519	0.93094	0.925904	chr1	116278200	116278400	0.0885936	0.108713
0.469254	0.675133	-0.709735	-0.406749	0.968707	0.961345	chr1	116278400	116278600	0.108464	0.151318
0.044854	0.0670946	1.78389	1.61305	0.853376	0.850122	chr1	1162800	1163000	0.0168505	0.0240137
0.615384	0.594836	-0.51283	-0.541406	1.0105	1.0075	chr1	116293000	116293200	0.135692	0.136468
0.00554116	0.0075981	3.97018	3.79854	1.33183	1.33044	chr1	11629800	11630000	0.00433671	0.00557091
0.342072	0.300592	0.88332	0.959435	0.915509	0.9114	chr1	116298000	116298200	0.0837319	0.0783621
0.238361	0.260955	1.1079	1.05054	0.921553	0.917511	chr1	116298200	116298400	0.0624234	0.0698791
0.0520732	0.0693957	1.72646	1.60117	0.854678	0.851317	chr1	1163000	1163200	0.0188475	0.0246432
0.137082	0.113007	1.94217	2.07238	1.27259	1.27071	chr1	11632600	11632800	0.03998	0.035889
0.526858	0.39108	0.903548	1.22425	1.41178	1.40752	chr1	116335200	116335400	0.119329	0.0969743
0.00242176	0.00242659	3.80469	3.79882	1.15237	1.15085	chr1	1163400	1163600	0.00294235	0.00330297
0.0752888	0.0823242	1.68978	1.64175	0.918204	0.914433	chr1	11634200	11634400	0.0249275	0.0280814
0.124767	0.121428	1.49817	1.50579	0.949613	0.945642	chr1	11634400	11634600	0.0370787	0.0379673
0.00611689	0.00837794	2.38027	2.27102	0.809115	0.806573	chr1	1163600	1163800	0.00457252	0.00588178
0.000179208	0.000226883	3.8941	3.81111	0.915599	0.914117	chr1	116372600	116372800	0.00141646	0.00175898
0.00938792	0.00905954	2.10952	2.11239	0.761727	0.758788	chr1	116372800	116373000	0.00583023	0.00615235
0.0189922	0.0209419	2.09389	2.05056	0.846106	0.842956	chr1	116373000	116373200	0.00913374	0.010346
0.563984	0.265551	0.542842	1.04978	0.930842	0.925902	chr1	116374000	116374200	0.12628	0.0708757
0.353552	0.128495	0.899801	1.48441	0.955394	0.950534	chr1	116374200	116374400	0.0860241	0.0397064
0.343918	0.143666	0.926754	1.43932	0.964261	0.959451	chr1	116374400	116374600	0.0841023	0.0433659
0.0476253	0.0477304	2.5071	2.50139	1.2157	1.21354	chr1	1163800	1164000	0.0176155	0.0185903
0.0560151	0.0494108	2.1677	2.22774	1.09197	1.08941	chr1	116407200	116407400	0.0199126	0.0190682
0.0929696	0.0895966	1.9941	2.01123	1.15052	1.14781	chr1	116407400	116407600	0.0293995	0.0299566
0.00366792	0.00252541	-2.54847	-2.64758	0.811	0.805795	chr1	116409000	116409200	0.00353315	0.00334703
3.33e-07	6.18e-07	-4.73488	-4.53442	0.733359	0.72694	chr1	116409200	116409400	1.27e-05	2.25e-05
4.82e-07	6.19e-07	-4.77286	-4.66669	0.754576	0.748205	chr1	116409400	116409600	1.76e-05	2.25e-05
0.131894	0.10429	-1.54035	-1.65843	0.995458	0.991067	chr1	116409600	116409800	0.0387748	0.0337114
0.019153	0.0772336	-2.67678	-1.92821	1.08323	1.05508	chr1	116416000	116416200	0.00918581	0.0267253
0.117882	0.128808	1.65818	1.60349	1.03101	1.02766	chr1	116418400	116418600	0.0354398	0.039783
0.110723	0.193428	1.72352	1.39088	1.04981	1.04634	chr1	116418600	116418800	0.0337234	0.0549875
0.0503905	0.0421887	1.93769	2.01191	0.951897	0.949491	chr1	116420200	116420400	0.0183831	0.01697
0.169532	0.123883	1.58567	1.77892	1.12749	1.12481	chr1	116420400	116420600	0.0473871	0.0385726
0.143807	0.133476	1.71472	1.75774	1.14345	1.14077	chr1	116420600	116420800	0.0415415	0.0409187
0.00422458	0.00469491	3.38763	3.33757	1.09721	1.09564	chr1	116444400	116444600	0.00377652	0.00434606
0.00907282	0.00711832	2.9362	3.03284	1.05493	1.0526	chr1	11646200	11646400	0.00571127	0.0053781
0.134029	0.122354	1.33367	1.37065	0.866823	0.862997	chr1	11646400	11646600	0.0392683	0.0381914
0.00573263	0.00984724	2.48842	2.29906	0.838542	0.836059	chr1	11646600	11646800	0.00441435	0.00645535
0.629224	0.528829	-0.483961	-0.630081	0.992448	0.989234	chr1	11647400	11647600	0.138199	0.123934
0.0674033	0.0727308	1.33643	1.30431	0.705175	0.702168	chr1	116475800	116476000	0.0228998	0.0255343
0.530099	0.440491	-0.596066	-0.730968	0.938739	0.935484	chr1	11647600	11647800	0.119932	0.106854
0.05363	0.0626442	1.55638	1.4919	0.775873	0.772594	chr1	116476000	116476200	0.019268	0.022784
0.31042	0.256001	-1.05856	-1.18215	1.02656	1.02155	chr1	11647800	11648000	0.0773516	0.0688187
0.707056	0.836972	0.339975	0.185116	0.896359	0.892121	chr1	11648000	11648200	0.152029	0.179945
0.00780226	0.00672194	3.92738	4.00525	1.38074	1.37911	chr1	11648200	11648400	0.00523339	0.00521451
0.0713692	0.123046	1.65112	1.39707	0.884401	0.881324	chr1	116493600	116493800	0.023927	0.0383667
0.249091	0.404263	0.919966	0.659554	0.783242	0.780024	chr1	116493800	116494000	0.064672	0.0996112
0.0298199	0.0487785	1.93204	1.73351	0.848492	0.845207	chr1	116494000	116494200	0.0124929	0.0188896
0.109691	0.091491	1.80582	1.90484	1.09662	1.09381	chr1	116494200	116494400	0.0334748	0.030449
0.120207	0.077477	1.8442	2.10292	1.15422	1.15168	chr1	116494400	116494600	0.0359971	0.026793
0.0013259	0.0052577	2.63269	2.23427	0.746215	0.744325	chr1	11650200	11650400	0.00238864	0.00459613
0.000883453	0.00288612	3.19311	2.80267	0.868148	0.866442	chr1	11650400	11650600	0.00211796	0.00350995
0.0147902	0.0105075	-1.93102	-2.02553	0.748142	0.743788	chr1	116504000	116504200	0.0077422	0.00670179
0.00101704	0.000454675	-2.37734	-2.55403	0.65559	0.651554	chr1	116504200	116504400	0.002201	0.00210872
0.00205929	0.000980891	-2.19791	-2.36418	0.653545	0.649574	chr1	116504400	116504600	0.00276135	0.00250682
0.000541915	0.00194547	3.35658	2.94071	0.870395	0.868871	chr1	11650600	11650800	0.00187154	0.00305494
0.0284137	0.0190514	3.04537	3.27222	1.32489	1.32296	chr1	11650800	11651000	0.0120722	0.00971696
0.0935921	0.100902	1.9671	1.91835	1.13721	1.13465	chr1	116512400	116512600	0.0295555	0.0328494
0.74063	0.68298	0.339438	-0.42148	1.01631	1.02237	chr1	116512600	116512800	0.157868	0.152715
0.0301329	0.0201409	1.87247	2.01015	0.824024	0.820655	chr1	1165200	1165400	0.0125902	0.0100758
0.00592238	0.00757017	2.74012	2.64269	0.927391	0.925126	chr1	11653800	11654000	0.0044932	0.00556064
0.00718007	0.00741192	3.39664	3.37669	1.18028	1.17857	chr1	1165400	1165600	0.00499598	0.00549924
0.00252809	0.00548157	3.19208	2.89516	0.971634	0.969811	chr1	11654000	11654200	0.00299622	0.00469813
0.00177537	0.00427051	3.20965	2.88926	0.938782	0.937075	chr1	11654200	11654400	0.00261815	0.00415808
0.588677	0.535528	0.936761	1.07195	1.71436	1.71088	chr1	116545200	116545400	0.130799	0.125205
0.642318	0.518218	0.859227	1.19394	1.8319	1.82689	chr1	116545400	116545600	0.140563	0.121908
0.0107505	0.0102813	3.93717	3.95969	1.45076	1.44927	chr1	1165600	1165800	0.00632982	0.00661785
0.172639	0.0804767	1.76406	2.27854	1.26375	1.26106	chr1	11656000	11656200	0.0480795	0.0275899
0.956261	0.354389	0.067578	1.13452	1.22224	1.20674	chr1	11656400	11656600	0.194153	0.0895135
0.495921	0.226439	0.707285	1.26186	1.02651	1.02254	chr1	11656600	11656800	0.113553	0.06235
0.00901089	0.00657292	2.34073	2.43776	0.84015	0.836802	chr1	116570000	116570200	0.00568762	0.00515236
0.00121992	0.0012142	3.21953	3.2131	0.90462	0.902371	chr1	116570200	116570400	0.00232516	0.00265458
0.00149271	0.00132339	3.1926	3.22544	0.916388	0.914046	chr1	116570400	116570600	0.00247605	0.00271445
0.00030146	0.000411685	4.02639	3.9098	0.989855	0.98839	chr1	116584800	116585000	0.00163125	0.00206407
0.0103697	0.0027977	2.73314	3.24392	1.00163	0.999176	chr1	116595200	116595400	0.00618937	0.00347402
0.0183982	0.00583322	2.56718	3.04732	1.03167	1.02927	chr1	116595400	116595600	0.00894555	0.00484214
0.17365	0.22686	1.18476	1.04421	0.850808	0.846959	chr1	1166000	1166200	0.0483077	0.062445
0.00762964	0.0121433	2.6287	2.44759	0.921242	0.918932	chr1	116603600	116603800	0.00516703	0.00731005
0.0181607	0.0276421	1.88257	1.73802	0.754858	0.752115	chr1	116603800	116604000	0.00886897	0.012545
0.847544	0.526715	0.209955	0.689014	1.08301	1.0762	chr1	116610000	116610200	0.176201	0.123543
0.462917	0.732476	-0.703749	-0.323865	0.946866	0.938951	chr1	116610200	116610400	0.107268	0.16162
0.000305606	0.000501162	3.40131	3.24448	0.837191	0.835193	chr1	11661400	11661600	0.00163706	0.00216211
8.58e-05	0.000142217	4.85689	4.66095	1.07616	1.07519	chr1	11661600	11661800	0.00106317	0.00149087
0.000305052	0.000533665	3.06754	2.90752	0.754915	0.752865	chr1	11661800	11662000	0.00163602	0.00218741
0.17396	0.222833	1.18339	1.05311	0.850453	0.846616	chr1	1166200	1166400	0.0483761	0.0615533
0.0044175	0.00357105	3.25356	3.33508	1.05977	1.05784	chr1	116627600	116627800	0.00386133	0.00383436
0.00413454	0.00398939	3.7177	3.72955	1.20085	1.19929	chr1	116627800	116628000	0.00373696	0.00403067
0.303797	0.317689	1.2077	1.17158	1.155	1.15365	chr1	116632200	116632400	0.0760089	0.0819395
0.201329	0.269935	1.09274	0.935994	0.837071	0.833294	chr1	1166400	1166600	0.0544434	0.0718282
0.0100735	0.00730806	3.23788	3.38632	1.18146	1.1796	chr1	116646600	116646800	0.00608142	0.00545524
0.23035	0.140594	1.01069	1.24297	0.826089	0.821984	chr1	116646800	116647000	0.0607293	0.0426357
0.215466	0.231935	-0.847709	-0.813032	0.670414	0.666849	chr1	116647000	116647200	0.0575091	0.063565
0.0324514	0.0224686	-1.49739	-1.59751	0.668772	0.665074	chr1	116647200	116647400	0.0132824	0.0108519
0.555287	0.560783	0.474058	0.46523	0.794987	0.791213	chr1	116647400	116647600	0.124648	0.130024
0.00616872	0.00443988	3.44725	3.59407	1.17314	1.17144	chr1	116648200	116648400	0.00459218	0.00423269
0.00596133	0.00410322	3.54312	3.71384	1.20022	1.19846	chr1	116648400	116648600	0.00451038	0.00408439
0.175116	0.149726	1.2503	1.32504	0.901028	0.897091	chr1	116667000	116667200	0.0486329	0.044835
0.511545	0.475098	0.603742	0.654345	0.90916	0.905067	chr1	116667200	116667400	0.116474	0.113611
0.207086	0.177983	2.09159	2.23363	1.62329	1.62069	chr1	116667400	116667600	0.0557072	0.0514193
0.275987	0.256237	1.83018	1.90589	1.65047	1.64779	chr1	116667600	116667800	0.0702861	0.0688684
0.185693	0.1653	1.98118	2.07692	1.46387	1.46169	chr1	116683000	116683200	0.0509862	0.0484823
0.171787	0.204681	1.7787	1.6447	1.27163	1.26953	chr1	116683200	116683400	0.0478919	0.0575297
0.00142938	0.00103077	-2.69182	-2.76937	0.769074	0.764742	chr1	116687600	116687800	0.00244501	0.00253455
0.00123067	0.000152949	-2.53121	-3.09684	0.711867	0.71865	chr1	116687800	116688000	0.00233218	0.00153693
0.617672	0.18006	-0.412407	-1.13262	0.817932	0.825862	chr1	116688000	116688200	0.136114	0.0518965
0.330548	0.332506	1.25702	1.24949	1.27166	1.26925	chr1	116692000	116692200	0.0814311	0.0850318
0.346094	0.5241	0.958757	0.643819	1.00213	0.999235	chr1	11671600	11671800	0.0845472	0.123048
0.0423696	0.0516238	1.79761	1.71382	0.849151	0.846691	chr1	11671800	11672000	0.0161524	0.0196997
0.0021223	0.00185695	3.22883	3.27099	0.963349	0.961472	chr1	11672000	11672200	0.00279471	0.00300832
0.0190618	0.0328698	2.4323	2.19064	0.983477	0.980929	chr1	11672600	11672800	0.00915678	0.0141561
0.0457216	0.0754977	1.58945	1.39882	0.763633	0.760674	chr1	11672800	11673000	0.0170935	0.0262704
0.00490597	0.0112172	2.40003	2.12996	0.792355	0.789942	chr1	11673000	11673200	0.00407094	0.0069701
0.112914	0.0989327	2.63729	2.74663	1.61665	1.61473	chr1	116735800	116736000	0.0342524	0.0323507
0.105677	0.130987	1.79837	1.67055	1.07918	1.07697	chr1	1167400	1167600	0.0325087	0.0403131
0.370408	0.425915	0.898609	0.794775	0.9887	0.985101	chr1	116741200	116741400	0.089369	0.103969
0.53985	0.56505	0.531942	0.496767	0.858126	0.854181	chr1	116741400	116741600	0.121756	0.130832
0.156613	0.193976	1.07205	0.976184	0.738497	0.735294	chr1	116741600	116741800	0.0444927	0.0551096
0.000514334	0.000641345	4.12849	4.0386	1.06533	1.06414	chr1	116741800	116742000	0.00184682	0.00227905
0.000791172	0.000724069	3.67753	3.70435	0.988976	0.98758	chr1	11674600	11674800	0.00206095	0.00234408
0.00121447	0.00128613	3.44607	3.42014	0.96782	0.966314	chr1	11674800	11675000	0.00232228	0.00269411
0.486853	0.5863	0.759384	0.593043	1.07912	1.0784	chr1	116758400	116758600	0.111837	0.134843
0.130977	0.243444	1.40425	1.07209	0.905264	0.901669	chr1	11676200	11676400	0.0385628	0.0661011
0.102481	0.171308	2.0054	1.66603	1.19187	1.18971	chr1	116763800	116764000	0.0317309	0.0498828
0.337726	0.598711	1.33103	0.726753	1.36699	1.36684	chr1	11676400	11676600	0.0828585	0.137213
0.272243	0.160021	1.04728	1.34371	0.936965	0.933493	chr1	116766000	116766200	0.0695138	0.0472402
0.322231	0.211744	0.976753	1.23344	0.971024	0.967371	chr1	116766200	116766400	0.0797606	0.0591081
0.00115618	0.000785188	3.63209	3.77018	1.01487	1.01313	chr1	11677400	11677600	0.00228896	0.00238483
0.00408116	0.00346565	3.0764	3.13163	0.992085	0.989673	chr1	116775200	116775400	0.0037158	0.00378547
0.00213533	0.00130237	3.5691	3.75995	1.06561	1.06372	chr1	11677600	11677800	0.00280276	0.0027024
0.0351022	0.0251432	2.74502	2.92748	1.24579	1.24428	chr1	11680200	11680400	0.0140656	0.011741
0.01693	0.0246985	1.81337	1.68947	0.718484	0.715698	chr1	11680400	11680600	0.00846124	0.0115959
0.00412433	0.0107749	2.2428	1.95847	0.724222	0.721902	chr1	11680600	11680800	0.00373247	0.0068026
0.00535285	0.0121886	2.2531	1.99634	0.752371	0.74995	chr1	11680800	11681000	0.00425837	0.0073267
0.048507	0.0240789	1.95751	2.25391	0.953195	0.950318	chr1	11681400	11681600	0.017865	0.0113889
3.31e-12	5.84e-12	-6.94958	-6.7061	0.634008	0.625949	chr1	116827200	116827400	5.44e-10	8.81e-10
9.84e-13	1.77e-12	-7.24329	-6.97568	0.629634	0.620628	chr1	116827400	116827600	1.99e-10	3.3e-10
0.00567822	0.00565238	3.23924	3.23544	1.09016	1.08822	chr1	1168400	1168600	0.00439165	0.00476957
0.0530469	0.0783788	2.81877	2.54726	1.40155	1.39948	chr1	116864200	116864400	0.0191099	0.0270277
0.0377434	0.0553777	2.26722	2.07514	1.04466	1.04246	chr1	116864400	116864600	0.0148306	0.0207658
0.439079	0.303081	1.0845	1.4451	1.38361	1.37996	chr1	116897400	116897600	0.102732	0.0788734
0.385736	0.279841	1.22965	1.5338	1.39769	1.39455	chr1	116897600	116897800	0.0923712	0.0739666
0.011214	0.0342085	2.91316	2.38791	1.08036	1.07799	chr1	116910000	116910200	0.00649785	0.0145728
0.165911	0.195086	1.33811	1.24509	0.943132	0.940247	chr1	116916400	116916600	0.0465742	0.0553687
0.260631	0.3539	0.992876	0.81204	0.86655	0.862842	chr1	116916600	116916800	0.0670871	0.0894162
0.679336	0.583044	0.36269	0.479826	0.86916	0.86496	chr1	116916800	116917000	0.147122	0.134238
0.00468144	0.0157304	3.40823	2.85381	1.11842	1.11692	chr1	11693400	11693600	0.00397349	0.00859054
9.72e-05	0.000262529	3.9787	3.66045	0.890257	0.889082	chr1	11693600	11693800	0.00112502	0.00185108
0.000287261	0.000377067	4.24379	4.13722	1.03889	1.03759	chr1	11694000	11694200	0.00161447	0.00202405
0.0800521	0.0351468	2.48876	3.02473	1.37537	1.37309	chr1	116949200	116949400	0.0261486	0.0148584
0.0557387	0.0211754	2.57761	3.1433	1.29691	1.29472	chr1	116949400	116949600	0.0198387	0.0104211
0.00149571	0.0014078	3.64852	3.66672	1.04748	1.04592	chr1	1169600	1169800	0.00247781	0.00276693
0.00316438	0.0128066	2.31644	1.90736	0.724033	0.722101	chr1	11697600	11697800	0.00330327	0.00754972
0.000643938	0.00376904	3.33793	2.75135	0.87986	0.878508	chr1	11697800	11698000	0.00195467	0.00392802
0.000858083	0.000936863	3.85039	3.81167	1.04382	1.04244	chr1	1169800	1170000	0.00210404	0.00248595
0.000485433	0.00243283	3.40492	2.87919	0.873897	0.872511	chr1	11698000	11698200	0.00182018	0.00330573
0.713063	0.81705	0.339217	0.212571	0.914028	0.911107	chr1	116987200	116987400	0.153097	0.176484
0.789282	0.787845	0.280886	-0.283112	1.04202	1.04299	chr1	116987400	116987600	0.166298	0.171415
0.000413677	0.000692501	3.70811	3.52703	0.937814	0.936246	chr1	1170000	1170200	0.00175761	0.00231802
0.212576	0.245666	1.3137	1.21795	1.03225	1.02929	chr1	11700600	11700800	0.0568887	0.0665858
0.600866	0.625991	0.490176	0.454342	0.927382	0.922961	chr1	11700800	11701000	0.133049	0.142278
0.47203	0.428962	0.6568	0.71966	0.902131	0.89796	chr1	11701000	11701200	0.108993	0.104573
0.0926898	0.121978	1.56261	1.42675	0.90076	0.897382	chr1	11704600	11704800	0.0293322	0.0381016
0.00300458	0.00551872	2.8928	2.67297	0.898589	0.896185	chr1	11704800	11705000	0.00323333	0.00471368
0.00122746	0.00295173	3.74443	3.39186	1.05278	1.05139	chr1	11705000	11705200	0.0023295	0.00353988
0.00122908	0.0018533	4.22756	4.04143	1.18878	1.18768	chr1	117060000	117060200	0.0023312	0.00300738
0.000681611	0.000721652	2.70525	2.68182	0.717004	0.71474	chr1	117060400	117060600	0.00198401	0.00234261
0.0284573	0.011495	2.05399	2.39408	0.893852	0.891236	chr1	117060600	117060800	0.0120864	0.0070735
0.438377	0.446968	-0.698999	-0.682237	0.890406	0.885735	chr1	11706600	11706800	0.102594	0.108134
0.0345826	0.0292709	2.27549	2.34704	1.02953	1.027	chr1	117075400	117075600	0.0139133	0.0130534
0.0443633	0.0311443	2.20581	2.3704	1.05262	1.04999	chr1	117075600	117075800	0.0167139	0.0136267
0.0515496	0.0346249	2.11861	2.30625	1.04632	1.04371	chr1	117075800	117076000	0.018705	0.0147005
0.000628108	0.00124178	3.71043	3.46022	0.975718	0.974053	chr1	117084000	117084200	0.00194519	0.0026705
0.129645	0.128714	2.11574	2.11715	1.35903	1.35651	chr1	11711600	11711800	0.0382424	0.0397591
0.0500941	0.0535824	1.90149	1.8653	0.93283	0.929677	chr1	117118400	117118600	0.0183001	0.0202551
0.00832627	0.0203231	2.88021	2.49499	1.02202	1.02021	chr1	1171200	1171400	0.00543416	0.0101369
0.0441834	0.0722643	3.39854	3.01177	1.62034	1.61859	chr1	117121800	117122000	0.0166649	0.0254092
0.000179601	0.000327744	4.14563	3.93135	0.974919	0.973659	chr1	117122000	117122200	0.00141722	0.00195938
0.000646071	0.00110305	3.87947	3.67382	1.02293	1.02156	chr1	117122200	117122400	0.0019552	0.00258661
0.00570284	0.0169578	2.59374	2.19812	0.873424	0.871169	chr1	1171400	1171600	0.00440212	0.00901687
0.00400485	0.0108743	3.01329	2.6213	0.969439	0.967574	chr1	1171600	1171800	0.00368184	0.00684105
0.00118227	0.00324853	4.36317	3.89414	1.22197	1.22102	chr1	1171800	1172000	0.00230283	0.00368168
0.0212291	0.0263227	2.3394	2.24107	0.964035	0.960795	chr1	11719600	11719800	0.00984146	0.012122
0.00293937	0.00205611	3.5004	3.6426	1.08449	1.08293	chr1	11719800	11720000	0.00320173	0.00310961
0.0701913	0.098783	1.70431	1.54128	0.908882	0.905692	chr1	117202400	117202600	0.0236187	0.0323125
0.358178	0.313353	0.84562	0.924981	0.906662	0.902568	chr1	11724600	11724800	0.0869371	0.0810406
0.370004	0.247622	0.779736	1.00548	0.857175	0.853335	chr1	11724800	11725000	0.0892922	0.0669974
0.179745	0.116171	1.1934	1.39992	0.869536	0.866215	chr1	11725000	11725200	0.0496709	0.0366835
0.00931164	0.0103118	3.74894	3.68887	1.35208	1.35075	chr1	1173000	1173200	0.00579962	0.00662917
0.00578567	0.0077036	4.11863	3.95612	1.38959	1.38834	chr1	1173200	1173400	0.00443582	0.00561149
0.101703	0.145793	2.50293	2.21104	1.48405	1.48198	chr1	11732000	11732200	0.0315465	0.0438812
0.0414896	0.0406385	1.84528	1.84645	0.867683	0.86433	chr1	11732400	11732600	0.0159015	0.0165158
0.0767676	0.0561901	1.69551	1.83039	0.92622	0.922746	chr1	11732600	11732800	0.0253103	0.0209926
0.0270037	0.0197357	2.33236	2.46427	1.0048	1.00246	chr1	117337200	117337400	0.0116443	0.00994438
0.00137378	0.00135505	4.81952	4.8226	1.37119	1.37007	chr1	1173400	1173600	0.00241299	0.0027366
0.00788283	0.00545526	3.50342	3.67947	1.23348	1.23176	chr1	11736400	11736600	0.00526544	0.00468597
0.279523	0.324494	1.05214	0.953344	0.955973	0.952266	chr1	117367000	117367200	0.071016	0.0833556
0.174626	0.183814	1.29989	1.26763	0.93567	0.932517	chr1	117367200	117367400	0.0485227	0.0527705
0.0143337	0.0347742	1.90559	1.6161	0.734538	0.732025	chr1	11747200	11747400	0.00758627	0.0147464
0.0772839	0.182284	1.40273	1.04335	0.767688	0.764773	chr1	11747400	11747600	0.025448	0.0524181
0.00681786	0.0102795	2.70052	2.53848	0.931675	0.929071	chr1	11747600	11747800	0.00485417	0.00661715
0.0195929	0.0144293	2.23003	2.33922	0.906023	0.902659	chr1	11747800	11748000	0.00932572	0.0081252
0.0137359	0.00708493	2.1324	2.34328	0.816342	0.812742	chr1	11748200	11748400	0.00737807	0.0053643
0.000510078	0.000596356	3.07824	3.02458	0.793705	0.791436	chr1	11748400	11748600	0.00184484	0.00224042
0.00181052	0.00298487	2.99536	2.82179	0.877998	0.875844	chr1	11748600	11748800	0.00263891	0.00355722
0.000518685	0.000799273	3.25245	3.11283	0.839936	0.837953	chr1	11748800	11749000	0.0018506	0.0023943
0.00151419	0.00130759	2.91845	2.95585	0.838981	0.836587	chr1	11749000	11749200	0.00248566	0.00270346
0.0433763	0.040038	2.15609	2.18878	1.02377	1.02129	chr1	11750200	11750400	0.0164377	0.0163425
0.163068	0.144785	1.6727	1.74711	1.17079	1.16799	chr1	11750400	11750600	0.0459315	0.0436397
0.313696	0.336515	0.972071	0.922609	0.949201	0.945127	chr1	11751600	11751800	0.0780187	0.0858438
0.340208	0.401331	0.956279	0.836417	0.987249	0.982974	chr1	11751800	11752000	0.0833603	0.0990123
0.0154193	0.0121092	2.12076	2.19611	0.827288	0.824153	chr1	11752200	11752400	0.00795558	0.00729723
0.900712	0.70314	-0.0917864	-0.279505	0.72971	0.726709	chr1	11752400	11752600	0.185048	0.156347
0.471744	0.26672	-0.530747	-0.82027	0.728519	0.725282	chr1	11752600	11752800	0.108942	0.0711285
0.482783	0.283633	-0.536498	-0.820259	0.755258	0.751801	chr1	11752800	11753000	0.111051	0.0747666
0.000350206	0.000334492	3.82555	3.83336	0.953074	0.951115	chr1	1175400	1175600	0.00169543	0.00197138
0.00388993	0.00389866	3.34576	3.33967	1.0725	1.07084	chr1	11754800	11755000	0.00362715	0.00398631
0.000135369	0.000138842	4.04833	4.03282	0.930128	0.928476	chr1	1175600	1175800	0.0012895	0.00147659
0.522392	0.493955	0.618018	0.658827	0.955228	0.951795	chr1	117563200	117563400	0.118508	0.11722
0.000454279	0.00040811	3.62631	3.65418	0.925029	0.923036	chr1	117572400	117572600	0.00179409	0.00205871
0.00265159	0.00180396	3.78523	3.94883	1.1586	1.15701	chr1	117572600	117572800	0.0030598	0.00298214
0.000344238	0.000286652	3.75266	3.80714	0.933478	0.931823	chr1	117572800	117573000	0.00168716	0.00188856
0.00170342	0.00629297	3.4989	2.98162	1.01876	1.01743	chr1	117576000	117576200	0.00258367	0.00503592
0.0250624	0.0365671	2.87099	2.66042	1.21954	1.2177	chr1	117576200	117576400	0.0110486	0.0152887
4.96e-05	7.87e-05	3.765	3.62731	0.800177	0.798348	chr1	1175800	1176000	0.000777837	0.00111741
0.000566314	0.000578803	3.2898	3.2755	0.856629	0.854668	chr1	117587200	117587400	0.00189255	0.00222755
0.00228964	0.00275968	3.25753	3.18127	0.980318	0.978302	chr1	117587400	117587600	0.00287794	0.00345654
0.00198136	0.00205201	3.1047	3.08352	0.919196	0.916512	chr1	117587600	117587800	0.002723	0.00310818
0.0287675	0.0394411	2.8659	2.68178	1.24981	1.24729	chr1	117587800	117588000	0.0121801	0.0161632
0.0317904	0.0381713	3.6394	3.50118	1.61874	1.61708	chr1	117588000	117588200	0.0130856	0.015777
0.018654	0.0152928	2.35781	2.43183	0.949791	0.947345	chr1	117599800	117600000	0.00902593	0.00843644
1.16e-05	2e-05	3.32044	3.19026	0.636974	0.635229	chr1	1176000	1176200	0.000266383	0.000428103
0.351598	0.21991	0.767596	1.01114	0.811673	0.80762	chr1	117600000	117600200	0.0856373	0.0609041
0.0245583	0.0811216	3.07873	2.34559	1.30284	1.30107	chr1	117606000	117606200	0.0108952	0.0277609
0.000130821	0.000592938	3.02621	2.64558	0.693365	0.691886	chr1	117606200	117606400	0.0012728	0.00223681
0.000512895	0.000971167	3.36386	3.1563	0.867795	0.866339	chr1	117606400	117606600	0.00184653	0.002503
0.00186357	0.00228383	2.41054	2.34733	0.708834	0.706199	chr1	117606600	117606800	0.00266373	0.00322914
0.0405756	0.0357566	1.78965	1.83124	0.837463	0.834268	chr1	117606800	117607000	0.0156437	0.0150459
0.234503	0.283718	1.28978	1.15741	1.06384	1.061	chr1	117609600	117609800	0.0616076	0.0747843
0.0218603	0.0478135	-1.51644	-1.28657	0.628196	0.624422	chr1	117612600	117612800	0.0100418	0.018614
0.058372	0.141497	-1.23916	-0.945586	0.630523	0.626793	chr1	117612800	117613000	0.0205311	0.0428519
4.47e-05	3.01e-05	3.23911	3.32334	0.683097	0.681072	chr1	1176200	1176400	0.000725542	0.000590475
0.0432622	0.0469837	3.16366	3.1024	1.50132	1.49972	chr1	117622800	117623000	0.0164052	0.0183744
0.055634	0.0452421	2.14375	2.24423	1.07812	1.07566	chr1	117623000	117623200	0.0198116	0.0178711
0.0153391	0.018764	2.53866	2.44717	0.989454	0.986792	chr1	117623600	117623800	0.00792907	0.00961901
0.0131647	0.0127091	2.41961	2.42626	0.920038	0.917447	chr1	117623800	117624000	0.00718096	0.00751528
0.314376	0.232063	1.18669	1.41065	1.16043	1.15734	chr1	117638200	117638400	0.0781584	0.0635928
0.149071	0.137662	1.72384	1.77209	1.16515	1.16292	chr1	117638400	117638600	0.0427626	0.0419336
0.000269032	0.000133436	3.34159	3.53535	0.813361	0.811319	chr1	1176400	1176600	0.00158816	0.00145269
0.00914023	0.0150823	2.45715	2.2682	0.883774	0.881593	chr1	11765600	11765800	0.00573696	0.00836172
0.114023	0.105476	2.0243	2.07207	1.24487	1.24268	chr1	117656000	117656200	0.0345224	0.0340101
0.155781	0.161158	1.88107	1.85203	1.29311	1.29025	chr1	117656200	117656400	0.0443048	0.0475072
0.41198	0.312933	1.52447	1.87616	1.83319	1.82908	chr1	117656400	117656600	0.0974851	0.0809497
0.0155527	0.0208894	-2.21344	-2.09239	0.864667	0.859766	chr1	117659600	117659800	0.00800339	0.0103284
0.044174	0.0632953	-1.89133	-1.72655	0.901694	0.896447	chr1	117659800	117660000	0.0166628	0.0229671
0.00884235	0.0123544	2.38347	2.25846	0.853139	0.85021	chr1	11766200	11766400	0.00562461	0.00738937
0.267363	0.488117	0.981656	0.60753	0.869171	0.865857	chr1	11766600	11766800	0.0684935	0.116098
0.302166	0.402	0.938259	0.756463	0.894241	0.890291	chr1	11766800	11767000	0.0756797	0.0991449
0.0140655	0.0317636	2.71812	2.34355	1.04455	1.04219	chr1	11767000	11767200	0.00749414	0.0138161
0.858395	0.423824	-0.186177	-0.843486	1.03486	1.04072	chr1	117708600	117708800	0.178	0.10355
0.788589	0.486122	0.318764	0.825887	1.17857	1.17164	chr1	117709200	117709400	0.166185	0.11572
0.415393	0.322608	1.12517	1.36639	1.36305	1.35945	chr1	1177400	1177600	0.0981408	0.0829639
0.000170658	0.000118383	4.20105	4.3217	0.983758	0.982246	chr1	117758800	117759000	0.00139603	0.00137989
0.00146891	0.00114806	4.01289	4.11326	1.14986	1.14848	chr1	117759000	117759200	0.0024646	0.0026146
0.233806	0.272709	1.50231	1.37822	1.23725	1.23426	chr1	1177600	1177800	0.061458	0.0724241
0.0371449	0.0312086	2.83685	2.93592	1.30273	1.30103	chr1	11776000	11776200	0.0146613	0.0136472
0.112768	0.113774	1.84877	1.83921	1.13281	1.13023	chr1	11776200	11776400	0.0342171	0.0360821
0.00913453	0.0214194	2.49643	2.16956	0.897821	0.895472	chr1	11776400	11776600	0.00573466	0.0105035
0.000377959	0.00048063	4.42397	4.32389	1.10974	1.10874	chr1	11776800	11777000	0.00172453	0.00214036
0.256234	0.357797	1.44875	1.16651	1.25256	1.24972	chr1	1177800	1178000	0.0661671	0.0902188
0.00833342	0.0166058	3.03635	2.72506	1.07756	1.0762	chr1	11778800	11779000	0.00543654	0.0088932
0.0210758	0.0506225	3.12243	2.60983	1.28505	1.28346	chr1	11779000	11779200	0.00979126	0.0194145
0.590341	0.909783	0.757243	0.159878	1.39206	1.3995	chr1	117813200	117813400	0.13111	0.192353
0.588444	0.70012	0.641373	0.455957	1.17303	1.17291	chr1	117813400	117813600	0.130758	0.155791
0.00298264	0.00203421	3.02441	3.15397	0.938653	0.936537	chr1	117817400	117817600	0.00322311	0.00309855
0.0152632	0.0124552	2.05944	2.11966	0.802021	0.798973	chr1	117817600	117817800	0.00790329	0.00742687
0.235321	0.18623	1.53548	1.7118	1.26877	1.26642	chr1	117817800	117818000	0.0617821	0.0533257
0.0210666	0.0503958	3.53347	2.95706	1.4541	1.4527	chr1	11782400	11782600	0.0097882	0.0193518
0.0725183	0.0771904	2.0656	2.02746	1.11114	1.10922	chr1	11785000	11785200	0.0242252	0.0267137
0.0568011	0.0954841	2.23113	1.93528	1.12773	1.12555	chr1	11785200	11785400	0.0201199	0.0314828
0.0536915	0.0557064	1.96097	1.93668	0.977836	0.974291	chr1	11787200	11787400	0.0192845	0.0208551
0.0994301	0.0864401	1.40272	1.45582	0.825921	0.822228	chr1	11787400	11787600	0.0309869	0.0291502
0.666073	0.931744	-0.446622	0.0877586	1.02509	1.01634	chr1	117875200	117875400	0.144789	0.196036
0.0366178	0.0209876	1.78319	1.97793	0.816421	0.813414	chr1	11787600	11787800	0.0145039	0.0103609
0.0444168	0.0552646	2.78813	2.64634	1.33087	1.32875	chr1	11787800	11788000	0.0167301	0.0207342
0.0294956	0.0157617	1.92533	2.14678	0.843736	0.840481	chr1	1178800	1179000	0.0123964	0.0086019
0.119602	0.138565	1.41449	1.33851	0.883777	0.880471	chr1	11788200	11788400	0.0358528	0.04215
0.00456733	0.00757441	3.71127	3.46352	1.21401	1.21257	chr1	11788800	11789000	0.00392541	0.00556211
0.00484374	0.00614224	3.02222	2.92315	0.996121	0.994209	chr1	11789200	11789400	0.00404343	0.00497251
0.0206753	0.0120193	2.0536	2.23843	0.842284	0.839064	chr1	1179000	1179200	0.00966737	0.00726326
0.244471	0.368435	1.0881	0.833732	0.917179	0.913497	chr1	11790400	11790600	0.063699	0.0923746
0.907239	0.874412	0.108011	-0.145898	0.919427	0.915493	chr1	11790600	11790800	0.186112	0.186364
0.155981	0.0969953	-1.32014	-1.54677	0.907962	0.903875	chr1	11790800	11791000	0.0443487	0.0318606
0.650612	0.60583	-0.404054	-0.458448	0.8835	0.879377	chr1	11791000	11791200	0.142054	0.138525
0.0575664	0.0700011	2.02865	1.92385	1.02873	1.02522	chr1	11791200	11791400	0.0203215	0.024805
0.000276272	0.000463062	3.65072	3.47867	0.890663	0.888935	chr1	11791800	11792000	0.00159807	0.00211877
0.196809	0.211905	1.00327	0.965099	0.760637	0.75719	chr1	1179200	1179400	0.0534534	0.0591423
0.00357257	0.00729688	2.85363	2.59318	0.905177	0.90312	chr1	11792000	11792200	0.00349035	0.00544913
0.00331869	0.00733216	2.94628	2.65204	0.926204	0.924242	chr1	11792200	11792400	0.00337652	0.00546564
0.395784	0.422898	0.726837	0.68235	0.844091	0.840207	chr1	1179400	1179600	0.0943474	0.103357
1.9e-05	0.000107449	-4.63318	-3.99553	0.919356	0.901113	chr1	11797600	11797800	0.000389284	0.00131702
6.46e-05	0.000260555	-4.80687	-4.19036	1.04203	1.01713	chr1	11797800	11798000	0.00091276	0.00184641
0.0021724	0.00192308	2.91157	2.94199	0.870985	0.868128	chr1	11801000	11801200	0.00282049	0.0030452
0.00330665	0.00425028	2.83758	2.74433	0.891638	0.889535	chr1	11803000	11803200	0.00337062	0.00414946
0.00411273	0.00389085	2.99488	3.00899	0.966732	0.964575	chr1	11803200	11803400	0.00372883	0.00398334
0.0736626	0.0694174	1.87562	1.899	1.01319	1.00976	chr1	11805200	11805400	0.0245191	0.0246484
0.157562	0.174396	1.32555	1.26683	0.915279	0.911369	chr1	11805400	11805600	0.0447073	0.0505886
0.012253	0.0312759	2.60171	2.20108	0.978165	0.975812	chr1	11805600	11805800	0.00686069	0.0136676
0.116921	0.0511727	-1.15336	-1.44292	0.715177	0.711391	chr1	11805800	11806000	0.0352141	0.0195712
0.0013812	0.00137283	-2.6666	-2.65038	0.759099	0.753998	chr1	11806000	11806200	0.00241695	0.00274527
0.629619	0.471635	-0.36081	-0.537044	0.740761	0.73698	chr1	11806200	11806400	0.138269	0.112932
0.239722	0.358033	-0.910522	-0.704692	0.759621	0.75533	chr1	118185000	118185200	0.0627023	0.090264
0.27524	0.340315	-0.844378	-0.732253	0.760259	0.756139	chr1	118185200	118185400	0.0701343	0.0866303
0.134675	0.11066	1.54895	1.65063	1.00848	1.00522	chr1	1182000	1182200	0.0394278	0.0353078
0.00759256	0.00386186	2.87233	3.13368	1.00593	1.00361	chr1	1182200	1182400	0.005154	0.00397082
0.523487	0.482351	0.74376	0.816611	1.15263	1.14845	chr1	118318000	118318200	0.118714	0.115012
0.118114	0.304345	1.46972	0.951629	0.914435	0.911152	chr1	1183200	1183400	0.0354934	0.0791484
0.011903	0.0455752	2.16962	1.68629	0.812044	0.809573	chr1	1183400	1183600	0.00673922	0.0179686
0.00382034	0.00348325	3.01919	3.04588	0.965646	0.963169	chr1	11836000	11836200	0.00359923	0.0037939
0.014196	0.0155842	3.65017	3.59083	1.40482	1.40321	chr1	11837600	11837800	0.00753917	0.00853934
0.00940242	0.0155645	2.23605	2.06033	0.807599	0.804957	chr1	1183800	1184000	0.00583527	0.00853265
0.00602908	0.00609354	2.32095	2.30913	0.787411	0.784525	chr1	11838400	11838600	0.00453758	0.00495258
0.0141162	0.0109403	2.15256	2.2317	0.827688	0.824523	chr1	11838600	11838800	0.00751107	0.006868
0.0701149	0.0894909	1.26247	1.17495	0.673062	0.670316	chr1	1184000	1184200	0.023599	0.0299292
0.0417022	0.0396525	2.86597	2.89403	1.34913	1.34756	chr1	11840000	11840200	0.0159631	0.0162265
0.0540446	0.0459093	2.82616	2.93159	1.41147	1.40975	chr1	11840200	11840400	0.0193812	0.0180633
0.101701	0.0543968	2.45319	2.90455	1.45455	1.45287	chr1	11840400	11840600	0.0315462	0.0204899
0.141548	0.222064	0.939782	0.773472	0.623027	0.620749	chr1	1184200	1184400	0.0410198	0.0613837
3.53e-14	3.41e-14	-6.02142	-5.95737	0.460351	0.454855	chr1	11842200	11842400	1.15e-11	1.16e-11
4.4e-14	4.1e-14	-5.98454	-5.92897	0.461359	0.455825	chr1	11842400	11842600	1.37e-11	1.33e-11
3.98e-14	3.32e-14	-5.92581	-5.89708	0.455096	0.44977	chr1	11842600	11842800	1.25e-11	1.14e-11
0.119068	0.119726	1.34888	1.34036	0.841513	0.837751	chr1	1185400	1185600	0.0357234	0.0375546
0.0453562	0.0365235	1.67437	1.74724	0.802983	0.799527	chr1	1185600	1185800	0.0169905	0.0152759
0.361318	0.493757	0.886957	0.659953	0.957306	0.952983	chr1	1185800	1186000	0.0875711	0.117181
0.00518437	0.00675698	2.81811	2.7134	0.9371	0.934962	chr1	11858200	11858400	0.00418729	0.00522854
0.00237859	0.00442351	3.11631	2.88578	0.941921	0.940138	chr1	11858400	11858600	0.00292191	0.00422472
0.0112003	0.018684	2.25417	2.06763	0.835817	0.833131	chr1	11858600	11858800	0.00649243	0.00959416
0.163351	0.145602	1.36066	1.41687	0.95305	0.949211	chr1	11858800	11859000	0.0459978	0.0438341
0.0736832	0.102808	1.98027	1.7922	1.0698	1.06622	chr1	11859000	11859200	0.0245242	0.0333387
0.0068746	0.00350981	3.45428	3.76336	1.19309	1.19116	chr1	11874000	11874200	0.00487626	0.00380564
0.00266848	0.00208238	3.56754	3.66407	1.09277	1.09087	chr1	11874200	11874400	0.00306785	0.00312228
0.00173772	0.00100494	3.69196	3.90589	1.07731	1.07581	chr1	11874800	11875000	0.00259893	0.00252025
0.00227287	0.00137453	3.64818	3.85014	1.09696	1.09546	chr1	11875000	11875200	0.00286995	0.00274575
0.00589108	0.00511076	2.90517	2.95447	0.982554	0.980608	chr1	11878000	11878200	0.00448102	0.00453249
0.00182265	0.00115987	3.08638	3.22855	0.905341	0.902411	chr1	11878200	11878400	0.0026434	0.002623
0.000175998	0.000177885	3.69778	3.6857	0.868131	0.866063	chr1	11878400	11878600	0.00140906	0.00162439
0.467767	0.714852	0.59373	0.296706	0.807644	0.804739	chr1	11878600	11878800	0.108186	0.158457
0.987458	0.760642	-0.0113816	-0.219862	0.718248	0.715394	chr1	11878800	11879000	0.199148	0.166621
0.0302947	0.052751	1.51443	1.33823	0.667167	0.664513	chr1	11879000	11879200	0.012639	0.0200203
0.00461384	0.00485692	2.07993	2.05833	0.681263	0.678662	chr1	11879200	11879400	0.00394362	0.00441819
0.0147284	0.0116824	2.68895	2.78432	1.04108	1.0391	chr1	11879400	11879600	0.00772361	0.00714212
0.0207708	0.023202	2.61683	2.56023	1.07417	1.07213	chr1	11879600	11879800	0.00969786	0.0110996
0.00308423	0.00491312	2.33028	2.19167	0.726122	0.723704	chr1	11879800	11880000	0.00326787	0.00444544
0.00352976	0.00652627	2.37547	2.18725	0.752389	0.750078	chr1	11880000	11880200	0.0034706	0.00513223
0.00590287	0.00605885	2.36854	2.35281	0.801276	0.798752	chr1	11880200	11880400	0.00448566	0.00493799
0.00128085	0.00143152	3.0748	3.03225	0.868368	0.866479	chr1	11880400	11880600	0.00236386	0.00278136
0.501892	0.416984	-0.709746	-0.858658	1.04461	1.04379	chr1	11881000	11881200	0.114681	0.102175
0.424697	0.318316	-0.705936	-0.885369	0.872664	0.87297	chr1	11881200	11881400	0.0999656	0.0820741
0.124414	0.07124	1.77881	2.09881	1.12639	1.12366	chr1	118842800	118843000	0.0369968	0.0251373
0.0786252	0.0582385	1.9525	2.10633	1.07364	1.07116	chr1	118843000	118843200	0.0257896	0.0215614
0.109377	0.0605967	1.83076	2.15809	1.11073	1.10831	chr1	118843200	118843400	0.0333938	0.0222156
0.0419309	0.0313857	2.75428	2.92162	1.2981	1.29616	chr1	118852600	118852800	0.0160284	0.0136999
0.0660342	0.0474179	2.67142	2.8901	1.40213	1.40002	chr1	118852800	118853000	0.0225392	0.0185018
0.00171627	0.0013928	3.61781	3.69441	1.05424	1.05262	chr1	11886000	11886200	0.00258978	0.00275791
0.00693276	0.00371817	3.86861	4.19236	1.33775	1.33638	chr1	11889200	11889400	0.00490086	0.00390334
0.00312022	0.00142655	3.5834	3.90852	1.11815	1.11646	chr1	11889400	11889600	0.00328326	0.0027777
1.52e-11	2.03e-11	-7.5654	-7.36099	0.734397	0.723151	chr1	118963400	118963600	1.98e-09	2.68e-09
3.57e-15	4.7e-15	-8.06481	-7.84711	0.565942	0.556325	chr1	118963600	118963800	1.57e-12	2.13e-12
2.68e-14	2.56e-14	-7.87082	-7.75088	0.595477	0.585441	chr1	118963800	118964000	9.08e-12	9.13e-12
0.00396497	0.00678887	3.00859	2.79922	0.966716	0.965158	chr1	118985400	118985600	0.00366276	0.00524077
0.0100894	0.00746655	2.08548	2.1701	0.761144	0.758216	chr1	118987400	118987600	0.00608663	0.00552037
0.0089002	0.00468884	2.00278	2.17731	0.717556	0.714637	chr1	118987600	118987800	0.00564599	0.00434339
0.0101496	0.00698901	2.22161	2.33555	0.811551	0.80853	chr1	118987800	118988000	0.00610934	0.0053226
0.000471923	0.000666159	3.55347	3.4347	0.909642	0.908326	chr1	118993200	118993400	0.00181149	0.0022947
0.00136539	0.00199741	3.60431	3.45372	1.02479	1.02345	chr1	118993400	118993600	0.00240764	0.00307915
0.416681	0.393524	0.673922	0.704962	0.818688	0.814736	chr1	119002000	119002200	0.0983876	0.0974667
0.421839	0.393847	0.723748	0.765125	0.889128	0.88488	chr1	119002200	119002400	0.0994084	0.097533
0.366642	0.330181	0.792051	0.851165	0.864543	0.860416	chr1	119002400	119002600	0.088619	0.0845391
0.000560749	0.00074465	3.10297	3.01163	0.807226	0.8051	chr1	119006600	119006800	0.00188718	0.00236013
0.000648842	0.000861794	2.78151	2.69742	0.733725	0.731565	chr1	119006800	119007000	0.0019576	0.002438
0.000580538	0.000947017	2.67296	2.54051	0.697646	0.695549	chr1	119007000	119007200	0.00190251	0.00249211
0.00268441	0.00184385	2.76957	2.88264	0.848938	0.846658	chr1	119007400	119007600	0.00307599	0.00300233
0.00025784	0.000379919	3.26288	3.14476	0.791279	0.78922	chr1	119007600	119007800	0.0015756	0.00202691
0.000281307	0.000372902	3.53764	3.44271	0.864436	0.862545	chr1	119007800	119008000	0.00160836	0.0020216
0.000305616	0.000336817	3.54247	3.5043	0.871936	0.870005	chr1	119008000	119008200	0.00163706	0.00197308
0.87673	0.905519	0.131479	0.100155	0.840661	0.836963	chr1	119020800	119021000	0.181079	0.191608
0.515782	0.700958	-0.719426	-0.421105	1.0944	1.08646	chr1	119021000	119021200	0.117284	0.15594
0.490084	0.542286	-0.595848	-0.523039	0.853091	0.848891	chr1	119021200	119021400	0.112452	0.1265
0.334682	0.156218	1.29886	1.92049	1.32545	1.32164	chr1	119063800	119064000	0.0822469	0.046366
0.281253	0.147262	1.47872	1.99994	1.34849	1.34555	chr1	119064000	119064200	0.0713827	0.0442394
0.0222401	0.0208951	3.10728	3.13769	1.29122	1.28935	chr1	11910600	11910800	0.0101618	0.0103302
0.0114754	0.008978	2.33922	2.41755	0.870585	0.867259	chr1	11912800	11913000	0.00659131	0.0061194
0.0860654	0.0467782	1.5852	1.84365	0.894186	0.890345	chr1	11913000	11913200	0.0276774	0.0183143
0.237061	0.2466	0.949402	0.925835	0.787478	0.784007	chr1	119140200	119140400	0.0621489	0.0667798
0.87126	0.880763	0.120722	0.111224	0.738803	0.73541	chr1	119140400	119140600	0.180153	0.187452
0.0141929	0.0147991	3.40823	3.38046	1.31166	1.30984	chr1	119171400	119171600	0.00753774	0.00825902
0.0352703	0.0476715	1.896	1.76898	0.861323	0.857973	chr1	119171600	119171800	0.0141158	0.018574
0.00495829	0.0050862	3.44653	3.43061	1.13942	1.13792	chr1	119178600	119178800	0.00409213	0.00452326
0.00497283	0.00393655	3.12397	3.21215	1.03318	1.0312	chr1	11918600	11918800	0.00409805	0.00400548
0.00299622	0.00298167	2.91201	2.90711	0.904257	0.902212	chr1	11918800	11919000	0.00322956	0.00355559
0.0118186	0.0133592	2.24208	2.19091	0.838238	0.835024	chr1	11919000	11919200	0.00671062	0.00774787
0.164743	0.192893	2.16453	2.02259	1.52128	1.51968	chr1	11919600	11919800	0.0463132	0.0548641
0.687997	0.923764	0.463414	0.109846	1.14324	1.13861	chr1	11922400	11922600	0.148665	0.194696
0.0709726	0.0901019	1.57274	1.46545	0.841175	0.837713	chr1	11922600	11922800	0.0238241	0.0300849
0.419457	0.905122	0.848665	0.124116	1.0372	1.03284	chr1	119226800	119227000	0.0989444	0.191539
0.373388	0.791537	0.872785	0.256512	0.966369	0.962158	chr1	119227000	119227200	0.0899555	0.172051
0.481775	0.790544	0.599371	0.224453	0.841812	0.837816	chr1	119227200	119227400	0.110857	0.171877
0.0177865	0.0173038	2.2389	2.24243	0.894544	0.891772	chr1	11922800	11923000	0.00874412	0.0091343
0.0101111	0.012591	2.93253	2.82986	1.07064	1.06849	chr1	11923000	11923200	0.00609471	0.00747316
0.114773	0.149693	1.72383	1.56415	1.06238	1.05889	chr1	11925200	11925400	0.0346976	0.0448271
0.0407527	0.0515595	1.98151	1.87248	0.928116	0.924805	chr1	11925400	11925600	0.0156927	0.0196805
0.877098	0.963292	0.174373	0.0516541	1.11829	1.11336	chr1	11925600	11925800	0.181146	0.201261
0.354752	0.57988	0.974221	0.577832	1.03703	1.0329	chr1	11925800	11926000	0.0862652	0.133639
0.441779	0.391547	0.944938	1.05129	1.21277	1.20987	chr1	119258800	119259000	0.103243	0.0970701
0.0958103	0.0966002	2.19231	2.18327	1.27635	1.27424	chr1	119259000	119259200	0.0300932	0.031763
0.0086583	0.00575836	2.82942	2.98764	1.00968	1.00737	chr1	119327800	119328000	0.00555499	0.00480938
0.011487	0.00632654	2.69361	2.93023	1.00263	1.00062	chr1	119328000	119328200	0.00659492	0.00504886
0.160236	0.206005	1.5126	1.35533	1.05138	1.04931	chr1	119333200	119333400	0.0453007	0.0578263
0.0416807	0.0487542	2.27409	2.19089	1.07039	1.06809	chr1	119333400	119333600	0.0159575	0.0188826
0.0740211	0.0683234	1.82428	1.8568	0.986744	0.983214	chr1	119333800	119334000	0.0246115	0.0243509
0.0880352	0.0644074	1.94101	2.10683	1.10207	1.09875	chr1	119334000	119334200	0.0281703	0.0232742
0.0653832	0.110083	2.43871	2.09734	1.27673	1.27511	chr1	11933800	11934000	0.0223718	0.0351633
0.00559733	0.00498266	3.27596	3.32174	1.10042	1.09887	chr1	119366000	119366200	0.00436072	0.00447701
0.863095	0.766991	-0.201414	-0.345938	1.15842	1.15729	chr1	119386200	119386400	0.17878	0.167737
0.973213	0.948647	-0.0394589	-0.0755203	1.16569	1.16313	chr1	119386400	119386600	0.196878	0.198853
0.0156044	0.0249851	2.46093	2.26099	0.961877	0.959869	chr1	11944600	11944800	0.00801954	0.0116884
0.00121466	0.00198776	3.37769	3.19729	0.948632	0.946947	chr1	11950000	11950200	0.00232228	0.00307464
0.00218713	0.00309057	3.73645	3.58406	1.1186	1.11707	chr1	11950200	11950400	0.0028288	0.00360821
0.0388734	0.0513795	3.48069	3.26737	1.61386	1.61241	chr1	11950800	11951000	0.0151544	0.0196276
0.13098	0.162559	2.65148	2.44433	1.70932	1.70876	chr1	11951000	11951200	0.0385634	0.0478367
0.0410801	0.048224	2	1.92395	0.938405	0.935598	chr1	11953200	11953400	0.0157859	0.0187341
0.434057	0.693041	0.654803	0.327656	0.826214	0.822377	chr1	11955000	11955200	0.101771	0.154512
0.427918	0.669851	0.677985	0.36161	0.844028	0.840107	chr1	11955200	11955400	0.100586	0.150336
0.463089	0.519203	0.591508	0.516593	0.796158	0.792338	chr1	11955400	11955600	0.1073	0.122099
0.00942917	0.00807479	3.09606	3.1614	1.11868	1.11688	chr1	11958000	11958200	0.00584528	0.00575995
0.000428706	0.00019397	3.87103	4.14192	0.982215	0.98035	chr1	119611800	119612000	0.0017708	0.00166841
0.20674	0.71219	-1.63861	-0.46507	1.27074	1.24915	chr1	119618200	119618400	0.0556307	0.157984
0.000140277	0.000138929	2.93838	2.93081	0.67707	0.674794	chr1	119622800	119623000	0.00130667	0.00147687
3.68e-05	3.86e-05	3.55704	3.53498	0.739528	0.73747	chr1	119623000	119623200	0.000638977	0.000706514
6.59e-05	6.43e-05	3.4065	3.40283	0.739591	0.737439	chr1	119623200	119623400	0.000921306	0.000986391
0.010635	0.012122	3.25652	3.18675	1.19799	1.19612	chr1	11964000	11964200	0.00628779	0.0073013
0.00278908	0.00388945	3.07052	2.94177	0.945422	0.942982	chr1	119647800	119648000	0.00312999	0.00398273
0.0237984	0.0382127	2.10066	1.90672	0.883789	0.880853	chr1	119648000	119648200	0.0106589	0.0157904
0.0806711	0.248381	1.58641	1.02976	0.87859	0.875377	chr1	119648200	119648400	0.0263044	0.0671591
0.779829	0.857798	0.244524	0.155913	0.867173	0.862963	chr1	119648400	119648600	0.1647	0.183552
0.050802	0.0455488	2.24811	2.30089	1.10649	1.10449	chr1	119714200	119714400	0.0184986	0.0179611
0.0117344	0.00890829	2.66545	2.77353	0.995419	0.993831	chr1	119714400	119714600	0.00668236	0.00609194
0.208985	0.353303	1.25124	0.91586	0.975264	0.971934	chr1	11972800	11973000	0.05611	0.0892919
0.146437	0.216816	1.48464	1.2531	0.996743	0.994009	chr1	11973000	11973200	0.0421523	0.0602134
0.0405975	0.0714152	-1.95964	-1.70131	0.917116	0.911444	chr1	119735400	119735600	0.0156499	0.0251839
0.0289538	0.0459264	-2.01767	-1.82071	0.881003	0.875623	chr1	119735600	119735800	0.0122355	0.0180677
0.25978	0.117641	0.986336	1.37629	0.859274	0.855157	chr1	119737000	119737200	0.0669087	0.0370399
0.842314	0.596965	0.156417	0.414358	0.779722	0.775578	chr1	119737200	119737400	0.175307	0.136886
0.689755	0.944321	-0.289301	-0.0502779	0.717987	0.71411	chr1	119737400	119737600	0.148983	0.198153
0.0610368	0.0679013	2.11164	2.05199	1.08642	1.08482	chr1	119737600	119737800	0.0212324	0.0242366
0.385604	0.662928	1.15719	0.580038	1.31496	1.31805	chr1	119794200	119794400	0.0923466	0.149094
0.0400154	0.0370607	1.67589	1.69618	0.781878	0.778542	chr1	11979600	11979800	0.0154843	0.0154428
0.00144484	0.00146056	3.61098	3.60116	1.03287	1.03125	chr1	11979800	11980000	0.00245285	0.00279551
0.0144903	0.0164942	3.34713	3.27256	1.29248	1.29097	chr1	119799800	119800000	0.00764307	0.00885399
0.00123792	0.000748205	3.38461	3.55412	0.952458	0.950564	chr1	11980000	11980200	0.00233652	0.00236307
0.0154398	0.0254763	2.31627	2.11597	0.903753	0.901586	chr1	11980600	11980800	0.00796261	0.011846
0.00108052	0.00111867	3.28517	3.268	0.91156	0.910033	chr1	11980800	11981000	0.00224157	0.00259414
0.000526935	0.000985291	3.38746	3.18167	0.876095	0.874581	chr1	1198200	1198400	0.00185798	0.00251069
[truncated: 260,832+ more rows]
