# Supplementary material for: Genome-wide quantification of the effects of DNA methylation on human gene regulation
Source: eLife. 2018 Dec 21;7:e37513. doi: 10.7554/eLife.37513 (PMC6303109; doi:10.7554/eLife.37513)
Supplement: Supplementary file 4. [file elife-37513-supp4.xlsx]

## Sheet: Sheet1
Supplementary File 4. Results from interaction model testing for MD enhancer activity.
Effect of condition (p-value)	Effect of library type (p-value)	Effect of condition x library type interaction (p-value)	Effect of condition (beta)	Effect of library type (beta)	Effect of condition x library type interaction (beta)	Effect of condition (SE)	Effect of library type (SE)	Effect of condition x library type interaction (SE)	chromosome	start of 200bp interval (hg38)	end of 200bp interval (hg38)	Effect of condition x library type interaction (FDR corrected p-value)
0.82291	0.00123728	0.0381932	0.115956	5.05368	-4.05498	0.513719	1.42087	1.87238	chr1	100142600	100142800	0.11404
0.822692	0.544666	0.980931	0.0869497	0.956203	-0.0485395	0.38473	1.56101	2.01438	chr1	100323200	100323400	0.560496
0.312777	0.825205	0.715995	0.310517	0.311167	0.666222	0.302584	1.39698	1.81444	chr1	10075400	10075600	0.481886
0.0166677	0.79029	0.398211	-1.0875	0.422896	1.76971	0.429545	1.57647	2.06568	chr1	101199200	101199400	0.365149
0.0825119	0.681139	0.988049	0.559041	0.611632	-0.0292545	0.311491	1.47441	1.93734	chr1	101236600	101236800	0.561981
0.248885	0.7245	0.0221907	-0.328297	-0.433073	3.89795	0.279336	1.21758	1.61841	chr1	1024000	1024200	0.0864863
0.818918	0.922846	0.0168801	-0.0597316	-0.109286	3.7565	0.258689	1.11921	1.48692	chr1	1024200	1024400	0.0750731
0.752227	0.69711	0.0138741	0.086589	-0.465371	4.10889	0.271834	1.1845	1.57473	chr1	1024400	1024600	0.0670715
0.917996	0.814316	0.334418	-0.0327029	0.329067	1.80817	0.315038	1.38916	1.84391	chr1	1024600	1024800	0.335393
0.936388	0.222156	0.0115595	-0.0231687	-1.6158	4.59369	0.287938	1.2968	1.71064	chr1	104217000	104217200	0.0605184
0.0717597	0.00657043	3.21e-05	-0.374104	-2.64213	5.85641	0.200615	0.906357	1.20392	chr1	10430200	10430400	0.00323623
0.134612	0.00845498	3.54e-05	-0.315074	-2.5948	5.91799	0.205055	0.922247	1.22531	chr1	10430400	10430600	0.00337064
0.308412	0.0167827	3.11e-05	-0.221041	-2.37371	6.06862	0.213426	0.938663	1.24474	chr1	10430600	10430800	0.00320078
0.180862	0.0973765	0.673149	0.450278	2.50671	-0.834243	0.328884	1.46618	1.95883	chr1	105383600	105383800	0.469319
0.16545	0.730837	0.203832	-0.582132	-0.587935	2.85972	0.409757	1.6936	2.20274	chr1	105630600	105630800	0.265288
0.932312	0.0765319	0.368495	0.0265717	2.50733	-1.65965	0.310294	1.36814	1.81843	chr1	105914200	105914400	0.351663
0.865738	0.0956705	0.360273	0.0524706	2.34691	-1.68531	0.307762	1.36538	1.81475	chr1	105914400	105914600	0.347599
0.610417	0.825364	0.229623	0.142838	-0.278419	2.05007	0.277503	1.25111	1.67267	chr1	10605400	10605600	0.280106
0.590897	0.981628	0.324869	0.1815	-0.0349369	2.01285	0.334127	1.50485	2.01187	chr1	10605600	10605800	0.331286
0.117271	0.896925	0.435194	0.544388	0.198106	1.60299	0.337818	1.51666	2.02744	chr1	10605800	10606000	0.380587
0.170566	0.846797	0.00250451	-0.315039	0.171625	3.8316	0.224522	0.880853	1.16416	chr1	1064200	1064400	0.0280287
0.263434	0.827874	0.00164334	-0.260618	0.194798	4.05077	0.228791	0.888333	1.17389	chr1	1064400	1064600	0.0229466
0.0423172	0.677633	0.261079	0.550694	-0.492763	1.79664	0.25997	1.17415	1.56931	chr1	107491000	107491200	0.298407
0.0377668	0.922685	0.385645	0.565751	-0.114854	1.38102	0.260614	1.17377	1.56925	chr1	107491200	107491400	0.35957
0.0181872	0.9927	0.495028	0.668798	-0.0111469	1.11569	0.26811	1.20853	1.6157	chr1	107491400	107491600	0.405082
0.56805	0.0256963	0.272134	0.239488	3.42539	-2.16218	0.41497	1.46124	1.93367	chr1	108016400	108016600	0.304333
0.931119	0.167599	0.311846	0.02643	1.97696	-1.90071	0.303284	1.39886	1.84853	chr1	108016600	108016800	0.325049
0.8261	0.168191	0.341914	0.0625584	1.69407	1.53739	0.282324	1.20042	1.59267	chr1	109214800	109215000	0.339164
0.280016	0.536961	0.0799691	0.300627	-0.766645	2.95915	0.273393	1.22781	1.63438	chr1	109274800	109275000	0.166796
0.173943	0.691397	0.102341	0.376947	0.479333	2.68213	0.270831	1.1962	1.59298	chr1	109275000	109275200	0.187901
0.921993	0.398123	0.881098	0.0368354	1.30608	-0.302812	0.373095	1.52422	2.00772	chr1	109389600	109389800	0.534593
0.839215	0.00626918	0.80471	-0.0625093	3.36148	0.379721	0.305491	1.14576	1.52257	chr1	109389800	109390000	0.511738
0.362647	0.0492098	0.788727	0.424429	2.606	0.458368	0.459321	1.27274	1.69574	chr1	109390200	109390400	0.506657
0.808299	0.78096	0.476736	-0.0731778	0.378669	1.29743	0.299032	1.34993	1.8011	chr1	109466800	109467000	0.397345
0.680018	0.605302	0.538401	0.129177	0.726631	1.15525	0.310239	1.39162	1.85678	chr1	109467000	109467200	0.422711
0.782617	0.723863	0.196689	-0.0883183	-0.531151	2.58573	0.317313	1.48972	1.95948	chr1	109620800	109621000	0.260479
0.29754	0.00512582	0.0150322	0.362486	4.49987	-5.0748	0.342082	1.49315	1.97039	chr1	10964000	10964200	0.0703603
0.821768	0.0501807	0.0838659	-0.0752258	3.08792	-3.53941	0.331098	1.51495	1.98123	chr1	10964200	10964400	0.170631
0.200416	0.735885	0.178246	0.496189	0.475289	2.55889	0.379237	1.39638	1.85749	chr1	109794200	109794400	0.248798
0.913747	0.0422107	0.994838	0.0369574	3.07514	-0.0125897	0.338417	1.4509	1.93025	chr1	109794400	109794600	0.56365
0.377741	0.144232	0.527228	-0.306548	2.31534	-1.31953	0.342524	1.54532	2.06339	chr1	109794600	109794800	0.418367
0.944085	0.067681	0.792842	-0.0219197	2.5622	-0.476619	0.30999	1.35298	1.79917	chr1	109822200	109822400	0.508029
0.690645	0.0136158	0.122881	0.129044	3.75304	-3.03932	0.32121	1.43402	1.91598	chr1	109822400	109822600	0.206014
0.679212	0.057771	0.836637	-0.10392	2.01716	0.281726	0.248915	1.02346	1.35478	chr1	109823800	109824000	0.521227
0.43602	0.0519988	0.782541	-0.193718	2.03754	0.371524	0.245459	1.00799	1.33435	chr1	109824000	109824200	0.50458
0.79857	0.0428011	0.531323	0.0898365	3.23351	-1.29437	0.348997	1.53029	2.04441	chr1	109895600	109895800	0.419933
0.766581	0.0221773	0.820828	0.0994053	3.44539	-0.434414	0.331922	1.43035	1.90181	chr1	109895800	109896000	0.516374
0.228649	0.0276258	0.437426	0.370372	2.96648	-1.33857	0.301543	1.28304	1.70135	chr1	109896000	109896200	0.381654
0.251272	0.0426955	0.0925918	0.377936	3.03288	-3.26696	0.323233	1.43456	1.88212	chr1	110098800	110099000	0.179117
0.623766	0.60643	0.00122976	0.130118	-0.549203	4.9627	0.262603	1.05513	1.3944	chr1	11012600	11012800	0.0193306
0.917852	0.948508	0.00550663	-0.0290926	-0.0741742	4.4992	0.279767	1.13923	1.50708	chr1	11012800	11013000	0.041623
0.448707	0.281042	0.499023	-0.404929	1.59507	1.29729	0.527691	1.45373	1.89634	chr1	110330800	110331000	0.406746
0.272933	0.526547	0.994131	0.284037	0.730775	0.0112715	0.254451	1.14085	1.52001	chr1	110490200	110490400	0.563376
0.145455	0.193225	0.431283	0.388645	1.45688	1.15784	0.260211	1.09526	1.4519	chr1	110964000	110964200	0.379169
0.487973	0.464794	0.973524	-0.197238	0.937321	0.0552158	0.280982	1.26635	1.65023	chr1	110964200	110964400	0.558541
0.616041	0.953588	0.0656419	-0.136971	0.0695146	3.01755	0.270374	1.18469	1.58088	chr1	111101800	111102000	0.150635
0.0784117	1.81e-06	0.102027	0.493161	5.93325	-2.24892	0.270898	1.01041	1.33441	chr1	111102000	111102200	0.187633
0.524794	0.228549	0.00850502	0.155945	-1.33071	4.06302	0.242417	1.08318	1.44531	chr1	111200200	111200400	0.0514142
0.253657	0.575264	0.0153764	0.389675	-0.647378	3.80546	0.334989	1.14309	1.48305	chr1	111204000	111204200	0.0713836
0.100634	0.0907863	0.347567	-0.473568	2.18802	-1.59603	0.2798	1.25321	1.6732	chr1	111216000	111216200	0.341654
0.558285	0.904645	0.2164	0.197832	-0.183577	2.54311	0.334275	1.51986	2.01507	chr1	111282600	111282800	0.273469
0.296164	0.94848	0.23301	0.347881	-0.0966659	2.39306	0.327348	1.48387	1.96709	chr1	111282800	111283000	0.281954
0.621656	0.893082	0.144502	-0.234034	0.204861	2.95371	0.469455	1.51166	1.97276	chr1	111513600	111513800	0.223023
0.441571	0.960311	0.125068	-0.32315	0.0717476	2.94742	0.414507	1.43011	1.86932	chr1	111513800	111514000	0.207692
0.63176	0.247148	0.595547	0.115599	1.18008	0.709478	0.238808	1.00033	1.32272	chr1	111755400	111755600	0.442019
0.889419	0.914076	0.168891	-0.038043	0.128129	2.20192	0.271359	1.17779	1.56293	chr1	111755600	111755800	0.241695
0.734748	0.313652	0.0240828	-0.0941339	-1.26749	3.90984	0.275327	1.23739	1.64784	chr1	112619000	112619200	0.0899057
0.177117	0.516291	0.858505	-0.389995	0.832436	0.304638	0.282336	1.26773	1.69454	chr1	112700400	112700600	0.527952
0.0572744	0.0603168	0.951409	-0.538831	2.29659	-0.0963598	0.272814	1.1777	1.56848	chr1	112700600	112700800	0.553155
0.0284022	0.120048	0.69316	-0.673425	1.98738	-0.662815	0.292828	1.24297	1.66414	chr1	112700800	112701000	0.475112
0.806501	0.00486915	0.472736	0.119248	4.40318	-1.41166	0.482669	1.45132	1.94187	chr1	112893800	112894000	0.396075
0.490692	0.0134524	0.335925	0.320776	3.97615	-1.97577	0.459865	1.51633	2.02121	chr1	112894000	112894200	0.33627
0.732065	0.000274308	0.315749	-0.106358	4.97145	-1.63493	0.307836	1.21083	1.60314	chr1	113206800	113207000	0.327031
0.561261	0.00024077	0.299183	0.172639	4.83724	-1.627	0.293939	1.16489	1.54074	chr1	113207000	113207200	0.318552
0.967821	0.000533524	0.514804	0.011476	4.38263	-0.989093	0.282172	1.1337	1.50095	chr1	113207200	113207400	0.413423
0.205174	0.0692794	0.158947	0.360504	2.39541	-2.44258	0.27853	1.27265	1.69203	chr1	11330800	11331000	0.234452
0.585767	0.400984	0.0055304	-0.125356	-0.842612	3.91867	0.227605	0.9894	1.31338	chr1	1135400	1135600	0.041674
0.427152	0.505085	0.0650991	0.216162	-0.811583	3.07372	0.268622	1.20342	1.60688	chr1	113610400	113610600	0.149826
0.702441	0.507781	0.0659601	0.105485	-0.820979	3.11842	0.273559	1.22515	1.63576	chr1	113610600	113610800	0.151021
0.593	0.109268	0.284177	0.180415	2.10056	1.84896	0.334032	1.2737	1.69634	chr1	11395000	11395200	0.310559
0.626166	0.125786	0.327794	0.140614	1.8965	1.59528	0.285768	1.20518	1.60434	chr1	11395200	11395400	0.332674
0.571828	0.0873174	0.958898	0.213791	2.26521	-0.0884335	0.37411	1.28274	1.70205	chr1	114092400	114092600	0.554759
0.682107	0.158435	0.891174	0.14988	1.94475	0.247859	0.362471	1.34546	1.79667	chr1	114092800	114093000	0.536896
0.532198	0.00011508	5.52e-06	0.139491	2.78003	4.54782	0.220795	0.629664	0.829875	chr1	1144400	1144600	0.00168689
0.842252	0.000109043	3.47e-06	0.0440226	2.76854	4.6445	0.219346	0.624365	0.823031	chr1	1144600	1144800	0.00144033
0.464715	0.834743	0.245983	0.235487	0.300273	2.25083	0.318093	1.42717	1.90317	chr1	11453200	11453400	0.289646
0.0568451	0.63099	0.386945	0.703491	0.747247	1.80138	0.35553	1.54019	2.05259	chr1	11453400	11453600	0.359928
0.885536	0.62343	0.0421362	0.0403812	0.544746	3.07605	0.278199	1.09833	1.45077	chr1	114757600	114757800	0.119936
0.787873	0.387616	0.0101527	0.0760567	0.911291	3.76025	0.28021	1.03986	1.37292	chr1	114757800	114758000	0.0561915
0.233133	0.210092	0.0195954	0.358775	1.37974	3.50375	0.294991	1.07791	1.42289	chr1	114758000	114758200	0.0808128
0.0543268	0.687839	0.0169323	-0.71423	-0.509826	4.22618	0.357031	1.25697	1.67371	chr1	115258200	115258400	0.07519
0.483924	0.536771	0.0621574	-0.327516	0.811581	3.36359	0.462229	1.29917	1.73789	chr1	115258400	115258600	0.146199
0.120578	0.677621	0.667368	0.48487	0.562483	0.76963	0.303705	1.34022	1.77366	chr1	115426400	115426600	0.467614
0.209266	0.479225	0.0601702	0.347967	-0.872364	3.16389	0.271341	1.21795	1.62148	chr1	115461800	115462000	0.143664
0.417053	0.45508	0.0697908	0.229802	-0.952894	3.15265	0.279359	1.25957	1.67821	chr1	115462000	115462200	0.155579
0.946301	0.000192967	0.713537	-0.020668	4.78655	-0.553642	0.304371	1.13116	1.49427	chr1	115685000	115685200	0.481143
0.399172	7.31e-05	0.801691	0.29596	5.14733	0.376004	0.346169	1.125	1.48421	chr1	115685200	115685400	0.510852
0.12843	0.000249747	0.820338	0.528843	4.7974	0.350361	0.338504	1.15896	1.52958	chr1	115685400	115685600	0.516337
0.0095367	0.0475472	0.122272	-1.00577	2.9224	-2.91435	0.363812	1.41605	1.8341	chr1	116067000	116067200	0.205348
0.204559	0.000907631	0.0626277	-0.714653	4.96502	-3.46263	0.551381	1.35234	1.79246	chr1	116067200	116067400	0.146818
0.384961	0.980504	0.422081	-0.245719	-0.0325844	1.41045	0.278805	1.3226	1.73346	chr1	116145800	116146000	0.375022
0.736409	0.194438	0.278502	-0.0991122	1.59943	1.76177	0.291789	1.2058	1.59703	chr1	116409000	116409200	0.30775
0.520143	2.31e-05	0.3303	0.200453	5.43981	-1.4267	0.308117	1.0925	1.44237	chr1	116409200	116409400	0.333256
0.734112	4.71e-05	0.464536	0.106173	5.34697	-1.1057	0.309767	1.13047	1.49295	chr1	116409400	116409600	0.39257
0.726517	0.10975	0.458391	-0.118074	2.44876	-1.48379	0.334521	1.48694	1.97594	chr1	116409600	116409800	0.390116
0.101431	0.00846789	0.0791706	0.748569	4.3663	-3.73411	0.443361	1.55222	2.05666	chr1	116416000	116416200	0.165767
0.693225	0.276441	0.0170165	-0.123592	-1.57082	4.74431	0.310374	1.41773	1.88048	chr1	11647800	11648000	0.0753208
0.72274	0.0453173	0.666689	-0.0945149	2.35507	-0.651431	0.263964	1.12881	1.498	chr1	116504000	116504200	0.467606
0.466166	0.00579311	0.550588	-0.17669	2.92908	-0.78941	0.239454	0.987798	1.30804	chr1	116504200	116504400	0.426462
0.490828	0.0110422	0.617202	-0.166267	2.66978	-0.660171	0.238435	0.987236	1.30746	chr1	116504400	116504600	0.449184
0.881417	0.612453	0.692309	0.034677	0.520807	0.538699	0.230542	1.01764	1.34856	chr1	116647000	116647200	0.474915
0.676656	0.269723	0.591097	-0.100121	1.13883	0.729111	0.237802	1.01326	1.34297	chr1	116647200	116647400	0.440487
0.800127	0.123313	0.274758	-0.0775496	1.79167	1.67856	0.303665	1.13082	1.50956	chr1	116687600	116687800	0.305421
0.0577246	0.143519	0.114927	-0.565627	1.57048	2.27295	0.286929	1.04626	1.40107	chr1	116687800	116688000	0.198388
0.019263	0.808154	0.254646	-0.72021	-0.314185	1.93165	0.291606	1.28289	1.6641	chr1	116688000	116688200	0.294492
0.42453	4.21e-10	0.0680064	0.243484	8.10896	-2.25375	0.300846	0.903705	1.1916	chr1	116827200	116827400	0.153606
0.382316	1.3e-10	0.0564741	0.267607	8.43424	-2.33245	0.301935	0.8928	1.1769	chr1	116827400	116827600	0.139468
0.213602	0.0628401	0.102033	-0.289522	2.00627	-2.33936	0.227976	1.03945	1.3881	chr1	11752600	11752800	0.187633
0.246612	0.103594	0.174422	-0.283761	1.83404	-2.03134	0.240258	1.09343	1.46116	chr1	11752800	11753000	0.246323
0.305221	0.0942914	0.717181	0.22987	1.64919	-0.463608	0.220467	0.955284	1.26817	chr1	117612600	117612800	0.482251
0.188265	0.234681	0.902942	0.293573	1.1616	-0.156634	0.218181	0.95833	1.27392	chr1	117612800	117613000	0.540528
0.67742	0.0179184	0.280929	0.121052	3.19875	-1.87173	0.288239	1.27906	1.70546	chr1	117659600	117659800	0.308957
0.590897	0.193197	0.999646	0.164785	1.79862	0.000807707	0.303357	1.35209	1.80739	chr1	117659800	117660000	0.564873
0.475603	0.202799	0.749371	-0.226633	1.78338	-0.58536	0.313799	1.37045	1.81596	chr1	11790800	11791000	0.493773
0.0931035	0.000156455	0.143229	0.637646	5.79098	-2.67384	0.367956	1.34481	1.77998	chr1	11797600	11797800	0.222223
0.170291	0.000464819	0.1976	0.616503	5.96501	-2.6533	0.439078	1.52332	2.0149	chr1	11797800	11798000	0.261136
0.233716	0.785648	0.207575	-0.289558	0.291038	1.82006	0.238383	1.06083	1.41386	chr1	11805800	11806000	0.267653
0.954941	0.18461	0.186112	0.0162134	1.51367	1.99302	0.284622	1.11538	1.47377	chr1	11806000	11806200	0.25432
0.377295	0.244324	0.0139993	0.20583	-1.21848	3.55753	0.229768	1.02658	1.36539	chr1	118185000	118185200	0.0674115
0.625897	0.19459	0.00914529	0.112125	-1.35119	3.77134	0.227691	1.01901	1.3558	chr1	118185200	118185400	0.0536134
0.770571	6.99e-12	0.0566679	0.0640464	6.96712	-1.70358	0.21769	0.652369	0.860302	chr1	11842200	11842400	0.139774
0.80202	1.03e-11	0.0673305	0.0555691	6.89925	-1.64127	0.219722	0.656333	0.865516	chr1	11842400	11842600	0.152712
0.89211	3.52e-12	0.0349048	0.0287257	6.97538	-1.84862	0.210044	0.63517	0.837667	chr1	11842600	11842800	0.109322
0.571748	0.621696	0.904156	-0.179433	0.684097	0.215912	0.313921	1.37241	1.77841	chr1	11881200	11881400	0.540838
0.571837	1.91e-06	0.056399	0.204409	5.92154	2.64385	0.357701	1.01181	1.33359	chr1	118963400	118963600	0.139385
0.496547	5.5e-10	0.126964	0.217697	6.99521	1.63051	0.316382	0.788935	1.0395	chr1	118963600	118963800	0.209259
0.721534	3.51e-09	0.120203	0.11994	6.78616	1.75433	0.333456	0.833084	1.09769	chr1	118963800	118964000	0.203705
0.0127922	0.183523	0.264851	1.17354	2.62706	-2.86183	0.443976	1.93088	2.51995	chr1	119618200	119618400	0.300274
0.342189	0.299498	0.00149868	0.258327	-1.21512	5.32412	0.267771	1.15146	1.52761	chr1	119735400	119735600	0.0216844
0.451414	0.357706	0.00137149	0.196957	-1.03363	5.16646	0.258221	1.107	1.46841	chr1	119735600	119735800	0.0204877
0.696001	0.364557	0.496303	-0.14762	1.19291	1.18214	0.374289	1.2962	1.71704	chr1	119859600	119859800	0.405575
0.0719284	0.386571	0.709803	-0.724685	1.18282	0.660332	0.388859	1.3467	1.75817	chr1	119874200	119874400	0.479897
0.0309936	0.310567	0.600368	-1.00455	1.39618	0.940192	0.444365	1.3542	1.77619	chr1	119874400	119874600	0.443625
0.164244	0.54018	0.53366	-0.376085	0.733292	0.996058	0.263943	1.1838	1.5823	chr1	12005600	12005800	0.42112
0.778073	0.682812	0.585723	0.100691	0.641616	1.13916	0.354157	1.55535	2.06809	chr1	12005800	12006000	0.438584
0.367847	0.840937	0.512295	-0.493512	0.393961	1.67366	0.539986	1.94648	2.52459	chr1	120220800	120221000	0.411993
0.293208	0.705446	0.113088	-0.534268	0.600988	3.39889	0.49961	1.57531	2.08405	chr1	120384600	120384800	0.196758
0.632137	0.968085	0.329568	-0.183147	0.0676132	2.17775	0.378771	1.67623	2.19829	chr1	120785000	120785200	0.333189
0.829154	0.799314	0.342479	-0.0871836	0.422081	2.08179	0.400609	1.64592	2.15921	chr1	120785200	120785400	0.339326
0.740865	0.23565	0.00454373	0.0951179	-1.53315	5.17262	0.28504	1.26754	1.68981	chr1	120850200	120850400	0.0375106
0.26045	0.232642	0.218609	-0.502964	1.61489	2.23312	0.438731	1.32636	1.77818	chr1	121111200	121111400	0.274645
0.949065	0.112581	0.325161	0.0248837	1.92813	1.57031	0.38637	1.18051	1.57051	chr1	121111400	121111600	0.331389
0.693066	0.339891	0.0518788	0.142528	1.31157	3.64205	0.357732	1.35296	1.80078	chr1	121399800	121400000	0.133431
0.0671572	0.0721788	0.126497	0.688669	2.22633	2.4911	0.362923	1.19574	1.58612	chr1	121400000	121400200	0.208964
0.606262	0.0775895	0.0552434	0.183556	2.06249	2.99624	0.352484	1.12965	1.5038	chr1	121400200	121400400	0.137642
0.97516	0.575765	0.0928629	0.0124271	0.722043	2.96125	0.395874	1.27661	1.70748	chr1	121400600	121400800	0.179175
0.733229	0.8124	0.116187	-0.128564	0.328659	2.9595	0.373802	1.37299	1.83085	chr1	121400800	121401000	0.199331
0.284125	0.798748	0.729323	0.378553	0.413776	0.74386	0.347269	1.60889	2.13025	chr1	12196800	12197000	0.486859
0.676315	4.04e-05	0.609231	-0.133242	5.30627	-0.758254	0.316113	1.10927	1.46823	chr1	12218400	12218600	0.446545
0.813438	2.46e-05	0.594801	-0.0744589	5.43229	-0.779007	0.312821	1.09579	1.44939	chr1	12218600	12218800	0.441744
0.553927	0.71848	0.540333	-0.190471	0.484472	1.08445	0.318286	1.33165	1.75136	chr1	12433400	12433600	0.423223
0.946414	0.654157	0.196928	0.0269425	0.584361	2.24131	0.397611	1.29172	1.69941	chr1	12448800	12449000	0.260628
0.993226	5.2e-05	0.0731633	0.0026207	4.36916	2.28476	0.306185	0.930576	1.23158	chr1	125122400	125122600	0.159616
0.580308	0.000691349	0.0754385	-0.172168	3.9291	2.53536	0.30808	1.04184	1.37801	chr1	125122600	125122800	0.161776
0.614731	0.0409967	0.0765443	-0.14192	2.32916	2.64564	0.279101	1.09196	1.44367	chr1	125122800	125123000	0.162969
0.334333	0.177733	0.00361443	-0.242289	1.24485	3.75492	0.247034	0.902526	1.19194	chr1	12541600	12541800	0.0334056
0.472242	0.0952837	0.00482939	-0.194123	1.6679	3.88732	0.266732	0.969167	1.27993	chr1	12541800	12542000	0.0387709
0.430247	0.234771	0.00359729	-0.215897	1.21134	4.16181	0.270115	0.999556	1.32033	chr1	12542000	12542200	0.033354
0.952306	0.467646	0.776552	-0.0201674	1.09386	0.568972	0.334451	1.48739	1.98722	chr1	12596000	12596200	0.502582
0.553457	0.827943	0.0325789	-0.172177	0.25373	3.4257	0.287372	1.15755	1.5306	chr1	12602000	12602200	0.10573
0.514984	0.603707	0.0452504	-0.189174	0.598753	3.14984	0.287196	1.14164	1.50925	chr1	12602200	12602400	0.124836
0.416931	0.981366	0.0257212	-0.224523	-0.0262578	3.45607	0.272869	1.11511	1.4746	chr1	12602400	12602600	0.0933606
0.469818	0.562265	0.0171409	-0.199768	0.671319	3.82816	0.272981	1.14595	1.51922	chr1	12648200	12648400	0.0755077
0.765195	0.696108	0.0231989	-0.0811513	0.447948	3.59949	0.26932	1.13619	1.50663	chr1	12648400	12648600	0.088473
0.921869	0.000677097	0.0398098	0.0236299	3.87482	-2.9223	0.238961	1.02537	1.36137	chr1	12810800	12811000	0.116657
0.27336	5.3e-05	0.175107	0.327665	5.30441	-2.07618	0.293801	1.13137	1.49586	chr1	12811000	12811200	0.246808
0.358103	0.0256833	0.783668	-0.37082	3.10097	0.489629	0.397475	1.32273	1.76793	chr1	12811200	12811400	0.504843
0.528083	0.908172	0.100648	-0.142885	0.109709	2.11036	0.223901	0.943352	1.24692	chr1	1305400	1305600	0.186498
0.465864	0.897195	0.0716012	-0.17241	0.128095	2.42843	0.233494	0.983261	1.30149	chr1	1305600	1305800	0.157944
0.337873	0.178016	0.00984975	-0.250171	-1.58986	4.23637	0.256975	1.15344	1.53977	chr1	1353400	1353600	0.0556093
0.560741	0.978239	0.260576	0.225549	-0.0463299	2.52654	0.383511	1.68477	2.20447	chr1	13634000	13634200	0.298406
0.318439	0.00162589	0.315905	0.228314	3.15499	-1.23172	0.225144	0.913238	1.20816	chr1	13808400	13808600	0.327059
0.850812	0.00500602	0.454103	0.0469889	3.06514	-1.01756	0.247741	1.01394	1.34212	chr1	13808600	13808800	0.388375
0.587553	0.00611475	0.254458	0.133192	2.98968	-1.56238	0.242995	1.01559	1.34544	chr1	13808800	13809000	0.294492
0.173101	4.15e-05	0.32373	0.603643	6.34082	-1.75661	0.432835	1.32821	1.75157	chr1	143503200	143503400	0.330771
0.429301	0.0525405	0.904349	0.321645	3.45423	-0.275962	0.401586	1.71303	2.27762	chr1	143898400	143898600	0.540889
0.387226	0.00234243	0.741804	0.4889	5.20434	-0.692566	0.557414	1.5691	2.08325	chr1	143898800	143899000	0.491288
0.100508	0.147389	0.216192	-0.358458	1.44079	-1.61954	0.211707	0.969454	1.28267	chr1	144102400	144102600	0.273406
0.032876	0.056629	0.143544	-0.419817	1.67964	-1.68435	0.187918	0.848069	1.12219	chr1	144102600	144102800	0.222465
0.00978906	0.605864	0.941393	-0.632644	0.541434	0.102384	0.229732	1.03856	1.38131	chr1	144102800	144103000	0.550442
0.115911	0.0171125	0.0496226	-0.337193	2.36971	-2.54674	0.208435	0.940165	1.24621	chr1	144103200	144103400	0.13044
0.0509709	0.00469742	0.0210666	-0.347921	2.3532	-2.47956	0.171316	0.772041	1.01993	chr1	144103600	144103800	0.0839942
0.100278	0.000185777	0.0037234	-0.251833	2.74159	-2.6756	0.148629	0.645831	0.852447	chr1	144103800	144104000	0.0339597
0.194136	0.0666795	0.671652	-0.217828	1.34298	-0.398922	0.164104	0.706432	0.932134	chr1	144104000	144104200	0.468619
0.31366	0.0493847	0.783195	-0.16359	1.38571	-0.247982	0.159707	0.677323	0.893401	chr1	144104200	144104400	0.504711
0.100606	0.379244	0.65376	-0.389878	0.932904	-0.629407	0.230334	1.04572	1.38958	chr1	144106000	144106200	0.46242
0.0414764	0.12168	0.322881	-0.515581	1.73415	-1.45918	0.242328	1.08956	1.4524	chr1	144106200	144106400	0.330459
0.191161	0.000560934	0.394236	0.48603	4.84846	-1.44227	0.363651	1.26014	1.66919	chr1	14437000	14437200	0.363265
0.857177	0.00358309	0.574254	0.0633172	4.26121	-1.0185	0.348887	1.35121	1.79363	chr1	14437200	14437400	0.434659
0.0788998	0.00205258	0.256327	-0.684093	3.84131	1.76082	0.376424	1.1409	1.52243	chr1	144494000	144494200	0.295622
0.858142	3.38e-10	0.254605	-0.0573895	8.22027	-1.39001	0.318401	0.907317	1.19738	chr1	144494200	144494400	0.294492
0.164732	4.46e-09	0.0643958	0.540688	8.70799	-2.72747	0.379918	1.08102	1.42191	chr1	144494400	144494600	0.149062
0.157613	0.21136	0.700802	-0.520913	1.98607	0.805792	0.359655	1.55603	2.07765	chr1	145438600	145438800	0.477196
0.703661	0.122802	0.227539	-0.123135	2.31119	-2.3981	0.320716	1.45665	1.94768	chr1	145873200	145873400	0.278982
0.424789	0.605119	0.483174	-0.242091	0.671533	1.2023	0.299294	1.28545	1.69389	chr1	145979400	145979600	0.400197
0.728063	0.443468	0.263735	-0.161186	1.17496	2.29705	0.459371	1.51347	2.01782	chr1	146572000	146572200	0.299473
0.164346	0.637635	0.608182	0.553945	0.710137	1.00576	0.388866	1.49279	1.94175	chr1	146934600	146934800	0.446249
0.957523	0.100292	0.209814	-0.0219009	2.86996	-2.81611	0.407862	1.69389	2.19868	chr1	147099200	147099400	0.2693
0.191271	0.0185478	0.155099	0.538282	4.03726	-3.13823	0.402849	1.62395	2.15319	chr1	14725600	14725800	0.231396
0.872676	0.1108	0.256091	0.0528479	2.48303	-2.31818	0.327029	1.51239	2.00331	chr1	14725800	14726000	0.295486
0.0163889	0.810428	0.1292	0.938618	0.34516	2.93102	0.369691	1.42662	1.88002	chr1	147517400	147517600	0.210939
0.0103568	0.752305	0.0957259	0.891926	-0.456703	3.25255	0.326629	1.43422	1.89259	chr1	147517600	147517800	0.18212
0.0138423	0.95241	0.121521	0.965476	-0.090899	3.16914	0.36988	1.51075	1.99028	chr1	147517800	147518000	0.204701
0.00939812	0.428646	0.532258	0.978729	1.09953	1.14615	0.353267	1.37084	1.81446	chr1	147787600	147787800	0.420375
0.0778889	0.50145	0.367465	0.577872	0.867664	1.54701	0.316845	1.27558	1.69132	chr1	147787800	147788000	0.351234
0.958399	0.895193	0.0388987	-0.0165457	-0.171337	3.72212	0.314626	1.28992	1.72539	chr1	14784200	14784400	0.11526
0.842327	0.409864	0.024136	-0.0492543	-0.922756	3.50174	0.245532	1.10443	1.47644	chr1	14784400	14784600	0.0900601
0.42223	0.0202189	0.33842	0.213965	2.72278	-1.43172	0.263051	1.11183	1.47235	chr1	14791200	14791400	0.337553
0.472996	0.0228996	0.195411	0.420091	3.69397	-2.63796	0.578215	1.54251	1.9932	chr1	147968400	147968600	0.259638
0.167672	0.393177	0.196685	-0.453327	1.17271	2.38504	0.320823	1.35415	1.80739	chr1	148155800	148156000	0.260479
0.50202	0.319285	0.217574	-0.252142	1.46947	2.44229	0.371181	1.45164	1.94025	chr1	148156000	148156200	0.274096
0.522996	0.410057	0.980272	0.186036	1.08532	-0.0426174	0.287935	1.29953	1.70949	chr1	14826200	14826400	0.56034
0.653819	0.222261	0.537501	0.14802	1.68137	-1.09306	0.326853	1.34973	1.75291	chr1	148286000	148286200	0.422471
0.97757	0.000579954	0.713829	0.00918804	4.72047	-0.602385	0.324147	1.23075	1.62757	chr1	148889400	148889600	0.481144
0.583582	0.00317865	0.87974	0.160809	3.72349	-0.235271	0.290272	1.16362	1.54215	chr1	148889600	148889800	0.534219
0.360298	0.204734	0.550966	-0.273127	1.68499	-1.04319	0.294118	1.30055	1.73019	chr1	14944200	14944400	0.42656
0.23202	0.240651	0.613616	-0.350344	1.52446	-0.864881	0.287356	1.27417	1.69551	chr1	14944400	14944600	0.448095
0.308779	0.320358	0.600942	-0.301207	1.31266	-0.914018	0.291055	1.29966	1.72948	chr1	14944600	14944800	0.443822
0.970492	0.0122339	0.0783812	-0.0135606	4.11559	-3.73626	0.363628	1.54615	2.05214	chr1	149643400	149643600	0.164909
0.224725	0.0610395	0.193005	-0.657151	2.22622	2.03148	0.530419	1.14501	1.52646	chr1	149788000	149788200	0.258485
0.910838	0.0958864	0.704002	0.0373776	2.49966	-0.742458	0.331052	1.45524	1.93614	chr1	149916800	149917000	0.478058
0.0980799	1.14e-05	0.404663	-0.473302	5.15031	-1.09919	0.277444	0.985298	1.30092	chr1	149939000	149939200	0.367633
0.584791	4.58e-06	0.28572	-0.154469	5.48853	-1.41949	0.279732	0.989659	1.30658	chr1	149939200	149939400	0.311326
0.851812	3.56e-06	0.208418	-0.0485461	5.15753	-1.55295	0.2577	0.91545	1.20866	chr1	149939400	149939600	0.268328
0.88383	0.83633	0.56228	0.0471301	0.301137	1.12997	0.319893	1.44537	1.92895	chr1	150011000	150011200	0.430596
0.590365	0.369804	0.034426	0.167961	-1.25219	4.062	0.30876	1.3758	1.8354	chr1	15008200	15008400	0.10877
0.325119	0.402717	0.680815	0.356499	1.26453	-0.799977	0.356514	1.49036	1.92636	chr1	15011400	15011600	0.47168
0.637017	0.0562891	0.690569	0.158318	2.78936	0.750238	0.33219	1.40632	1.86697	chr1	150170000	150170200	0.474464
0.575474	0.0423331	0.765634	0.186666	2.93421	0.552396	0.329784	1.38529	1.8368	chr1	150170200	150170400	0.499039
0.329685	0.0225232	0.787794	0.317106	3.19313	0.478547	0.320175	1.32935	1.76241	chr1	150170400	150170600	0.506402
0.14056	0.323345	0.929423	-0.366856	1.06983	0.126433	0.242527	1.0659	1.41587	chr1	150561600	150561800	0.547197
0.474649	0.00348502	0.603404	-0.196254	3.20812	0.703029	0.271145	1.01383	1.33934	chr1	150561800	150562000	0.444695
0.735141	0.0067865	0.791461	-0.0946692	3.03778	0.368852	0.277321	1.04673	1.38292	chr1	150562000	150562200	0.507644
0.96119	0.760991	0.274946	0.0134612	0.370307	1.7847	0.274397	1.20665	1.60566	chr1	150562200	150562400	0.30554
0.683459	0.719821	0.364614	0.130064	0.448464	1.47745	0.315971	1.23884	1.60557	chr1	150977000	150977200	0.350126
0.69925	0.639063	0.567242	0.126701	0.668834	1.08669	0.324909	1.41198	1.879	chr1	150977200	150977400	0.432023
0.865429	0.306418	0.0350161	0.0494084	1.23821	3.48452	0.289127	1.19056	1.57999	chr1	151055000	151055200	0.109322
0.290772	0.0765158	0.0782377	-0.25247	1.78803	2.35589	0.234882	0.975595	1.29332	chr1	151055200	151055400	0.164765
0.722145	0.361134	0.0279946	-0.0887841	-1.02444	3.38995	0.247404	1.10513	1.46995	chr1	151157400	151157600	0.0974384
0.310178	0.802343	0.0738456	-0.253297	-0.272393	2.65192	0.245482	1.07885	1.43306	chr1	151157600	151157800	0.160327
0.523986	0.0932031	0.354861	0.183133	2.08279	-1.50203	0.284124	1.20226	1.59903	chr1	151311600	151311800	0.344666
0.814892	0.0748027	0.496746	-0.0765128	2.24884	-1.11281	0.324024	1.21948	1.61801	chr1	151311800	151312000	0.405756
0.580765	0.0135497	0.314761	-0.154392	3.21618	-1.67494	0.276606	1.22793	1.63896	chr1	151575000	151575200	0.326493
0.042813	0.315071	0.964412	0.957251	1.7441	0.10043	0.453055	1.70776	2.23268	chr1	151596600	151596800	0.556143
0.167494	0.771591	0.353988	-0.552293	0.471777	1.98822	0.390693	1.61093	2.11272	chr1	151921600	151921800	0.344402
0.0417988	0.824951	0.338382	-1.16344	0.452716	2.59912	0.547754	2.02946	2.67267	chr1	151921800	151922000	0.337553
0.739318	0.302386	0.840949	-0.0945044	1.3168	-0.337312	0.281454	1.25543	1.66672	chr1	151992600	151992800	0.522398
0.553792	0.460615	0.982732	-0.170759	0.958469	0.0371593	0.285247	1.28277	1.70292	chr1	151992800	151993000	0.560844
0.141151	0.144316	0.476501	0.502735	2.20381	-1.41596	0.332869	1.4712	1.96459	chr1	152029000	152029200	0.397249
0.0773869	0.0722904	0.769902	0.766754	3.27126	-0.688808	0.419661	1.75768	2.33421	chr1	152029200	152029400	0.500225
0.951608	0.00703704	0.927344	-0.0274002	4.05074	0.171822	0.447839	1.40279	1.86894	chr1	152029400	152029600	0.546634
0.417823	0.744127	0.0405522	0.210543	0.361516	3.11531	0.256374	1.0977	1.45708	chr1	152048000	152048200	0.117365
0.197756	0.216411	0.0300563	0.378351	1.41699	3.37575	0.287419	1.1228	1.48422	chr1	152048200	152048400	0.100951
0.642573	0.777953	0.0539639	-0.125171	-0.33959	3.19272	0.267052	1.19376	1.59343	chr1	152048400	152048600	0.135762
0.143902	0.797043	0.695984	-0.585775	0.443734	0.877901	0.39063	1.71054	2.22578	chr1	152086800	152087000	0.475915
0.988271	0.0316263	0.0485128	0.00261322	1.84345	-2.22099	0.176327	0.818753	1.08115	chr1	152216000	152216200	0.129035
0.466506	0.354535	0.734048	-0.231564	1.31183	0.637292	0.314062	1.39558	1.85887	chr1	152409800	152410000	0.488654
0.987604	0.547524	0.783054	-0.00490006	0.858392	0.524024	0.312831	1.41141	1.88663	chr1	152410000	152410200	0.504679
0.095333	0.37909	0.0331559	-0.503988	-1.19191	3.94192	0.292897	1.33561	1.76752	chr1	1524400	1524600	0.106846
0.951838	0.166871	0.677391	0.0258108	2.37072	-0.924362	0.423872	1.67451	2.2008	chr1	152449800	152450000	0.470546
0.242772	0.0278913	0.488427	-0.420117	2.96075	1.20091	0.352763	1.28292	1.7126	chr1	152474000	152474200	0.40217
0.847006	0.0119301	0.66888	-0.0644137	3.29357	0.708297	0.331055	1.2325	1.64027	chr1	152474200	152474400	0.468013
0.175736	0.198175	0.806896	-0.582107	1.83698	0.454667	0.420032	1.39682	1.84416	chr1	152474400	152474600	0.512194
0.716981	0.971097	0.0127281	0.0912494	-0.0398909	3.84298	0.249422	1.09206	1.45274	chr1	1526200	1526400	0.0638918
0.957412	0.5311	0.0336863	0.0136529	-0.707855	3.30028	0.253595	1.11742	1.4846	chr1	1526400	1526600	0.107729
0.869713	0.599831	0.212731	0.0521561	0.701612	2.25155	0.315341	1.32351	1.76947	chr1	153023000	153023200	0.271052
0.64905	0.0742585	0.955175	-0.127588	2.2403	0.0914479	0.277623	1.21245	1.61373	chr1	153023200	153023400	0.554211
0.625816	0.000963871	0.107489	-0.173404	4.94594	-3.00178	0.352049	1.35533	1.81062	chr1	153059600	153059800	0.192308
0.435167	0.0350495	0.839158	0.264087	2.90848	0.359061	0.333995	1.31905	1.75415	chr1	153344000	153344200	0.521855
0.233028	0.0055465	0.102235	-0.358261	3.80884	-2.87528	0.2945	1.27706	1.70715	chr1	153433200	153433400	0.187776
0.163511	0.00232104	0.355907	-0.41304	4.00072	-1.50337	0.289358	1.20494	1.60399	chr1	153433400	153433600	0.34517
0.464273	0.0067911	0.220698	-0.285848	4.39591	-2.53012	0.385734	1.51484	2.02405	chr1	153433600	153433800	0.275792
0.716352	0.00340576	0.0377844	0.0976339	3.72967	-3.41081	0.266253	1.17534	1.57135	chr1	153435000	153435200	0.113386
0.116925	0.107387	0.336056	0.594759	2.39892	-1.83792	0.368713	1.44655	1.88071	chr1	153435200	153435400	0.336301
0.0361346	0.488222	0.990341	0.54635	0.787688	-0.0183213	0.249353	1.12278	1.50111	chr1	15346000	15346200	0.562568
0.307698	0.88581	0.112649	-0.414094	0.226404	3.40044	0.39923	1.56354	2.08234	chr1	15356200	15356400	0.196329
0.190739	0.673775	0.621086	0.365341	0.523345	0.817907	0.273083	1.23134	1.63798	chr1	153566600	153566800	0.450269
0.714683	0.431021	0.00375738	-0.105548	-0.974188	5.0768	0.286071	1.2209	1.61929	chr1	153697800	153698000	0.0341016
0.85169	0.553393	0.00250332	0.0482489	-0.649353	4.72841	0.255908	1.08363	1.43656	chr1	153698000	153698200	0.0280287
0.0120846	0.340478	0.0482115	-0.843848	-1.33718	3.7014	0.316411	1.38109	1.79922	chr1	153773600	153773800	0.128709
0.583526	0.169636	0.787028	0.173963	1.92857	-0.496804	0.31397	1.37137	1.8229	chr1	154155000	154155200	0.506307
0.15854	0.011719	0.546413	0.50902	3.82812	-1.1578	0.352254	1.42857	1.89841	chr1	154155200	154155400	0.424907
0.582817	0.0137516	0.640713	0.195393	3.72955	-0.894894	0.35198	1.42731	1.89859	chr1	154155400	154155600	0.457188
0.0152692	0.591185	0.136014	0.754679	0.681975	2.56492	0.293773	1.25645	1.67552	chr1	154157400	154157600	0.21705
0.0487869	0.394964	0.208875	0.664257	1.19232	2.35954	0.323771	1.38207	1.83832	chr1	154157600	154157800	0.268794
0.600076	0.0198901	0.935369	0.140118	2.78827	-0.123385	0.264494	1.13529	1.50917	chr1	154157800	154158000	0.548733
0.478014	0.0105298	0.798511	0.199861	3.12999	-0.393778	0.278261	1.14909	1.52929	chr1	154158000	154158200	0.50976
0.400694	0.00884907	0.0437841	0.253538	3.48447	-3.42708	0.297521	1.24666	1.63006	chr1	154178000	154178200	0.12228
0.186803	0.0121475	0.0629667	0.509593	3.87478	-3.66405	0.377436	1.45407	1.89932	chr1	154178200	154178400	0.147209
0.27632	0.0129202	0.0714276	0.426033	3.8509	-3.56107	0.384413	1.45918	1.90729	chr1	154178400	154178600	0.157737
0.388787	0.321942	0.495268	0.262852	1.34345	1.22757	0.300687	1.33458	1.77872	chr1	15426800	15427000	0.405123
0.670816	0.825176	0.168697	-0.123785	0.283174	2.38347	0.288459	1.27109	1.69099	chr1	15427000	15427200	0.24152
0.91242	0.603031	0.05064	-0.0313221	-0.663473	3.42156	0.282452	1.26268	1.68221	chr1	15427200	15427400	0.132099
0.235783	0.970274	0.327807	0.506089	0.0683059	2.3806	0.418533	1.81815	2.39418	chr1	154326400	154326600	0.332674
0.77188	0.377577	0.566713	-0.0763853	1.01981	0.876462	0.261164	1.13909	1.51342	chr1	154568200	154568400	0.431762
0.436535	0.161908	0.00103385	0.191171	-1.53515	5.16717	0.242506	1.07123	1.42607	chr1	154987200	154987400	0.0178198
0.665136	0.0729035	0.000299769	0.0954755	-1.79887	5.25412	0.218464	0.968739	1.28968	chr1	154987400	154987600	0.00965708
0.83627	0.264969	0.550286	0.0717418	1.68779	1.19943	0.344212	1.48654	1.98592	chr1	155004200	155004400	0.426398
0.973047	0.542214	0.391196	0.0107987	0.87515	1.65004	0.317025	1.41998	1.89728	chr1	155004400	155004600	0.361675
0.957445	0.555315	0.351329	-0.0171094	0.848503	1.79851	0.318044	1.42289	1.90046	chr1	155004600	155004800	0.343006
0.204815	0.346041	0.955053	-0.415033	1.38611	0.109987	0.320399	1.44847	1.9356	chr1	155185400	155185600	0.554211
0.345339	0.329897	0.401941	0.314484	1.3433	1.54013	0.328147	1.3569	1.81215	chr1	155193200	155193400	0.366568
0.596987	0.209474	0.45741	-0.154052	1.71695	-1.32565	0.288339	1.33949	1.76147	chr1	155301200	155301400	0.389762
0.736145	0.206443	0.512867	-0.124354	2.0897	-1.40814	0.365722	1.61917	2.12697	chr1	155301400	155301600	0.412327
0.163404	0.827598	0.0398332	0.456613	0.285046	3.68348	0.319801	1.29777	1.71619	chr1	155308400	155308600	0.116691
0.671921	0.468059	0.00351994	0.112302	0.700254	3.97438	0.262639	0.953078	1.25751	chr1	155308600	155308800	0.0329858
0.751029	0.635613	0.00814533	-0.070439	0.414816	3.23956	0.220031	0.866758	1.14525	chr1	155308800	155309000	0.0504277
0.780841	0.761851	0.0357299	0.0669663	-0.309169	2.93831	0.238596	1.01118	1.3379	chr1	155309000	155309200	0.110499
0.0231171	0.0271038	0.355891	-0.988149	2.96816	-1.56701	0.413339	1.27908	1.67183	chr1	15543800	15544000	0.34517
0.724104	0.235427	0.000165284	0.0807019	-1.16306	5.46168	0.226551	0.961096	1.27411	chr1	155745400	155745600	0.0068585
0.362884	0.0440263	4.57e-05	-0.190494	-1.88091	5.62861	0.206258	0.895737	1.18733	chr1	155745600	155745800	0.00383957
0.358468	0.198492	0.561221	0.427734	1.75016	1.01933	0.458833	1.33177	1.73535	chr1	155776400	155776600	0.430275
0.61034	0.410643	0.382891	-0.242847	1.21566	1.68991	0.471697	1.45745	1.90902	chr1	155776600	155776800	0.358346
0.321217	0.20717	0.314224	0.297649	1.7237	-1.82853	0.295233	1.33778	1.78724	chr1	155983000	155983200	0.326171
0.517679	0.0549406	0.715063	0.185607	2.44354	-0.599285	0.28361	1.22478	1.62654	chr1	155983200	155983400	0.481516
0.466145	5.67e-06	0.0457788	0.190175	5.26934	-2.64849	0.257718	0.96323	1.27234	chr1	155983400	155983600	0.125374
0.473361	7.2e-07	0.309752	-0.219791	6.45697	-1.42236	0.302773	1.04205	1.37723	chr1	155983600	155983800	0.324173
0.730283	0.00022009	0.369126	-0.117539	5.4378	-1.56711	0.337857	1.29948	1.71933	chr1	155983800	155984000	0.351663
0.73285	0.574713	0.018429	0.0737608	-0.526328	3.06219	0.214143	0.928005	1.23037	chr1	156126200	156126400	0.0787179
0.182504	0.119391	0.264397	0.415261	2.24905	-2.09314	0.304484	1.40403	1.8413	chr1	156178200	156178400	0.299955
0.189035	0.58427	0.155627	0.42798	-0.792396	2.78403	0.318641	1.43297	1.91269	chr1	156193600	156193800	0.231827
0.588903	0.410047	0.0270114	0.15619	-1.06069	3.92639	0.285989	1.27002	1.69091	chr1	156193800	156194000	0.0957107
0.851422	0.591061	0.0400385	-0.0533491	-0.674739	3.54177	0.282443	1.2427	1.65199	chr1	156194000	156194200	0.117101
0.455777	4.71e-07	0.000205097	0.182044	4.21836	3.68811	0.241008	0.664654	0.876079	chr1	156398400	156398600	0.00779366
0.815291	9.49e-07	0.000445319	0.0623326	4.42386	3.75911	0.264554	0.725389	0.956195	chr1	156398600	156398800	0.0113391
0.527384	0.222081	0.876738	-0.266136	1.75803	0.28849	0.416326	1.41071	1.84456	chr1	156398800	156399000	0.533248
0.460502	0.649613	0.687826	0.248615	0.682788	0.796508	0.332651	1.48828	1.96369	chr1	156492600	156492800	0.473709
0.065821	0.124821	0.269325	-0.558722	2.09605	-1.99569	0.292917	1.32846	1.77413	chr1	156658600	156658800	0.302618
0.0513291	0.142976	0.237248	-0.585422	1.97773	-2.11867	0.288734	1.31571	1.75774	chr1	156658800	156659000	0.284564
0.0814246	0.0431793	0.223984	-0.498362	2.58838	-2.02428	0.276646	1.22735	1.63122	chr1	156659000	156659200	0.277458
0.143493	0.0522829	0.340742	0.573974	2.6857	-1.67142	0.382355	1.33035	1.72726	chr1	15674800	15675000	0.338639
0.488517	0.233132	0.487939	0.234606	1.77408	-1.33206	0.334638	1.45868	1.89748	chr1	15675000	15675200	0.401932
0.125383	0.362348	0.722165	-0.502464	1.25373	0.646408	0.31895	1.35594	1.80141	chr1	156863000	156863200	0.484261
0.187392	0.0119154	0.129693	0.403466	3.49657	-2.7217	0.299243	1.30821	1.7481	chr1	156863200	156863400	0.211347
0.747254	0.0245127	0.0599995	-0.0927584	3.09436	-3.3818	0.285266	1.30843	1.73193	chr1	156863400	156863600	0.14361
0.154419	0.0844952	0.000470358	-0.329139	-1.77962	5.19892	0.225443	0.99829	1.32913	chr1	156866400	156866600	0.0117395
0.079203	0.0670835	0.00176853	-0.423692	-1.98651	4.77712	0.233386	1.04658	1.39554	chr1	156866600	156866800	0.0237585
0.702537	0.384087	0.773802	-0.115698	1.17564	-0.50678	0.300148	1.33146	1.74786	chr1	157624400	157624600	0.501607
0.326311	0.216686	0.453555	0.323044	1.73474	-1.3591	0.323868	1.37542	1.79039	chr1	157624600	157624800	0.388272
0.355666	0.691187	0.65806	0.310475	0.598063	0.89074	0.331086	1.49143	1.99307	chr1	15792600	15792800	0.464211
0.228161	0.932785	0.419434	0.395265	0.123225	1.58552	0.321465	1.44914	1.93743	chr1	15792800	15793000	0.374011
0.893636	0.352854	0.988326	-0.0443744	1.26053	-0.0257152	0.329156	1.33627	1.74327	chr1	158248000	158248200	0.561981
0.425461	0.579845	0.555523	-0.24372	0.702928	0.990687	0.30175	1.25629	1.66221	chr1	158248200	158248400	0.428363
0.0946892	0.0998124	0.160577	0.595612	2.55371	-2.79864	0.345441	1.50501	1.94652	chr1	158354200	158354400	0.235513
0.0238968	0.33572	0.564979	-0.769408	1.46704	-1.13381	0.323809	1.50014	1.94903	chr1	158455200	158455400	0.43145
0.637479	0.031205	0.831181	0.16044	2.84027	0.360247	0.337106	1.25811	1.67554	chr1	15886200	15886400	0.519499
0.378872	0.048082	0.902621	0.302939	2.73453	0.218113	0.339305	1.32841	1.76808	chr1	15886400	15886600	0.540465
0.0085403	0.0081622	0.624475	1.1547	4.24105	-0.980373	0.411002	1.49974	1.98264	chr1	159015600	159015800	0.451604
0.00345826	0.0562946	0.836189	1.27129	2.83912	0.395936	0.401373	1.43145	1.89872	chr1	159015800	159016000	0.521115
0.488709	0.805721	0.268805	-0.26912	-0.416823	2.4899	0.384039	1.68022	2.21103	chr1	159204800	159205000	0.302405
0.951669	0.0608784	0.874472	-0.0185691	2.51807	-0.273588	0.303878	1.29427	1.71744	chr1	15952600	15952800	0.532668
0.482711	0.013982	0.978282	-0.206975	3.16337	-0.0441647	0.291292	1.21387	1.60925	chr1	15952800	15953000	0.559743
0.351939	0.00265192	0.935639	-0.329664	4.04629	0.133912	0.3488	1.23761	1.64482	chr1	15953000	15953200	0.548761
0.270279	0.422832	0.984353	0.26602	0.857288	-0.0276998	0.236968	1.05534	1.40097	chr1	159604000	159604200	0.561083
0.214248	0.503828	0.634807	0.32392	0.760477	0.717168	0.255431	1.12429	1.49494	chr1	159604200	159604400	0.455164
0.157694	0.794449	0.150436	0.332608	0.263694	1.96614	0.22969	1.00338	1.33324	chr1	159604400	159604600	0.227488
0.54042	0.651291	0.177297	0.180301	-0.593652	2.36243	0.291245	1.30068	1.71101	chr1	159890000	159890200	0.248214
0.606996	0.0170777	0.000915456	0.122965	2.08304	4.00036	0.236614	0.826142	1.09053	chr1	159924400	159924600	0.0166022
0.927635	0.00137136	9.47e-05	0.0196947	2.58881	4.35443	0.215087	0.735786	0.971107	chr1	159924600	159924800	0.0051686
0.92811	0.288779	0.0137512	-0.0189255	-0.999495	3.20589	0.208055	0.925961	1.2269	chr1	159925400	159925600	0.0670129
0.461097	0.448215	0.05615	-0.13644	-0.630306	2.15546	0.182804	0.820497	1.08607	chr1	160262200	160262400	0.139008
0.87386	0.485339	0.0485881	-0.031002	-0.613576	2.37089	0.193661	0.868781	1.15453	chr1	160262400	160262600	0.129125
0.384566	0.0195644	0.261073	0.282066	3.07007	1.88694	0.319777	1.24642	1.64816	chr1	160362000	160362200	0.298407
0.429156	0.00063932	0.850923	0.338622	5.39714	0.3551	0.42265	1.42033	1.87361	chr1	160362200	160362400	0.525422
0.280279	0.00674357	0.0768613	0.475532	4.42508	-3.70334	0.432695	1.52342	2.02313	chr1	160362600	160362800	0.163377
0.84404	0.889033	0.502985	0.0655482	0.216448	1.37484	0.330395	1.53852	2.02852	chr1	160368200	160368400	0.40819
0.0124837	0.00362623	0.321095	-0.796161	4.0001	-1.70384	0.300051	1.27028	1.68958	chr1	16054000	16054200	0.329642
0.435916	0.0179761	0.729516	0.296821	3.27028	-0.609662	0.376013	1.30838	1.74724	chr1	160540000	160540200	0.486949
0.221057	7.24e-09	0.149813	0.323672	6.75614	-1.67218	0.259138	0.858292	1.13212	chr1	160540200	160540400	0.22699
0.703433	2.71e-09	0.228983	-0.0874933	6.33169	-1.24415	0.2277	0.767961	1.01368	chr1	160540400	160540600	0.279732
0.998095	0.0816558	0.189504	0.000765035	2.42461	-2.35329	0.317764	1.347	1.75399	chr1	160540600	160540800	0.256144
0.00795609	0.00892757	0.865352	-0.94884	3.73406	-0.30461	0.334311	1.33768	1.78148	chr1	16054200	16054400	0.530079
0.11611	0.0619145	0.345719	0.498736	2.47136	1.6183	0.308468	1.27564	1.68996	chr1	160550600	160550800	0.340734
0.0575768	0.0145591	0.167422	0.586144	2.97419	2.14699	0.29715	1.14878	1.51852	chr1	160550800	160551000	0.240651
0.420972	0.864325	0.212577	-0.388571	-0.286963	2.74106	0.476408	1.66545	2.15342	chr1	160692200	160692400	0.271052
0.229877	0.997634	0.0299282	0.40038	0.00403587	4.10475	0.326856	1.34996	1.80323	chr1	160949200	160949400	0.10076
0.790151	0.90794	0.0361833	0.0801208	0.151186	3.79572	0.29847	1.2967	1.73285	chr1	160949400	160949600	0.111234
0.210973	0.899045	0.0968182	-0.356123	0.158646	2.83196	0.278769	1.24022	1.65353	chr1	161020600	161020800	0.183216
0.146726	0.941331	0.0432057	-0.347245	0.0768943	2.91247	0.233252	1.03632	1.38122	chr1	161020800	161021000	0.121454
0.225022	0.432551	0.0634324	-0.280045	-0.8133	2.62816	0.226187	1.0227	1.3649	chr1	161021000	161021200	0.147818
0.938126	0.312845	0.0257012	-0.0178691	0.895516	2.7009	0.228326	0.872763	1.15223	chr1	161166200	161166400	0.0933215
0.258716	0.00442207	0.133779	0.277734	2.6028	1.72185	0.241366	0.847347	1.11812	chr1	161166400	161166600	0.215305
0.598831	0.0090789	0.106034	0.127947	2.37113	1.87114	0.240694	0.851514	1.12376	chr1	161166600	161166800	0.191034
0.930913	0.199883	0.401435	0.0318191	2.18454	-1.88612	0.364033	1.66761	2.21684	chr1	161197200	161197400	0.366371
0.318695	0.0178754	0.704994	0.311115	3.1759	0.642731	0.306959	1.2694	1.68201	chr1	161201400	161201600	0.478409
0.868255	0.101939	0.633115	0.0533481	2.24606	0.851261	0.318945	1.33235	1.7656	chr1	161201600	161201800	0.4545
0.600871	0.592661	0.00296703	0.121109	0.481717	3.79926	0.229114	0.891056	1.17755	chr1	16146000	16146200	0.0301893
0.200758	0.0258288	0.00975413	0.346466	2.19704	3.41244	0.26501	0.938148	1.2385	chr1	16146200	16146400	0.0554348
0.934409	0.047458	0.00465987	-0.0218422	1.93458	3.7747	0.263244	0.936997	1.23713	chr1	16146400	16146600	0.0379233
0.2189	0.521447	0.695705	-0.532466	0.978747	0.777487	0.424264	1.50918	1.96929	chr1	161624000	161624200	0.475902
0.135101	0.702871	0.0464894	0.463901	0.481468	3.46348	0.302307	1.25052	1.66967	chr1	161710400	161710600	0.126136
0.0407609	0.00954851	0.132091	0.699173	3.29055	2.43016	0.327378	1.1905	1.57097	chr1	161710600	161710800	0.213482
0.524637	0.0109852	0.0347844	0.183785	3.4323	-3.71792	0.285586	1.2682	1.68351	chr1	16182000	16182200	0.109166
0.116788	0.996169	0.499307	0.620184	0.00768399	1.39948	0.384326	1.58752	2.04708	chr1	162185000	162185200	0.406799
0.584425	0.408618	0.835199	-0.214697	1.46812	0.491209	0.388419	1.75244	2.34123	chr1	162386000	162386200	0.520874
0.237073	0.104324	0.518441	-0.494278	2.82455	1.46092	0.409919	1.68767	2.23639	chr1	162386200	162386400	0.414589
0.456008	0.000872906	0.392404	-0.225413	4.51	-1.40693	0.29858	1.22362	1.62193	chr1	162386400	162386600	0.362405
0.659019	0.661989	0.463702	-0.164707	0.606645	1.32591	0.369651	1.3743	1.78693	chr1	162386600	162386800	0.392342
0.101433	0.0902614	0.306856	-0.552186	2.32463	1.8357	0.327049	1.32919	1.76668	chr1	16248600	16248800	0.322675
0.182614	0.0883537	0.24246	-0.443482	2.3272	2.09075	0.325261	1.32237	1.75437	chr1	16248800	16249000	0.287455
0.00606977	0.659082	0.141249	-0.757663	-0.517733	2.3448	0.257121	1.16217	1.55293	chr1	1629400	1629600	0.221021
0.82658	0.00312052	0.164022	-0.126515	4.89316	-2.90159	0.572567	1.52577	2.03528	chr1	163196200	163196400	0.238243
0.131406	0.650484	0.965517	0.496226	0.664062	0.0844971	0.320193	1.45134	1.93873	chr1	163645400	163645600	0.556195
0.693701	0.699819	0.622277	0.113399	0.496874	0.845132	0.285244	1.27672	1.69831	chr1	163645600	163645800	0.450731
0.259451	0.643117	0.0245221	-0.336051	-0.597243	4.01119	0.292507	1.27631	1.69623	chr1	163875600	163875800	0.090743
0.331464	0.654753	0.0270826	-0.290786	-0.580591	3.96588	0.2947	1.28576	1.70878	chr1	163875800	163876000	0.0957107
0.0288723	0.185701	0.344124	0.84301	2.01423	-1.84325	0.367741	1.48802	1.91842	chr1	164458200	164458400	0.340055
0.20659	1.28e-05	0.0777785	0.486146	6.28029	-2.92215	0.376809	1.2111	1.60158	chr1	164552600	164552800	0.164382
0.575685	2.41e-05	0.175913	-0.214428	5.98436	-2.22158	0.379039	1.20539	1.6037	chr1	164552800	164553000	0.247287
0.782845	0.1423	0.612781	0.128532	2.36235	-1.03929	0.462291	1.56884	2.03262	chr1	164553000	164553200	0.447777
0.933549	0.0107966	0.467175	0.0267602	3.34965	1.2012	0.318332	1.2344	1.63161	chr1	164712200	164712400	0.394068
0.820202	0.0104676	0.48588	0.0648544	2.95271	1.00949	0.282919	1.08304	1.43115	chr1	164712400	164712600	0.401416
0.123896	0.401256	0.888069	0.404276	0.978722	0.218182	0.255573	1.14989	1.53738	chr1	1647800	1648000	0.536222
0.0578786	3.5e-06	0.0563452	0.463631	5.31547	-2.47239	0.235342	0.942462	1.24682	chr1	1648000	1648200	0.139353
0.088651	8.73e-05	0.0448918	0.516235	5.48258	-3.36843	0.293624	1.21487	1.61111	chr1	1648200	1648400	0.124117
0.532015	0.82507	0.153958	0.290502	-0.352115	2.9709	0.459619	1.57957	2.03255	chr1	165133600	165133800	0.230403
0.0119714	0.314645	0.681398	1.01499	1.52113	-0.794433	0.380026	1.4881	1.91673	chr1	165327000	165327200	0.471861
0.882414	0.80869	0.333204	-0.066808	0.371143	1.94239	0.447953	1.5198	1.97574	chr1	165626600	165626800	0.334703
0.0156554	0.236471	0.0125063	0.745752	-1.58589	4.65755	0.291497	1.31349	1.7558	chr1	165827800	165828000	0.0631788
0.0300618	0.279212	0.528862	0.490943	1.0282	0.788312	0.215862	0.933466	1.23764	chr1	16586400	16586600	0.419105
0.874828	0.114111	0.274021	-0.0336958	1.56639	-1.41673	0.212132	0.963275	1.2721	chr1	16633000	16633200	0.305065
0.740451	0.0753833	0.254616	-0.072933	1.79269	-1.49333	0.218195	0.974169	1.28641	chr1	16633200	16633400	0.294492
0.483934	2.85e-07	0.012055	-0.1095	3.73641	-2.01463	0.154543	0.57257	0.755123	chr1	16645000	16645200	0.0618915
0.351922	1.8e-08	0.00525532	-0.171532	4.77625	-2.51391	0.181482	0.634233	0.836898	chr1	16645200	16645400	0.0406188
0.469286	3.92e-07	0.00423668	-0.129573	4.21278	-2.67748	0.176847	0.656965	0.866934	chr1	16645400	16645600	0.0358689
0.232263	0.866986	0.216424	-0.288488	-0.180143	1.78163	0.236748	1.06662	1.41178	chr1	16646600	16646800	0.273469
0.110415	0.0100835	0.113921	0.72555	3.37386	2.63992	0.441427	1.23058	1.62257	chr1	166471400	166471600	0.197633
0.308355	0.232427	0.5081	0.355118	1.7408	-1.23594	0.342844	1.4291	1.84579	chr1	166471800	166472000	0.410228
0.591179	0.907346	0.281679	-0.225611	0.172547	2.0871	0.415651	1.47039	1.90473	chr1	166903200	166903400	0.309296
0.379464	0.914724	0.495593	0.378927	0.179905	1.48256	0.42495	1.66634	2.14982	chr1	166903400	166903600	0.405192
0.376658	0.128575	0.00104092	-0.244433	1.54445	4.72897	0.272492	0.988968	1.30604	chr1	166989000	166989200	0.0179111
0.761049	0.496986	0.00127451	-0.0795284	0.662301	4.51217	0.259208	0.963519	1.27257	chr1	166989200	166989400	0.0196203
0.840615	0.668203	0.563388	0.0415122	0.393773	0.7042	0.204683	0.90991	1.20556	chr1	16700400	16700600	0.430913
0.357126	0.687086	0.143738	-0.206367	-0.399164	1.95331	0.220745	0.981626	1.30203	chr1	16700600	16700800	0.22267
0.632075	0.0819396	0.191001	0.143734	2.46906	-2.42783	0.297204	1.37303	1.81585	chr1	167086200	167086400	0.256906
0.0742489	0.308637	0.690508	-0.491391	1.23215	-0.636376	0.265933	1.19026	1.58329	chr1	16718000	16718200	0.474455
0.998631	0.130303	0.47973	0.000829178	2.53458	-1.51196	0.479449	1.6306	2.11336	chr1	167548600	167548800	0.398793
0.317263	0.912686	0.289655	0.353122	0.16128	2.07765	0.347359	1.45882	1.92836	chr1	167617400	167617600	0.31358
0.481624	0.986554	0.321837	0.268807	-0.0278357	2.18221	0.377367	1.63839	2.16732	chr1	167617600	167617800	0.330031
0.794887	0.0854761	0.750782	-0.0910998	2.46805	0.594663	0.347401	1.38905	1.85565	chr1	167627800	167628000	0.494105
0.297416	0.00038251	0.412801	0.33599	4.46844	1.2284	0.316994	1.12096	1.47962	chr1	167628200	167628400	0.371114
0.209555	0.0133572	0.175618	0.36485	2.84192	1.98559	0.284691	1.08256	1.43234	chr1	167628400	167628600	0.247019
0.715781	0.795152	0.275598	0.108803	0.348698	1.97594	0.296087	1.33149	1.78018	chr1	167760200	167760400	0.305849
0.430595	0.702721	0.455939	0.243128	0.529535	1.38525	0.304416	1.37463	1.8346	chr1	167760400	167760600	0.389147
0.26187	0.0851813	0.178105	-0.433696	2.9748	-3.00951	0.37946	1.6726	2.18385	chr1	167785200	167785400	0.24871
0.88609	0.992308	0.303681	-0.0429795	0.0124622	1.7494	0.29755	1.28217	1.67241	chr1	167865800	167866000	0.320446
0.979709	0.990499	0.288488	0.00760734	0.0152539	1.79369	0.296691	1.27069	1.6607	chr1	167866000	167866200	0.312888
0.689422	0.883594	0.281902	0.0980159	-0.159569	1.57461	0.24296	1.08084	1.4377	chr1	168136000	168136200	0.309372
0.235326	0.799289	0.10852	0.367214	0.292923	2.49441	0.303381	1.14212	1.50918	chr1	168243400	168243600	0.193159
0.171583	1.34e-05	0.807614	0.334214	4.63992	-0.291258	0.238772	0.89742	1.18586	chr1	168243600	168243800	0.512456
0.699194	0.000293549	0.963523	0.107031	4.31971	-0.0645166	0.274414	1.05836	1.39932	chr1	168243800	168244000	0.556015
0.396205	0.00327269	0.354335	0.295503	4.13702	-1.62439	0.343443	1.29742	1.72737	chr1	168244000	168244200	0.344507
0.000385883	0.151738	0.00631306	-1.15767	-1.77981	4.69396	0.290648	1.21088	1.60145	chr1	168372400	168372600	0.044391
0.277715	0.000775213	0.361047	0.604905	5.58754	-1.84302	0.547428	1.49824	1.98781	chr1	170936800	170937000	0.347998
0.101316	0.0448796	0.199957	-0.671771	3.05993	-2.53067	0.397735	1.46347	1.93216	chr1	1715200	1715400	0.263147
0.00443228	0.112683	0.192434	-1.08494	2.44898	-2.61445	0.353309	1.49984	1.96192	chr1	1715400	1715600	0.25796
0.0267987	0.369354	0.0148379	-0.850448	-1.38916	5.21635	0.365695	1.52483	2.02104	chr1	171684000	171684200	0.0700121
0.0203543	0.0230132	0.0862088	1.21308	3.73789	-3.54969	0.495942	1.56226	2.00272	chr1	171794000	171794200	0.172956
0.368453	0.345659	0.578669	0.350226	1.45874	-1.10129	0.383698	1.52314	1.96213	chr1	171985800	171986000	0.435751
0.339432	0.490002	0.596114	-0.32451	1.04592	1.0715	0.334429	1.49703	2.00074	chr1	17210200	17210400	0.442079
0.24577	0.443629	0.680902	-0.371759	1.09228	0.780184	0.314193	1.40747	1.87924	chr1	17210400	17210600	0.47168
0.10954	0.6533	0.629416	-0.528594	0.653843	0.938155	0.320775	1.44148	1.92477	chr1	17210600	17210800	0.453529
0.153955	0.457615	0.935694	0.500153	1.15242	0.166506	0.34218	1.53199	2.04693	chr1	172456400	172456600	0.548761
0.036343	0.196527	0.960228	0.711428	1.80271	-0.0916086	0.325084	1.3656	1.82219	chr1	172456600	172456800	0.554945
0.584054	0.784293	0.343763	0.195461	0.432677	2.00994	0.353268	1.56694	2.09033	chr1	17285800	17286000	0.339864
0.866038	0.491008	0.674275	0.0598141	1.09928	0.894189	0.351627	1.57709	2.10731	chr1	17286000	17286200	0.469638
0.208891	0.000237352	0.971833	-0.489105	4.67166	0.0533486	0.381076	1.12364	1.49869	chr1	172934000	172934200	0.558016
0.766876	0.284545	0.669925	-0.102911	1.51664	-0.777839	0.344076	1.39254	1.80739	chr1	172934200	172934400	0.468224
0.761102	0.0480056	0.301577	-0.0826853	2.37037	-1.59857	0.269559	1.15109	1.52147	chr1	1730600	1730800	0.319405
0.626225	0.00865598	0.334824	-0.140117	3.24517	-1.4997	0.284807	1.15733	1.53065	chr1	1730800	1731000	0.335657
0.753378	0.442916	0.574719	-0.0979917	1.05183	1.01898	0.309118	1.3532	1.79667	chr1	1731000	1731200	0.43474
0.336818	0.524273	0.0392848	-0.520875	0.838939	3.72069	0.533856	1.30249	1.72837	chr1	173269400	173269600	0.115806
0.291179	0.840421	0.46357	0.392685	0.327464	1.56404	0.365643	1.61262	2.10723	chr1	173381200	173381400	0.392342
0.3015	0.840309	0.249396	-0.342804	-0.305506	2.30994	0.326217	1.50342	1.96761	chr1	173381400	173381600	0.291497
0.481231	0.166125	0.381718	0.27561	2.1973	-1.77775	0.386568	1.54921	2.00324	chr1	173429800	173430000	0.357946
0.809387	0.19781	0.689827	-0.0822606	1.74122	-0.696124	0.338107	1.32291	1.72792	chr1	173430000	173430200	0.474407
0.477942	0.19395	0.56658	-0.252639	1.83135	-1.03818	0.351686	1.37909	1.79205	chr1	173430200	173430400	0.431762
0.138908	0.193367	0.323221	0.448415	1.7801	-1.77649	0.295167	1.33869	1.7695	chr1	17348200	17348400	0.330542
0.0108058	0.110867	0.397523	1.10088	2.0957	1.45268	0.405746	1.27672	1.69312	chr1	173493600	173493800	0.364794
0.715966	0.349518	0.308424	-0.139741	1.29519	1.87702	0.380538	1.3634	1.8124	chr1	173493800	173494000	0.323582
0.0175651	9.29e-05	0.318307	-0.796383	4.57248	1.37243	0.317362	1.01822	1.353	chr1	17441400	17441600	0.328045
0.998236	0.0014023	0.914602	-0.000571821	3.38657	-0.137807	0.256561	0.964808	1.27457	chr1	17441600	17441800	0.543828
0.514397	0.0608623	0.790572	0.17561	2.19348	-0.400417	0.266229	1.12736	1.49473	chr1	17441800	17442000	0.507293
0.740613	0.626981	0.0850186	0.152162	0.736718	3.56943	0.455521	1.50078	2.00584	chr1	174649600	174649800	0.171836
0.533286	0.717042	0.0436897	-0.272256	0.51788	3.99424	0.432096	1.4159	1.89891	chr1	174649800	174650000	0.12228
0.370926	0.779072	0.0405706	-0.466825	0.435539	4.42236	0.514126	1.53903	2.06861	chr1	174650000	174650200	0.117365
0.40973	0.0342753	5.72e-05	0.190871	-2.19258	6.10675	0.228383	0.989815	1.30997	chr1	174999200	174999400	0.00426137
0.445152	0.0168869	5.54e-05	0.180755	-2.61207	6.4005	0.233701	1.03399	1.36965	chr1	174999400	174999600	0.00422965
0.471542	0.0119557	6.63e-05	0.168546	-2.77426	6.34605	0.231221	1.03851	1.37668	chr1	174999600	174999800	0.00445811
0.102117	0.654212	0.000459028	-0.329309	0.352915	4.04558	0.195451	0.780246	1.03195	chr1	1753800	1754000	0.01162
0.544208	0.780416	0.00779834	-0.115531	0.213785	2.85889	0.188389	0.760186	1.00443	chr1	1754000	1754200	0.0493928
0.54923	0.704929	0.0379996	-0.113397	-0.312025	2.34277	0.187254	0.816369	1.08061	chr1	1754200	1754400	0.113664
0.144235	0.0455832	0.1384	0.4231	2.64247	-2.57629	0.282391	1.26823	1.69357	chr1	175599000	175599200	0.218873
0.147567	0.134187	0.227196	0.394684	1.84272	-1.96132	0.265689	1.19792	1.59173	chr1	175599200	175599400	0.278726
0.44448	0.362585	0.665522	-0.216556	1.18555	-0.733278	0.279572	1.28284	1.67993	chr1	175733600	175733800	0.467025
0.116695	0.123538	0.384161	-0.445726	1.93732	-1.44202	0.276141	1.22351	1.6334	chr1	175733800	175734000	0.358835
0.0440309	0.0609932	0.429769	-0.613496	2.31551	-1.27425	0.292169	1.19071	1.59258	chr1	175734000	175734200	0.378439
0.92132	0.317037	0.594783	0.0477668	1.76613	1.24102	0.479664	1.73649	2.30888	chr1	17643000	17643200	0.441744
0.775865	0.360753	0.557723	-0.123029	1.54378	1.31044	0.428343	1.66402	2.21107	chr1	17643200	17643400	0.428996
0.199628	0.219366	0.413253	-0.489518	1.57415	1.3996	0.373466	1.25557	1.68747	chr1	176879600	176879800	0.371288
0.254046	0.0133005	0.0375362	-0.318252	2.68384	2.93377	0.273818	1.02165	1.3497	chr1	176879800	176880000	0.112987
0.532121	0.036407	0.0592489	-0.18319	2.37038	2.80369	0.28991	1.08353	1.43139	chr1	176880000	176880200	0.14282
0.247549	0.704546	0.0942712	-0.339804	0.477988	2.86532	0.288293	1.24889	1.65961	chr1	176880200	176880400	0.180613
0.358352	0.796073	0.0709332	-0.284159	-0.354113	3.39459	0.304744	1.35842	1.81477	chr1	176880400	176880600	0.157162
0.145685	0.874802	0.699792	0.707894	0.339212	1.08902	0.474239	2.13505	2.79797	chr1	176929400	176929600	0.47695
0.492945	0.118471	0.846652	-0.249432	2.41166	-0.391957	0.359466	1.50165	2.00975	chr1	177642000	177642200	0.524004
0.916501	0.0873988	0.765684	-0.0385931	2.64637	-0.602892	0.365099	1.49899	2.00515	chr1	177642200	177642400	0.49904
0.164541	0.940312	0.632233	0.345436	0.088003	0.734318	0.24261	1.16575	1.51909	chr1	178944600	178944800	0.45432
0.338199	0.332723	0.623373	0.382524	1.5961	-1.04342	0.393197	1.62187	2.10342	chr1	179023600	179023800	0.451266
0.403146	0.369056	0.0368159	-0.277071	-1.34432	4.20299	0.326855	1.47468	1.92574	chr1	179040200	179040400	0.111984
0.312284	0.644137	0.931607	0.385976	0.752214	0.181461	0.375726	1.61246	2.09716	chr1	179047000	179047200	0.547627
0.125258	0.572794	0.125925	-0.358178	-0.583936	2.15411	0.227284	1.02441	1.36941	chr1	179882200	179882400	0.208498
0.135898	0.0439316	0.700103	-0.815683	3.07584	0.769321	0.532676	1.46409	1.97875	chr1	180123400	180123600	0.477049
0.781098	0.00671101	0.481284	-0.0992645	3.77968	1.22911	0.354099	1.30036	1.72414	chr1	180123600	180123800	0.399551
0.241301	0.0114076	0.538559	0.413826	3.42713	1.04978	0.346372	1.27363	1.68793	chr1	180123800	180124000	0.42274
0.0973589	0.118236	0.202015	0.587613	2.52038	-2.70087	0.343678	1.5683	2.07181	chr1	180167800	180168000	0.264093
0.932838	0.185194	0.723862	-0.0283524	2.02554	-0.711504	0.33369	1.49461	1.99555	chr1	180168000	180168200	0.484849
0.306785	0.305415	0.837657	-0.331323	1.48813	-0.39341	0.318818	1.42783	1.90392	chr1	180168200	180168400	0.521607
0.791198	0.649353	0.416674	-0.078014	0.598575	1.42448	0.292116	1.30368	1.73024	chr1	180521600	180521800	0.372926
0.310979	0.399417	0.498849	0.432047	1.1042	1.14987	0.419421	1.29221	1.68016	chr1	180585400	180585600	0.406746
0.778857	0.791434	0.184897	-0.112475	0.365297	2.46696	0.397046	1.3694	1.81906	chr1	180585600	180585800	0.253381
0.852056	0.938571	0.32747	-0.0666001	0.107299	1.80706	0.354127	1.38099	1.81608	chr1	180585800	180586000	0.332657
0.380683	0.147524	0.00700208	0.214497	-1.6157	4.19195	0.241172	1.08752	1.45069	chr1	18110600	18110800	0.046914
0.851892	0.00960919	0.16278	-0.0514509	2.8182	1.9279	0.273269	1.02056	1.34819	chr1	181141400	181141600	0.237465
0.551774	0.000188316	0.239953	-0.147824	3.65282	1.36275	0.245677	0.861468	1.13728	chr1	181141600	181141800	0.286368
0.746554	0.0134083	0.158852	0.106059	3.22584	2.34603	0.325237	1.22956	1.62477	chr1	181141800	181142000	0.234434
0.511502	0.829369	0.0197009	0.203169	-0.292783	4.42719	0.305885	1.34706	1.79959	chr1	181174000	181174200	0.0810159
0.538821	0.0515116	0.855583	0.1534	1.98611	0.237634	0.24681	0.980378	1.29478	chr1	181325000	181325200	0.527157
0.763053	0.0069066	0.873571	0.0769097	2.79274	0.204462	0.252863	0.96463	1.27427	chr1	181325200	181325400	0.532422
0.750089	0.019254	0.644537	0.0869519	2.58266	0.643771	0.270554	1.04561	1.38167	chr1	181325400	181325600	0.458456
0.108038	0.46413	0.360544	-0.775222	1.19224	1.98203	0.46836	1.60834	2.13546	chr1	181392800	181393000	0.347727
0.320421	0.6026	0.467958	-0.401774	0.858375	1.58529	0.397847	1.63165	2.15716	chr1	181393000	181393200	0.394471
0.578635	0.117463	0.261371	0.207917	2.59532	-2.40245	0.370404	1.61139	2.09977	chr1	181473200	181473400	0.298572
0.805792	0.0103983	0.745066	0.0730267	3.32002	-0.528617	0.294481	1.21654	1.61122	chr1	18190600	18190800	0.492407
0.665906	0.0159887	0.176978	0.228642	3.71943	-2.61186	0.524457	1.45893	1.89023	chr1	181906000	181906200	0.248058
0.824315	0.0532901	0.180755	0.0864139	2.79991	-2.46963	0.385953	1.39321	1.80337	chr1	181906200	181906400	0.25044
0.955872	0.116744	0.76674	0.0180142	2.22758	0.548243	0.322911	1.38025	1.83191	chr1	18190800	18191000	0.499582
0.0647408	0.428825	0.794612	-0.516996	0.978752	-0.428135	0.269894	1.22074	1.63041	chr1	18219800	18220000	0.508623
0.506516	0.270898	0.0241619	0.20739	-1.43839	3.92	0.308561	1.283	1.65312	chr1	182213000	182213200	0.0901008
0.395125	0.802239	0.494428	-0.354231	0.383819	1.35905	0.410747	1.51935	1.96536	chr1	182299800	182300000	0.404928
0.210581	1.43e-06	0.0227932	0.500183	7.39396	-3.93114	0.391194	1.24201	1.64015	chr1	182300000	182300200	0.0878138
0.0785462	5.46e-07	0.0112963	0.584632	7.1023	-4.01559	0.321296	1.12836	1.49007	chr1	182300200	182300400	0.0598237
0.166864	4.7e-06	0.221275	-0.432485	5.86079	-1.75371	0.305473	1.05854	1.40473	chr1	182338000	182338200	0.276035
0.468031	9.05e-06	0.217418	-0.254278	6.13933	-1.93192	0.346062	1.15678	1.53426	chr1	182338200	182338400	0.274096
0.799957	0.831781	0.19064	0.104142	0.280804	2.26802	0.40744	1.31078	1.6949	chr1	182338400	182338600	0.256795
0.196939	0.976988	0.332079	0.549807	0.0459758	2.01339	0.416887	1.58097	2.04313	chr1	182458000	182458200	0.334204
0.78301	0.208625	0.870655	-0.118582	1.87067	0.317065	0.426839	1.45662	1.9311	chr1	182717400	182717600	0.531551
0.924312	0.183818	0.0003869	0.0225094	-1.37854	5.35747	0.235	1.01392	1.34538	chr1	182839800	182840000	0.0106762
0.919145	0.467817	0.00413568	-0.026203	-0.807835	4.51454	0.256022	1.0989	1.45731	chr1	182840000	182840200	0.0355814
0.856978	0.0228074	0.080993	-0.0642175	3.67926	-3.6774	0.35335	1.53523	2.03832	chr1	182869200	182869400	0.167492
0.557082	0.00970775	0.0365663	-0.195242	4.00545	-4.24452	0.328886	1.4527	1.942	chr1	182869400	182869600	0.111697
0.98455	0.801056	0.193158	-0.00523948	-0.306372	2.10821	0.268376	1.20541	1.58468	chr1	183216400	183216600	0.258488
0.981059	0.757889	0.661407	-0.00932679	0.490367	0.903002	0.389674	1.5767	2.0419	chr1	183907600	183907800	0.465563
0.328838	7.93e-08	0.000585912	0.314869	7.81061	-5.667	0.317352	1.11789	1.47897	chr1	184031600	184031800	0.0129845
0.153249	0.913858	0.0517682	0.44272	-0.147069	3.64392	0.30235	1.34846	1.8008	chr1	184051400	184051600	0.133361
0.212283	0.650462	0.0182915	0.366206	-0.582338	4.22458	0.287507	1.27264	1.69523	chr1	184051600	184051800	0.0783846
0.789527	0.219209	0.856201	0.0842048	1.77057	-0.34375	0.312731	1.41174	1.88111	chr1	18412800	18413000	0.527357
0.175075	0.153066	0.723027	0.425519	2.00962	-0.653557	0.306558	1.37181	1.82725	chr1	18413000	18413200	0.484548
0.532362	0.344213	0.803844	0.180258	1.23235	-0.429547	0.285438	1.28285	1.71459	chr1	184152400	184152600	0.511525
0.0588598	0.00437938	0.220497	0.485894	2.75409	1.47834	0.247664	0.895493	1.18211	chr1	184162200	184162400	0.275724
0.0418296	0.00128236	0.0635841	0.48996	2.80787	2.01172	0.230713	0.792413	1.04539	chr1	184162400	184162600	0.148001
0.229663	0.161375	0.769408	0.438898	2.21438	0.608298	0.358132	1.54318	2.05683	chr1	184363600	184363800	0.500142
0.58461	0.278992	0.966685	-0.170258	1.52928	-0.0781073	0.308175	1.38773	1.85496	chr1	184363800	184364000	0.556486
0.287719	0.443646	0.79861	0.518091	1.39792	-0.595164	0.478901	1.80137	2.31256	chr1	184427600	184427800	0.50979
0.802581	0.62648	0.101869	-0.119687	-0.904371	4.08237	0.474623	1.83962	2.42114	chr1	184806400	184806600	0.18758
0.138271	0.532779	0.164455	0.479659	-0.945798	2.79004	0.315205	1.49921	1.95911	chr1	184917200	184917400	0.238495
0.0580818	0.287367	0.411199	0.984483	1.98033	-1.95726	0.500161	1.82917	2.34937	chr1	184964800	184965000	0.370665
0.321898	0.669034	0.0606262	-0.397354	0.656689	3.9662	0.394692	1.52151	2.03648	chr1	184973400	184973600	0.14428
0.0828455	0.000205578	6.07e-05	0.560021	3.51032	5.0988	0.312393	0.834012	1.09864	chr1	184973600	184973800	0.00435463
0.134938	9.65e-06	0.000662081	0.485616	4.27046	4.02973	0.316321	0.808087	1.06406	chr1	184973800	184974000	0.0139083
0.814758	0.716085	0.343108	-0.0753682	0.522325	1.82744	0.318942	1.42301	1.89791	chr1	184974000	184974200	0.339516
0.435558	0.353969	0.0496889	0.312997	1.27237	3.68703	0.396193	1.35199	1.80475	chr1	184990200	184990400	0.13044
0.38784	0.0148789	0.457786	-0.236566	2.90056	-1.13065	0.270072	1.12431	1.50362	chr1	18531000	18531200	0.389833
0.290398	0.0496956	0.671289	-0.323081	2.53913	-0.712898	0.300337	1.24291	1.66382	chr1	18531200	18531400	0.468619
0.195969	0.734555	0.531481	-0.570602	0.538271	1.29409	0.431691	1.57317	2.04477	chr1	185960200	185960400	0.419992
0.62976	0.0119739	0.917618	-0.201607	3.96075	-0.206155	0.414046	1.48301	1.97683	chr1	185960400	185960600	0.544658
0.721235	0.00988254	0.842645	0.168977	3.84302	0.373639	0.469261	1.39749	1.8664	chr1	185960600	185960800	0.522868
0.703427	0.0942498	0.212728	-0.174487	3.37799	-3.26392	0.454089	1.95642	2.56506	chr1	18604200	18604400	0.271052
0.159393	0.103998	0.582372	-0.803499	2.43394	1.07789	0.557218	1.45285	1.93941	chr1	186112200	186112400	0.437235
0.199551	0.137152	0.818	-0.544361	2.12759	0.430503	0.415233	1.39402	1.85487	chr1	186112400	186112600	0.515575
0.0772415	0.509884	0.0100188	-0.724127	0.769638	4.27141	0.396125	1.15429	1.55645	chr1	186195400	186195600	0.0559989
0.0140681	0.99003	0.00727751	-0.817759	0.0142388	4.36504	0.314106	1.13033	1.51873	chr1	186195600	186195800	0.0477434
0.244097	0.613665	0.066889	-0.394159	-0.638845	3.09355	0.331919	1.25257	1.62859	chr1	186195800	186196000	0.152411
0.212265	0.0670837	0.102601	-0.379918	2.63109	-3.08069	0.298261	1.38617	1.83114	chr1	186637800	186638000	0.188034
0.0734144	0.52991	0.20461	0.7215	0.874702	2.35198	0.389276	1.37679	1.81485	chr1	18676600	18676800	0.265939
0.0886692	0.831552	0.178389	0.593436	0.298196	2.53207	0.337554	1.39003	1.83864	chr1	18676800	18677000	0.248963
0.386772	0.359923	0.765008	0.405125	1.57309	-0.659243	0.461451	1.69265	2.18606	chr1	187007000	187007200	0.49876
0.527244	0.164396	0.66209	-0.250971	2.23609	-0.911311	0.392468	1.56991	2.06515	chr1	187074800	187075000	0.465616
0.152458	0.0688412	0.117554	0.547084	2.78457	-3.06347	0.37288	1.47695	1.90255	chr1	187408200	187408400	0.200864
0.0262796	0.0526778	0.0745738	0.809726	2.8233	-3.32611	0.346892	1.401	1.80216	chr1	187408400	187408600	0.160983
0.574693	0.650215	0.159025	0.193488	-0.689798	2.87815	0.341134	1.50634	1.99414	chr1	18909000	18909200	0.234532
0.420719	0.441011	0.763387	0.327213	1.37301	-0.694427	0.400959	1.75898	2.28645	chr1	189892400	189892600	0.498312
0.133561	0.45089	0.672016	0.570838	1.28989	-0.938035	0.370471	1.68913	2.19444	chr1	189892600	189892800	0.468711
0.828631	0.990211	0.303103	0.065547	0.0166534	1.88185	0.300255	1.34638	1.79684	chr1	19053400	19053600	0.320224
0.780169	0.0862573	0.0015338	-0.0748578	-2.12584	5.57532	0.265876	1.19958	1.60368	chr1	19053800	19054000	0.0219373
0.742983	0.244171	0.0436562	-0.091735	1.33065	3.11988	0.277255	1.12072	1.48298	chr1	1907000	1907200	0.12228
0.458937	0.227375	0.0597447	-0.233272	1.54785	3.25042	0.311026	1.25667	1.66289	chr1	1907200	1907400	0.14323
0.258396	0.664227	0.187483	-0.366382	0.618535	2.54162	0.318187	1.41122	1.88547	chr1	1907400	1907600	0.254813
0.610763	0.230328	0.000850817	0.116597	-1.1873	4.75469	0.226742	0.970231	1.28671	chr1	19081600	19081800	0.0160057
0.4854	0.618789	0.00243497	-0.17568	-0.535417	4.66894	0.248786	1.0652	1.41396	chr1	19081800	19082000	0.0277904
0.36471	0.873987	0.0269233	0.23284	-0.173823	3.35249	0.253083	1.08693	1.44286	chr1	19082000	19082200	0.0955568
0.89065	0.0585557	0.0909022	0.0355131	2.27873	-2.7068	0.256184	1.16001	1.55093	chr1	1909800	1910000	0.17764
0.202492	0.699395	0.297328	0.587136	0.656037	2.33722	0.450876	1.68318	2.20467	chr1	191696200	191696400	0.317557
0.933413	2.97e-08	0.290625	-0.022146	5.79013	-1.11755	0.262903	0.78819	1.03938	chr1	19315200	19315400	0.313799
0.880914	1.08e-07	0.325469	-0.0396033	5.45915	-1.04631	0.262171	0.794096	1.04712	chr1	19315400	19315600	0.33153
0.700876	0.498928	0.946763	0.123601	0.987099	-0.129806	0.318775	1.44259	1.92822	chr1	19390000	19390200	0.552024
0.865744	1.54e-05	0.851573	0.082082	5.81996	-0.285076	0.481464	1.13652	1.51082	chr1	194297800	194298000	0.525662
0.987901	1.28e-09	0.221342	-0.00577642	8.52249	-1.64737	0.377844	0.9984	1.31975	chr1	194298000	194298200	0.27605
0.444249	3.55e-09	0.32374	-0.29827	8.32505	-1.35849	0.384867	1.02244	1.35462	chr1	194298200	194298400	0.330771
0.0793749	0.0444737	0.130047	0.586625	3.04777	-3.01668	0.32333	1.45469	1.93941	chr1	19477000	19477200	0.211542
0.298023	0.018619	0.185935	-0.458279	3.94313	-2.84022	0.432922	1.58714	2.09938	chr1	19588800	19589000	0.254216
0.097722	0.91075	0.624655	0.639855	0.195839	1.12264	0.374657	1.73283	2.27153	chr1	19613200	19613400	0.451646
0.0250431	0.789215	0.680514	0.87541	0.450345	0.909853	0.371642	1.67001	2.18875	chr1	19613400	19613600	0.471605
0.60237	0.61977	0.019525	0.146906	-0.626244	4.11569	0.279069	1.24941	1.67034	chr1	196786200	196786400	0.0805551
0.562676	0.542743	0.0373646	0.194757	-0.920131	4.34738	0.332805	1.49493	1.99811	chr1	196786400	196786600	0.112625
0.000402643	0.046554	0.516339	1.20146	2.33162	-0.966552	0.302808	1.12437	1.47215	chr1	198854800	198855000	0.41393
0.287035	0.000399771	0.0459689	-0.425979	4.87091	-3.42601	0.393187	1.22683	1.6474	chr1	199124400	199124600	0.125577
0.789456	0.000111563	0.0210911	-0.112124	5.2928	-3.89163	0.416278	1.19582	1.60109	chr1	199124600	199124800	0.0840587
0.13175	0.862481	0.512001	0.644637	0.304979	1.50192	0.416341	1.74602	2.26395	chr1	199514600	199514800	0.411897
0.344821	0.0571219	0.620306	-0.314092	2.61422	-0.886444	0.327381	1.32274	1.77126	chr1	200154200	200154400	0.450079
0.404603	0.0561747	0.552631	-0.289781	2.69832	-1.09349	0.342921	1.35975	1.82128	chr1	200154400	200154600	0.42723
0.168609	0.39572	0.559339	0.621588	1.46442	-1.29098	0.440902	1.70022	2.18725	chr1	200380400	200380600	0.429568
0.296435	0.409987	0.682535	0.373192	1.30096	0.856155	0.351366	1.55751	2.07349	chr1	200409800	200410000	0.472194
0.579715	0.305205	0.795922	-0.10346	0.869186	-0.2877	0.184842	0.833604	1.10281	chr1	200873400	200873600	0.508931
0.488971	0.125125	0.269199	-0.203594	2.07758	-1.97969	0.290708	1.31785	1.75944	chr1	200911600	200911800	0.302618
0.0892074	0.899393	0.211472	-0.445289	0.14474	1.9345	0.253734	1.13545	1.51601	chr1	201153800	201154000	0.270444
0.0227903	0.584141	0.0530557	-0.626917	-0.641832	3.12195	0.261556	1.16029	1.55183	chr1	201154000	201154200	0.134747
0.642756	0.962249	0.37781	-0.152027	-0.0697707	1.74562	0.324529	1.46216	1.95077	chr1	201299800	201300000	0.355835
0.574875	0.955278	0.261036	-0.177078	-0.0788582	2.12668	0.312351	1.39476	1.85741	chr1	201300000	201300200	0.298407
0.663147	0.893842	0.335587	-0.137264	0.186836	1.80755	0.312103	1.38859	1.84782	chr1	201300200	201300400	0.336132
0.361948	0.000410787	0.00573242	0.284645	5.40219	-5.41027	0.307591	1.36402	1.82198	chr1	201328600	201328800	0.0421896
0.844866	0.00576653	0.0373234	-0.0662726	4.46311	-4.37687	0.335849	1.50421	2.01119	chr1	201328800	201329000	0.112598
0.996418	0.775252	0.0532144	-0.00116354	0.315013	2.91685	0.257049	1.09368	1.45091	chr1	201567000	201567200	0.135022
0.948524	0.85683	0.0527681	0.0165916	0.1976	2.90252	0.254909	1.08614	1.4409	chr1	201567200	201567400	0.134542
0.806136	0.00831917	0.745156	-0.0946459	4.27618	-0.657806	0.382353	1.51631	2.00572	chr1	201626600	201626800	0.492407
0.216766	0.0734051	0.691085	-0.725222	3.89066	1.11801	0.575109	2.09908	2.78708	chr1	201626800	201627000	0.474501
0.658027	0.116107	0.00121792	-0.124887	-1.97812	5.81785	0.279412	1.22346	1.63303	chr1	20185200	20185400	0.0191886
0.949812	2.87e-06	0.985679	0.0160704	4.71753	-0.0197271	0.253244	0.826296	1.09016	chr1	202018400	202018600	0.561362
0.644613	1.92e-06	0.863557	0.124977	5.08239	-0.19857	0.268288	0.868598	1.14588	chr1	202018600	202018800	0.529545
0.247309	6.9e-06	0.426088	0.308268	4.93384	-0.972343	0.261402	0.913303	1.20551	chr1	202018800	202019000	0.376851
0.91611	0.77103	0.194424	-0.0306997	-0.381674	2.25441	0.289068	1.29997	1.69953	chr1	202076200	202076400	0.258934
0.903642	0.123491	0.902179	-0.0404238	2.33716	-0.244162	0.331171	1.47584	1.97023	chr1	202105800	202106000	0.540296
0.697901	0.111833	0.916701	0.131661	2.44204	-0.209897	0.336041	1.4919	1.99046	chr1	202106000	202106200	0.544293
0.793986	0.419522	0.029257	0.0735407	-1.02095	3.81437	0.279184	1.24779	1.66822	chr1	202159800	202160000	0.0997321
0.776628	0.681009	0.222742	0.0834466	0.531713	2.12185	0.291552	1.2812	1.70515	chr1	202160000	202160200	0.276844
0.610197	0.844779	0.136666	-0.110533	-0.189654	1.95919	0.214609	0.960562	1.28204	chr1	202203600	202203800	0.217663
0.193629	0.116594	0.294438	0.53992	2.87743	-2.49899	0.406283	1.78215	2.34296	chr1	203042200	203042400	0.316045
0.536998	0.964155	0.270273	0.168427	0.0542266	1.77748	0.269767	1.19686	1.58334	chr1	20308600	20308800	0.303143
0.456401	0.0435736	0.369538	0.283753	2.94178	-1.67525	0.376186	1.39774	1.83958	chr1	203133200	203133400	0.351692
0.342818	0.0894092	0.908185	-0.339761	2.60125	0.230337	0.352648	1.48322	1.98089	chr1	203133400	203133600	0.541834
0.204032	0.162787	0.979716	-0.411759	2.01475	-0.0482681	0.317308	1.40895	1.88315	chr1	203133600	203133800	0.560184
0.078682	0.943479	0.338642	-0.598587	-0.10361	1.83414	0.329123	1.44954	1.88707	chr1	203153600	203153800	0.337639
0.209316	0.840617	0.340909	-0.377274	-0.277981	1.7204	0.294228	1.37065	1.7785	chr1	203153800	203154000	0.338669
0.151207	0.433666	0.977361	-0.425034	0.974133	0.0461962	0.28878	1.22794	1.61474	chr1	203164000	203164200	0.559469
0.928418	0.638041	0.820391	0.030455	0.672816	0.422152	0.336246	1.41605	1.84355	chr1	203164200	203164400	0.516337
0.120183	0.701092	0.863587	0.699767	0.725527	0.420258	0.437823	1.8726	2.42572	chr1	203622400	203622600	0.529545
0.536409	0.14456	5.09e-06	0.153133	-1.42313	6.91437	0.244915	0.950639	1.2552	chr1	203650200	203650400	0.00167026
0.799264	0.703573	2.37e-06	0.064988	-0.357861	7.10916	0.253358	0.93179	1.23056	chr1	203650400	203650600	0.00132094
0.356824	0.777489	0.263117	-0.305093	0.404768	2.16351	0.326142	1.41983	1.89801	chr1	203674200	203674400	0.299109
0.0378813	0.0169009	0.861873	-0.736286	2.91843	-0.272653	0.339388	1.15543	1.55401	chr1	203682400	203682600	0.528912
0.23331	0.112006	0.76241	-0.414112	2.34232	-0.584238	0.340622	1.4317	1.91548	chr1	203682600	203682800	0.498084
0.11652	0.253015	0.351265	0.585198	1.70102	-1.77951	0.362368	1.46028	1.88013	chr1	203909800	203910000	0.342995
0.104284	0.278771	0.364321	0.633776	1.69891	-1.82613	0.378637	1.54093	1.98325	chr1	203910000	203910200	0.349964
0.669058	4.88e-05	0.0203886	0.138137	6.18717	-4.24795	0.32008	1.31157	1.7372	chr1	204177000	204177200	0.0824319
0.683797	1.24e-05	0.0164968	0.127777	6.44446	-4.16383	0.310768	1.23967	1.6418	chr1	204177200	204177400	0.0744594
0.19109	3.22e-05	0.0102497	0.416747	6.25212	-4.66186	0.311762	1.28553	1.70454	chr1	204177400	204177600	0.0565322
0.637811	0.484957	0.518129	-0.13528	0.88826	1.09385	0.284523	1.25661	1.67323	chr1	204289400	204289600	0.414487
0.477652	0.847399	0.0358272	-0.166279	-0.196986	2.96418	0.231314	1.01505	1.35044	chr1	204363600	204363800	0.110673
0.977597	0.183086	0.00109769	0.00682747	1.25468	4.38393	0.241167	0.921238	1.21736	chr1	204411800	204412000	0.0183554
0.948045	0.11675	0.0102603	0.0195105	1.83982	4.12097	0.296987	1.14	1.507	chr1	204412000	204412200	0.0565345
0.703096	0.0474917	0.923301	-0.0950459	2.13746	0.133198	0.24706	1.03543	1.37222	chr1	204461400	204461600	0.545779
0.634141	0.00504805	0.76811	0.118233	3.02746	-0.394749	0.245972	1.00257	1.32706	chr1	204461600	204461800	0.499757
0.632942	0.0437885	0.906976	-0.112957	2.01642	0.149516	0.234165	0.959112	1.26903	chr1	204461800	204462000	0.541465
0.900239	0.032812	0.929479	0.036135	2.49027	0.131304	0.285885	1.11426	1.47157	chr1	204465800	204466000	0.547197
0.693875	0.00320998	0.381907	0.117931	3.68425	-1.35103	0.296821	1.15272	1.52301	chr1	204466000	204466200	0.357999
0.698249	0.00255424	0.361549	0.116027	3.77975	-1.40859	0.296497	1.15104	1.52086	chr1	204466200	204466400	0.34833
0.0361869	0.278711	0.608906	-0.830242	1.53664	0.964278	0.379035	1.39357	1.86545	chr1	204499800	204500000	0.446466
0.382825	0.173608	0.800836	-0.305723	1.81052	0.441419	0.345314	1.29979	1.73478	chr1	204500000	204500200	0.510482
0.654384	0.189786	0.980761	0.144851	1.92396	0.0465991	0.320418	1.43494	1.91676	chr1	204516200	204516400	0.560496
0.775495	0.39516	0.931334	-0.0872246	1.17589	0.15829	0.30317	1.3636	1.82208	chr1	204516400	204516600	0.547545
0.458927	0.358691	0.778876	-0.231902	1.26372	0.510466	0.309193	1.35624	1.80214	chr1	204672400	204672600	0.503343
0.720773	0.396184	0.828311	-0.108665	1.1435	0.386219	0.301249	1.32895	1.76583	chr1	204672600	204672800	0.518605
0.471054	0.262787	0.588959	-0.243314	1.66563	-1.0432	0.333421	1.4602	1.91043	chr1	204706600	204706800	0.439571
0.705323	0.460765	0.0697871	-0.10357	0.876945	2.93253	0.271358	1.17406	1.56102	chr1	204711400	204711600	0.155579
0.340191	0.688801	0.122302	-0.319167	-0.603077	3.16529	0.329449	1.49174	1.99219	chr1	204897000	204897200	0.205363
0.26419	0.764486	0.133314	-0.392379	-0.470976	3.209	0.345018	1.55819	2.08125	chr1	204897200	204897400	0.214734
0.868842	0.535583	0.0605504	0.0609584	-1.03314	4.28132	0.36609	1.64899	2.1976	chr1	204923200	204923400	0.144224
0.654113	0.668777	0.0820902	0.16132	-0.692804	3.85339	0.356546	1.60386	2.14396	chr1	204923400	204923600	0.168592
0.809849	4.2e-06	0.545752	-0.0819145	5.95337	0.861129	0.33752	1.06769	1.40963	chr1	204960200	204960400	0.424808
0.726139	1.32e-06	0.563831	-0.114717	6.08344	0.783538	0.32454	1.017	1.34292	chr1	204960400	204960600	0.431024
0.71855	2.41e-06	0.869679	0.112919	5.9168	0.223848	0.310455	1.02522	1.35306	chr1	204960600	204960800	0.531149
0.099062	0.940414	0.00229724	-0.611053	0.0946799	5.58953	0.359285	1.25633	1.68147	chr1	205170600	205170800	0.026779
0.0953538	0.89063	0.000785301	-0.54752	0.154041	5.53674	0.318218	1.11101	1.48651	chr1	205170800	205171000	0.0153572
0.524139	0.910075	0.332316	-0.20495	0.155785	1.79129	0.318091	1.36803	1.81865	chr1	205344600	205344800	0.334245
0.311907	0.843825	0.27941	-0.463948	-0.335144	2.40204	0.451269	1.68693	2.18163	chr1	205411200	205411400	0.307963
0.179182	0.746736	0.463673	-0.390973	0.414244	1.25793	0.284435	1.27125	1.6952	chr1	205749400	205749600	0.392342
0.228673	0.814022	0.480043	-0.351962	0.304457	1.22343	0.28657	1.2832	1.71129	chr1	205749600	205749800	0.398882
0.190425	0.755814	0.249291	0.400412	-0.425726	2.12989	0.29908	1.35683	1.81384	chr1	205933600	205933800	0.291442
0.681857	0.377746	0.541329	0.182233	1.37745	1.24603	0.440347	1.53913	2.01731	chr1	206055600	206055800	0.42323
0.797881	0.529925	0.768913	0.103463	1.1052	0.677934	0.400528	1.73967	2.28723	chr1	206055800	206056000	0.499981
0.0151263	0.0165918	0.803248	-1.27442	3.20274	0.432721	0.495324	1.26406	1.72191	chr1	206080200	206080400	0.511359
0.661738	4.28e-06	0.363252	-0.14366	5.60822	1.22853	0.325189	1.007	1.33122	chr1	206080400	206080600	0.349337
0.772919	9.69e-06	0.456241	0.0849194	5.1655	0.973592	0.29171	0.977696	1.29028	chr1	206080600	206080800	0.389207
0.2036	0.480229	0.0976675	0.402772	0.955965	3.04166	0.310077	1.33774	1.78069	chr1	206080800	206081000	0.183837
0.791528	0.272325	0.6527	0.0804	1.47187	0.795521	0.301538	1.31685	1.75057	chr1	206491000	206491200	0.462028
0.452636	0.197007	0.896557	0.226394	1.69682	0.223899	0.297624	1.2868	1.708	chr1	206491200	206491400	0.538725
0.605971	0.359497	0.839808	0.19354	1.34057	-0.381584	0.371353	1.44116	1.87185	chr1	206652400	206652600	0.521976
0.919732	0.802779	0.346181	0.0331381	0.354039	1.79767	0.32616	1.40539	1.8791	chr1	206847400	206847600	0.340918
0.749778	0.755576	0.134437	-0.0947908	-0.416132	2.72025	0.294566	1.32492	1.76955	chr1	20696200	20696400	0.215752
0.59328	0.779231	0.149674	-0.166546	-0.392532	2.73977	0.308588	1.38809	1.85426	chr1	20696400	20696600	0.226881
0.730374	0.0142841	0.46036	-0.136417	3.69604	-1.42272	0.392258	1.42317	1.90301	chr1	207024200	207024400	0.391015
0.437048	4.15e-07	0.0119778	0.254321	7.1241	-3.93568	0.322979	1.11445	1.47369	chr1	207024400	207024600	0.0616204
0.389556	3.91e-05	0.0871672	-0.255137	5.34611	-2.62169	0.292341	1.11496	1.48387	chr1	207024600	207024800	0.173833
0.0138698	0.855456	0.368891	0.751655	-0.237378	1.53871	0.288056	1.29224	1.68734	chr1	207205000	207205200	0.351663
0.00860821	0.618332	0.142293	-0.884808	-0.680117	2.64632	0.315297	1.35132	1.75738	chr1	207241400	207241600	0.221501
0.657169	0.0672856	0.632374	0.183147	3.22804	-1.09722	0.408661	1.70199	2.27078	chr1	207363400	207363600	0.454327
0.331886	0.0452763	0.479231	0.477075	3.68607	-1.67632	0.483924	1.76641	2.34042	chr1	207363600	207363800	0.3987
0.591066	0.86249	0.624443	0.208725	0.278501	1.01609	0.384424	1.59454	2.05469	chr1	207429200	207429400	0.451604
0.5	0.00110171	0.0263906	-0.255599	4.67239	-4.04277	0.374485	1.29795	1.73333	chr1	207626200	207626400	0.0946271
0.936202	0.000930048	0.053368	0.0296766	4.80829	-3.53057	0.367736	1.31287	1.75739	chr1	207626400	207626600	0.135243
0.0320473	0.0010822	0.103315	0.854116	4.55179	-2.81733	0.380356	1.26212	1.67823	chr1	207626600	207626800	0.188554
0.388451	0.0013723	0.315038	-0.315804	4.79749	-1.85717	0.361003	1.36363	1.81834	chr1	207692400	207692600	0.326616
0.860679	0.0183017	0.369154	0.0638421	3.70671	-1.81277	0.360722	1.48756	1.98898	chr1	207692600	207692800	0.351663
0.730877	0.79156	0.226706	0.104331	0.345642	2.12039	0.300581	1.29653	1.71897	chr1	207752000	207752200	0.278677
0.482897	0.178732	0.00339555	-0.195012	-1.68749	5.18654	0.274573	1.22635	1.63385	chr1	20786600	20786800	0.0324843
0.216569	0.461131	0.0969053	0.311296	-0.864616	2.59738	0.246752	1.15851	1.51698	chr1	207866400	207866600	0.183254
0.547116	0.983864	0.00975574	0.17041	0.0248093	4.45749	0.279909	1.21678	1.61783	chr1	207866600	207866800	0.0554348
0.384018	0.220786	0.00530779	-0.238846	-1.51459	4.84885	0.270463	1.21188	1.61633	chr1	20786800	20787000	0.0408551
0.472048	0.471618	0.0891255	0.211746	-0.969007	3.08478	0.290819	1.32957	1.75729	chr1	208164800	208165000	0.175867
0.770573	0.360429	0.696637	0.122313	1.54624	-0.84406	0.41574	1.66554	2.14484	chr1	208413200	208413400	0.475942
0.632717	0.0183887	0.0708073	-0.144616	3.34101	-3.34783	0.299595	1.3419	1.78893	chr1	209132600	209132800	0.156986
0.978544	0.130461	0.246663	-0.0087723	2.27719	-2.3138	0.323535	1.46563	1.95929	chr1	209132800	209133000	0.290026
0.379763	0.325077	0.880381	-0.347129	1.38428	0.273972	0.389537	1.38422	1.80554	chr1	209187600	209187800	0.534365
0.454991	0.422454	0.913726	-0.273329	1.14399	0.200172	0.361224	1.40712	1.83253	chr1	209187800	209188000	0.543628
0.00166059	0.52675	0.630726	1.3432	1.06001	-1.02918	0.389696	1.65564	2.11965	chr1	209236400	209236600	0.453916
0.783525	0.450396	0.0422589	-0.0679532	-0.833469	3.0721	0.245196	1.09024	1.44983	chr1	209827800	209828000	0.120065
0.690541	0.625151	0.443967	0.159158	0.865988	1.81888	0.396026	1.75475	2.34549	chr1	209898400	209898600	0.38423
0.154459	0.951022	0.349745	0.607123	0.103426	2.05521	0.415888	1.67017	2.16448	chr1	209900400	209900600	0.342521
0.0454182	0.724245	0.579121	1.07092	0.673972	1.3737	0.513559	1.89303	2.4504	chr1	209900600	209900800	0.435944
0.432119	0.297219	0.557454	0.262116	1.48039	-1.07069	0.32929	1.39611	1.80529	chr1	210456000	210456200	0.428985
0.802633	0.053121	0.83958	-0.0994901	3.06295	-0.416032	0.394636	1.52295	2.03789	chr1	210456200	210456400	0.521976
0.154679	0.499202	0.99279	-0.452411	0.96011	0.0171006	0.310079	1.40405	1.8772	chr1	210456400	210456600	0.563112
0.864632	0.888356	0.544528	0.0608137	0.232185	1.3239	0.353754	1.64028	2.16053	chr1	211548600	211548800	0.424415
0.963601	0.679478	0.186263	-0.0169113	0.676354	2.9254	0.367578	1.62147	2.164	chr1	211548800	211549000	0.25432
0.599363	0.549138	0.174195	0.17825	0.888754	2.72336	0.335815	1.46728	1.95788	chr1	211549000	211549200	0.246072
0.25084	0.737157	0.285694	0.371689	-0.480762	1.99135	0.317593	1.41957	1.83285	chr1	212488400	212488600	0.311326
0.0343197	0.795663	0.013757	0.627054	-0.298774	3.98731	0.283152	1.14378	1.52605	chr1	212488600	212488800	0.0670129
0.595534	0.646822	0.0476468	0.179101	0.644942	3.81005	0.333895	1.39383	1.84704	chr1	212559000	212559200	0.127776
0.400494	0.462716	0.0996499	0.288221	1.0669	3.23114	0.338075	1.43467	1.90329	chr1	212559200	212559400	0.185628
0.125831	0.876454	0.618806	-0.453336	0.20346	0.862247	0.28812	1.29787	1.71551	chr1	21261600	21261800	0.449606
0.053642	0.000135371	0.0586389	-0.509315	3.78716	2.25269	0.253828	0.869101	1.14715	chr1	21261800	21262000	0.142168
0.20382	0.00497042	0.0735439	-0.324678	2.63376	2.12888	0.250081	0.870429	1.14915	chr1	21262000	21262200	0.15994
0.262868	0.39994	0.123589	-0.267154	0.823566	2.02172	0.234245	0.964871	1.277	chr1	21262200	21262400	0.206334
0.668286	0.0180368	0.0695135	0.145193	3.07164	3.05644	0.335595	1.22962	1.62529	chr1	212683000	212683200	0.155287
0.805773	1.15e-07	0.133155	0.0678428	5.59252	1.66013	0.27355	0.816159	1.07625	chr1	212683200	212683400	0.214634
0.0783319	3.17e-09	0.035048	0.542683	6.1754	2.19191	0.298017	0.754488	0.994065	chr1	212683400	212683600	0.109322
0.0105999	1.08e-06	0.49238	0.980553	6.27703	0.949484	0.360344	1.037	1.36654	chr1	212683600	212683800	0.404006
0.550245	0.711121	0.609917	-0.168059	0.474454	0.870947	0.278229	1.26931	1.68968	chr1	212794400	212794600	0.446829
0.883381	0.0438619	0.690743	0.0315322	1.91905	-0.486484	0.213192	0.913137	1.21134	chr1	213154400	213154600	0.474501
0.799082	0.307255	0.734009	-0.0570495	1.01132	0.443929	0.222203	0.974106	1.29467	chr1	213154600	213154800	0.488654
0.965456	0.329436	0.0246702	0.0117606	-1.19918	3.819	0.269362	1.21015	1.61677	chr1	213325600	213325800	0.0909533
0.915559	0.110495	0.0022375	-0.0221888	-1.53434	4.16072	0.20756	0.933716	1.24789	chr1	21345600	21345800	0.0265222
0.977938	0.869413	0.0938524	-0.013125	-0.251892	3.40507	0.470778	1.51944	1.96961	chr1	214022200	214022400	0.180256
0.839715	0.323712	0.000728324	0.0652372	1.20701	5.96662	0.31983	1.2035	1.59014	chr1	214112000	214112200	0.0147857
0.23155	0.256055	0.00129643	0.379939	1.36246	5.50501	0.31131	1.17731	1.55536	chr1	214112200	214112400	0.019787
0.551588	0.0100143	0.342017	-0.228768	3.98909	-1.87862	0.380022	1.45348	1.94659	chr1	21454000	21454200	0.339168
0.765017	0.922743	0.00917743	0.07416	-0.10493	3.98084	0.245926	1.07316	1.43185	chr1	21608800	21609000	0.0537393
0.39148	0.801572	0.131823	-0.27996	0.353876	2.89031	0.322106	1.39601	1.86708	chr1	21609000	21609200	0.21327
0.3824	0.107876	0.292547	0.25449	2.13141	-1.84256	0.287186	1.2871	1.72063	chr1	21613000	21613200	0.314919
0.427366	0.107459	0.866845	-0.206524	1.88374	-0.255877	0.256764	1.13614	1.51342	chr1	21613200	21613400	0.530433
0.243637	0.690638	0.501888	-0.305358	0.463111	1.04644	0.256884	1.15272	1.53999	chr1	21613400	21613600	0.407825
0.146208	0.820647	0.0033099	0.369506	-0.234324	4.31975	0.247876	1.02479	1.35658	chr1	21632200	21632400	0.0321924
0.408675	0.986369	0.0538506	0.256334	-0.0229916	3.55816	0.306014	1.33491	1.77492	chr1	21632400	21632600	0.13568
0.852714	0.00344632	0.738003	0.0802183	4.95274	-0.699336	0.428466	1.56302	2.0719	chr1	21687600	21687800	0.489901
0.899234	2.85e-05	0.242734	-0.0493464	6.63597	-2.13017	0.386493	1.3527	1.78851	chr1	21687800	21688000	0.2875
0.821771	0.599905	0.00284434	0.0488511	-0.487626	3.95859	0.215016	0.920037	1.2208	chr1	217140600	217140800	0.0294718
0.216891	0.0337162	0.039173	-0.401909	3.22858	-4.18142	0.318808	1.45261	1.94121	chr1	217524200	217524400	0.115709
0.213978	0.000405218	0.670155	0.466279	5.03683	0.720752	0.367467	1.27018	1.67599	chr1	21791800	21792000	0.468288
0.484168	0.000397761	0.724731	-0.199126	4.40242	-0.52148	0.281188	1.10832	1.46741	chr1	21792000	21792200	0.485046
0.515158	0.482059	0.00320026	-0.141585	-0.641569	3.81079	0.215038	0.901575	1.19188	chr1	2180200	2180400	0.0315808
0.48089	0.478854	0.02174	-0.164417	0.645148	2.87399	0.23043	0.899953	1.18885	chr1	2180400	2180600	0.0856282
0.694926	0.464937	0.022729	-0.0895448	0.656718	2.81175	0.226195	0.887531	1.17252	chr1	2180600	2180800	0.0877092
0.0465628	0.000400606	0.341319	-0.602505	4.54971	-1.46478	0.290558	1.14615	1.51555	chr1	21904800	21905000	0.338861
0.79472	0.343843	0.629274	0.118005	1.69253	-1.10787	0.449628	1.76051	2.27203	chr1	219147800	219148000	0.453486
0.0919477	0.712825	0.0601817	-0.594417	-0.525662	3.66595	0.34174	1.41507	1.87887	chr1	21917000	21917200	0.143664
0.630546	0.000176996	0.0349659	0.13363	4.63386	-3.16979	0.275072	1.08717	1.43685	chr1	21920600	21920800	0.109322
0.38432	7.83e-05	0.123186	-0.254577	5.04931	-2.32405	0.288461	1.10949	1.46632	chr1	21920800	21921000	0.206014
0.0520875	2e-06	0.00385385	0.512546	5.53502	-3.91373	0.253664	0.948427	1.25225	chr1	2192200	2192400	0.0344806
0.949865	0.0228849	0.466392	0.0176189	2.76176	-1.1254	0.277942	1.1531	1.52595	chr1	2192400	2192600	0.393638
0.870457	0.261697	0.858138	0.0573856	1.54327	-0.318037	0.348973	1.34978	1.76445	chr1	219926400	219926600	0.527814
0.794834	0.0286666	0.000118251	-0.0577547	-2.26265	5.79299	0.220184	0.98565	1.31495	chr1	220046200	220046400	0.00571814
0.396767	0.612651	0.0370391	-0.311744	0.681712	3.88517	0.362755	1.33278	1.78238	chr1	22019000	22019200	0.112408
0.270653	0.585517	0.02625	-0.404607	0.704642	3.99613	0.360708	1.27854	1.7116	chr1	22019200	22019400	0.0943129
0.0326624	0.412867	0.872645	-1.02877	1.40165	-0.354452	0.459893	1.68853	2.19285	chr1	220300200	220300400	0.53209
0.439821	0.274686	0.809158	-0.299183	1.5488	-0.439655	0.382282	1.39266	1.80485	chr1	220300400	220300600	0.512988
0.233008	0.313258	0.914949	-0.400656	1.35583	-0.184761	0.329336	1.32253	1.71588	chr1	220441200	220441400	0.543914
0.667792	8.32e-05	0.0636874	0.220389	6.61547	-3.74323	0.508592	1.46049	1.94597	chr1	220441400	220441600	0.148139
0.212242	0.495467	0.993012	0.453765	1.00408	0.0166258	0.356217	1.45556	1.88289	chr1	22053400	22053600	0.563153
0.104537	0.781578	0.847219	0.621832	0.455413	0.407658	0.371784	1.62823	2.09813	chr1	22053600	22053800	0.52413
0.65653	0.402625	0.140822	0.131041	0.976195	2.32243	0.291812	1.1503	1.5364	chr1	220718000	220718200	0.220733
0.113335	0.451759	0.902909	-0.418038	0.883566	-0.189517	0.256505	1.15929	1.54084	chr1	2207400	2207600	0.540528
0.469124	0.974755	0.195972	-0.288351	0.0526788	2.8938	0.393408	1.65118	2.18933	chr1	220927600	220927800	0.260122
0.523308	0.894268	0.255401	-0.241684	-0.217477	2.45601	0.374349	1.62288	2.11927	chr1	220927800	220928000	0.295095
0.555499	0.0513385	0.3548	0.292155	2.96448	-1.77917	0.490157	1.46216	1.89382	chr1	221035800	221036000	0.344659
0.1452	0.053869	0.188468	-0.33639	2.00588	-1.78701	0.225076	1.00068	1.32871	chr1	2214400	2214600	0.255256
0.181446	0.284168	0.388998	-0.409949	1.35845	1.44148	0.299841	1.2463	1.64971	chr1	2214600	2214800	0.360547
0.430817	0.920507	0.130259	-0.196895	-0.109487	2.24198	0.246649	1.08817	1.44218	chr1	2214800	2215000	0.211722
0.509141	0.184313	0.454084	-0.268088	2.27684	-1.66077	0.401363	1.67657	2.19038	chr1	22163600	22163800	0.388375
0.310494	0.390191	0.0757814	-0.370913	0.986361	2.79014	0.359707	1.13173	1.51837	chr1	221691400	221691600	0.162132
0.969665	0.6201	0.297812	0.0103178	0.599375	1.69332	0.269121	1.19694	1.59892	chr1	221691600	221691800	0.317771
0.710356	0.172267	0.834534	-0.169275	2.44086	-0.4915	0.451608	1.74669	2.33306	chr1	221723000	221723200	0.520701
0.0322241	0.375567	0.961425	-0.975867	1.36882	0.096974	0.435056	1.52242	1.98881	chr1	222462600	222462800	0.555265
0.0237445	0.335635	0.921661	-1.07571	1.47259	0.195396	0.452183	1.50554	1.97071	chr1	222462800	222463000	0.545368
0.653572	0.223605	0.753353	-0.220979	1.9865	-0.65962	0.487585	1.59943	2.08057	chr1	222463000	222463200	0.495131
0.913941	0.998217	0.0603805	0.0277555	-0.00242166	2.77407	0.254733	1.07519	1.42293	chr1	22268600	22268800	0.144001
0.888353	0.954718	0.0578564	0.0350323	-0.060045	2.73473	0.247483	1.04888	1.38804	chr1	22268800	22269000	0.141298
0.801372	0.687483	0.476377	0.113474	0.696165	1.61208	0.447184	1.71432	2.23606	chr1	222791400	222791600	0.397209
0.102168	0.245405	0.658545	-0.459314	1.40812	0.705077	0.272654	1.18914	1.58005	chr1	22285600	22285800	0.464362
0.128809	0.259621	0.834112	-0.406739	1.32234	0.323455	0.260615	1.15141	1.53142	chr1	22285800	22286000	0.520524
0.00155314	0.159102	0.205978	1.1921	2.10514	-2.44041	0.343359	1.45884	1.88893	chr1	223109800	223110000	0.266686
0.682692	0.0683562	0.137484	-0.171186	2.32904	2.5128	0.414808	1.23305	1.64786	chr1	223233400	223233600	0.218212
0.450971	0.00685822	0.111141	-0.335177	3.83492	2.88218	0.439	1.32332	1.75725	chr1	223233600	223233800	0.195409
0.271311	0.414894	0.697474	-0.39601	1.06563	0.660863	0.353538	1.28938	1.68422	chr1	223234000	223234200	0.476126
0.514836	0.798527	0.167494	-0.247161	-0.378101	2.70295	0.375097	1.46852	1.91207	chr1	223269200	223269400	0.240653
0.426157	0.284219	0.612711	0.276097	1.56894	-0.958736	0.342357	1.43956	1.8747	chr1	223303800	223304000	0.447758
0.60995	0.341513	0.667192	-0.178104	1.43214	-0.837018	0.345564	1.48239	1.92787	chr1	223304000	223304200	0.467614
0.309361	0.00242269	0.121583	-0.299438	4.14928	-2.65765	0.289701	1.25585	1.66934	chr1	22363000	22363200	0.204702
0.827088	0.00172283	0.109636	-0.0601871	4.07328	-2.59837	0.273202	1.18652	1.57725	chr1	22363200	22363400	0.194014
0.102779	0.00564154	0.228205	-0.442711	3.41113	-1.87386	0.263287	1.1463	1.52414	chr1	22363400	22363600	0.279323
0.0982519	0.595109	0.961753	0.589068	0.779899	0.0906863	0.345489	1.45227	1.8758	chr1	223772000	223772200	0.555327
0.606894	0.169974	0.860675	0.207152	2.14392	0.358643	0.398498	1.52574	2.02636	chr1	223772200	223772400	0.528626
0.823171	0.231788	0.731916	0.0717804	1.67482	0.633425	0.318484	1.37301	1.83229	chr1	22380200	22380400	0.48775
0.245169	0.296177	0.31583	-0.308945	1.21334	1.55021	0.260766	1.14176	1.52033	chr1	22380400	22380600	0.327031
0.169936	0.881381	0.411967	-0.349085	0.168619	1.24231	0.248408	1.12067	1.49367	chr1	22380600	22380800	0.370966
0.79384	0.683993	0.0418967	0.0833363	0.49041	3.38556	0.316142	1.19352	1.59475	chr1	224069200	224069400	0.119745
0.533649	0.823209	0.0334002	-0.201897	0.277603	3.67079	0.320716	1.23198	1.64841	chr1	224069400	224069600	0.107222
0.135042	0.942539	0.0352197	-0.444071	0.0849413	3.44341	0.289338	1.16888	1.56322	chr1	224069600	224069800	0.109569
0.0273447	0.0769493	0.256264	1.00332	3.08392	-2.54101	0.433096	1.68527	2.19668	chr1	224204800	224205000	0.295618
0.0967412	0.149822	0.328123	0.662317	2.50323	-2.19991	0.386622	1.69481	2.21393	chr1	224205000	224205200	0.332824
0.832402	0.21152	0.885827	-0.0968202	2.08588	0.317062	0.453652	1.63482	2.18995	chr1	224334200	224334400	0.535796
0.048977	0.0214751	0.264459	-0.47575	2.10895	1.30713	0.232097	0.870468	1.15001	chr1	224503400	224503600	0.299983
0.0517537	0.0237734	0.272663	-0.479311	2.11234	1.31055	0.236857	0.888141	1.17336	chr1	224503600	224503800	0.304557
0.0119209	0.0311028	0.321739	-0.631148	2.04822	1.2068	0.236155	0.906673	1.19832	chr1	224503800	224504000	0.329964
0.37316	0.797177	0.0115204	-0.337242	-0.318415	4.40865	0.373176	1.22828	1.64088	chr1	224676400	224676600	0.0603761
0.0294442	0.382253	0.00347002	-0.690505	-0.996918	4.75613	0.302371	1.12465	1.50223	chr1	224676600	224676800	0.0327003
0.873948	0.00938257	0.0550102	-0.0331547	2.27133	2.16962	0.207254	0.819624	1.08782	chr1	224726800	224727000	0.137298
0.138833	0.0119877	0.149652	0.349799	2.43537	1.78667	0.230208	0.912028	1.20914	chr1	224727000	224727200	0.226881
0.693709	0.473671	0.508187	0.127823	0.942604	1.1446	0.321533	1.2994	1.70975	chr1	224727200	224727400	0.410233
0.945746	0.51408	0.0611575	0.0174467	-0.757223	2.94803	0.254301	1.1471	1.51699	chr1	225114000	225114200	0.144868
0.521155	0.0335551	0.220938	-0.16723	2.36785	1.76222	0.25768	1.06431	1.41049	chr1	225114200	225114400	0.275888
0.866162	2.18e-05	0.980188	0.0465012	4.98359	-0.0329547	0.27362	0.996682	1.31631	chr1	225114400	225114600	0.560324
0.236438	0.00623089	0.675555	0.419173	3.92053	0.746012	0.347151	1.3352	1.76549	chr1	225114600	225114800	0.470139
0.117078	0.414753	0.824864	-0.769748	1.52685	0.549252	0.477403	1.84689	2.46097	chr1	225444800	225445000	0.517829
0.0873542	0.378949	0.795993	-0.828221	1.57671	0.61432	0.469062	1.76627	2.35566	chr1	225445000	225445200	0.508931
0.518522	0.0965317	0.542138	-0.171103	1.9393	-0.930995	0.261977	1.13131	1.5103	chr1	225928200	225928400	0.423516
0.118504	0.0289231	0.610846	-0.422685	2.48218	-0.745554	0.263214	1.08315	1.4502	chr1	225928400	225928600	0.447086
0.518464	0.121793	0.981229	0.2056	2.22015	-0.0441018	0.314752	1.39535	1.85923	chr1	225999200	225999400	0.56057
0.724412	0.000621674	0.793205	0.113968	4.39399	-0.402667	0.320313	1.15324	1.52274	chr1	225999400	225999600	0.508142
0.6897	0.00320787	0.188297	0.118168	3.91806	-2.18541	0.293192	1.22578	1.6243	chr1	225999600	225999800	0.255227
0.541292	0.22702	0.538992	0.247807	2.14762	-1.41469	0.401158	1.74224	2.27709	chr1	226116600	226116800	0.422888
0.138389	0.651665	0.193393	0.615231	-0.745857	2.79217	0.404421	1.63605	2.09993	chr1	226310200	226310400	0.258488
0.654427	0.466816	0.685265	0.165869	1.21537	0.902038	0.366958	1.64952	2.2047	chr1	22635000	22635200	0.472887
0.935681	0.684137	0.572012	0.0295465	0.672168	1.24988	0.363153	1.63666	2.1882	chr1	22635200	22635400	0.4337
0.035744	0.260261	0.969248	-0.939241	1.72137	0.0765577	0.427699	1.50092	1.9698	chr1	226446200	226446400	0.557102
0.284825	0.338664	0.684692	-0.377159	1.51339	-0.852949	0.346502	1.55713	2.08071	chr1	226643200	226643400	0.472706
0.393713	0.52063	0.999783	-0.330665	1.11967	-0.000630249	0.382264	1.72307	2.30092	chr1	226643400	226643600	0.564873
0.0066863	0.926873	0.0487952	0.852849	0.117428	3.4753	0.293265	1.26904	1.69399	chr1	226708600	226708800	0.12948
0.800508	0.144561	0.739403	-0.0831828	2.19368	-0.657201	0.326359	1.46536	1.95795	chr1	226765200	226765400	0.490311
0.302361	0.17704	0.79973	-0.394346	2.05596	-0.508518	0.375946	1.48814	1.98719	chr1	226805000	226805200	0.510182
0.530016	0.548323	0.116786	-0.233048	-1.0303	3.57994	0.366916	1.69748	2.21846	chr1	22686800	22687000	0.199897
0.548063	0.33066	0.444353	0.159131	1.08921	1.12977	0.262005	1.10201	1.45812	chr1	226964200	226964400	0.384367
0.723268	0.533879	0.4366	0.0861786	0.656007	1.08761	0.241163	1.04267	1.37986	chr1	226964400	226964600	0.3812
0.0524486	0.0439543	0.0551577	0.590133	2.74994	-3.39261	0.292539	1.30911	1.7021	chr1	227487200	227487400	0.13753
0.0679729	0.0502527	0.930112	-0.723796	2.94516	-0.171537	0.382634	1.4454	1.93994	chr1	227532200	227532400	0.547197
0.0458116	0.0519089	0.771755	-0.795627	2.87435	0.557868	0.382283	1.42139	1.9063	chr1	227532400	227532600	0.500966
0.0740777	0.0984464	0.710278	-0.757115	2.46532	-0.715713	0.409482	1.44679	1.90891	chr1	227532600	227532800	0.480123
0.387225	0.168019	0.318284	0.245107	1.65831	1.57961	0.279455	1.17458	1.55717	chr1	227596000	227596200	0.328045
0.39167	0.0954303	0.4323	0.239024	1.96459	1.20389	0.275118	1.14209	1.51302	chr1	227596200	227596400	0.379326
0.491691	0.443666	0.0640943	-0.186353	0.885353	2.90769	0.267777	1.14092	1.51405	chr1	227596400	227596600	0.148602
0.101377	0.0232925	0.147209	0.49386	2.69328	2.21675	0.292454	1.12815	1.49088	chr1	227857400	227857600	0.225278
0.782602	0.0497836	0.185462	-0.103797	2.7879	2.44938	0.372898	1.36524	1.80848	chr1	227857600	227857800	0.253879
0.702845	0.0553249	0.480334	-0.100874	2.20154	-1.04583	0.261975	1.10533	1.46385	chr1	227925600	227925800	0.39905
0.482188	0.0616104	0.746619	-0.177762	1.94445	0.432027	0.249877	1.00242	1.32519	chr1	227925800	227926000	0.492729
0.803412	0.237484	0.588882	-0.0621249	1.33153	-0.801017	0.247422	1.10526	1.46661	chr1	227972200	227972400	0.439571
0.384643	0.106037	0.00179478	-0.256312	-2.16758	5.93721	0.290628	1.3018	1.73726	chr1	228082400	228082600	0.0238589
0.84942	0.316471	0.000115493	-0.056159	-1.22167	7.0099	0.293317	1.19974	1.58817	chr1	228082600	228082800	0.00570857
0.178679	0.499031	0.00799663	-0.395016	-0.857742	4.75718	0.287034	1.25385	1.67734	chr1	228088600	228088800	0.0500384
0.162287	0.2984	0.00912168	-0.389891	-1.29632	4.55984	0.272322	1.22556	1.63865	chr1	228088800	228089000	0.0535076
0.700431	0.455706	0.831057	0.12784	1.10806	0.419625	0.329192	1.46673	1.95025	chr1	228109200	228109400	0.519485
0.898254	0.556889	0.816727	-0.0363436	0.759121	0.396824	0.281896	1.27812	1.69766	chr1	228280400	228280600	0.515191
0.30328	0.294049	0.245386	-0.281429	1.20179	1.76688	0.268816	1.12583	1.49204	chr1	228367800	228368000	0.289291
0.0786332	0.389176	0.403641	-0.494443	1.01923	1.31162	0.271814	1.16691	1.54893	chr1	228368000	228368200	0.367101
0.480222	0.0427313	0.686964	-0.175536	2.13962	-0.544644	0.245635	1.01223	1.33884	chr1	228369000	228369200	0.473481
0.368491	0.0572003	0.603995	-0.239402	2.01931	0.707707	0.262304	1.02207	1.35047	chr1	228369200	228369400	0.444916
0.813843	0.011358	0.5344	-0.0733022	3.53545	-1.09651	0.308645	1.313	1.74504	chr1	228452600	228452800	0.421374
0.596026	0.0270407	0.0619054	-0.142497	2.78612	-3.10832	0.266012	1.2001	1.60436	chr1	228452800	228453000	0.14581
0.575333	0.00339809	0.923666	-0.174973	3.82891	0.154057	0.30901	1.20628	1.59471	chr1	228490200	228490400	0.545779
0.567322	7.67e-05	0.84295	0.183165	4.93475	0.285453	0.316778	1.08251	1.4287	chr1	228490400	228490600	0.522868
0.475238	0.000161635	0.806026	0.228509	4.74551	0.361275	0.316133	1.10499	1.45864	chr1	228490600	228490800	0.512021
0.246373	0.00369144	0.897709	0.316298	3.43314	-0.187483	0.267669	1.09263	1.4464	chr1	228490800	228491000	0.538991
0.320555	0.252694	0.888229	-0.368578	1.67747	-0.27206	0.365078	1.43907	1.9198	chr1	228513200	228513400	0.536222
0.503557	0.357689	0.974878	-0.193015	1.17097	0.0532079	0.285172	1.25404	1.67598	chr1	228513400	228513600	0.558829
0.416135	0.978422	0.259179	-0.298693	0.0392388	2.16228	0.362384	1.439	1.88101	chr1	229000200	229000400	0.29755
0.187421	0.76088	0.205244	-0.408118	-0.412722	2.27171	0.302713	1.34421	1.75543	chr1	229000400	229000600	0.266282
0.863694	0.948225	0.357975	0.0421653	0.0707556	1.34218	0.243571	1.08078	1.43827	chr1	229004200	229004400	0.346343
0.988621	0.560176	0.299327	0.00363643	0.654561	1.56128	0.252908	1.11137	1.47896	chr1	229004400	229004600	0.318567
0.816168	0.40537	0.0368279	0.0730753	-1.18874	4.109	0.311656	1.40905	1.88281	chr1	2290400	2290600	0.111987
0.956639	0.824555	0.00243312	-0.0134018	0.210035	4.0978	0.244487	0.939394	1.24089	chr1	2290600	2290800	0.0277904
0.707454	0.988752	0.000678333	-0.0930755	0.0133384	4.68431	0.245729	0.938514	1.2398	chr1	2290800	2291000	0.0141372
0.706398	0.354443	0.000651716	-0.0849157	-0.860503	4.58866	0.22334	0.915266	1.2098	chr1	2291000	2291200	0.0138324
0.0035599	0.132266	0.00373954	-0.793481	-1.76313	4.73606	0.251409	1.14031	1.50972	chr1	229626000	229626200	0.0340009
0.0172642	0.195948	0.00678411	-0.585135	-1.39718	4.08394	0.232495	1.05699	1.40714	chr1	229626200	229626400	0.046127
0.752973	0.98691	0.246533	0.123094	-0.0252858	2.3542	0.387645	1.52875	1.99295	chr1	229753800	229754000	0.289976
0.314272	0.270533	0.986514	-0.574883	2.44019	-0.049665	0.561958	2.17487	2.91456	chr1	230126800	230127000	0.561584
0.19446	0.722762	0.247189	0.411019	-0.502402	2.2113	0.309881	1.40324	1.87463	chr1	230261800	230262000	0.290297
0.467841	0.122246	0.00458861	-0.199181	-1.93768	4.98312	0.270961	1.21936	1.62995	chr1	230328000	230328200	0.0376472
0.945197	0.270654	0.00575891	0.0179919	-1.24401	4.34486	0.259617	1.10904	1.46409	chr1	230741600	230741800	0.0422628
0.874154	0.228498	0.00216238	0.0504138	-1.43363	5.11875	0.315666	1.16682	1.52928	chr1	230741800	230742000	0.0260394
0.798312	0.425104	0.228684	-0.0853885	1.00972	2.05273	0.331282	1.24917	1.67139	chr1	230825000	230825200	0.279587
0.810438	0.475284	0.427918	-0.107284	1.03975	1.51896	0.443454	1.4386	1.89075	chr1	230825200	230825400	0.377733
0.97616	0.422351	0.832489	-0.01142	1.3936	-0.478014	0.379062	1.71376	2.24093	chr1	230984800	230985000	0.519978
0.904435	0.930448	0.176875	-0.0348811	0.111962	2.34156	0.288148	1.27234	1.6942	chr1	231046000	231046200	0.248004
0.637336	0.952494	0.169729	-0.140968	0.0785245	2.44765	0.296066	1.30738	1.74087	chr1	231046200	231046400	0.242105
0.751777	0.848005	0.194181	0.0905959	0.242228	2.21481	0.28388	1.25322	1.66874	chr1	231046400	231046600	0.258788
0.079978	0.000148982	0.141939	0.417971	3.48004	1.60134	0.230859	0.8049	1.06245	chr1	231065600	231065800	0.221337
0.30944	0.000255885	0.0686018	0.2361	3.25791	1.96441	0.228461	0.788702	1.04099	chr1	231065800	231066000	0.154164
0.594277	0.000338098	0.0588706	0.124894	3.22829	2.07391	0.232041	0.800921	1.05714	chr1	231066000	231066200	0.142347
0.0950654	0.803772	0.00629082	0.487581	-0.302681	4.69951	0.283123	1.20773	1.60257	chr1	231129400	231129600	0.0443041
0.0678454	0.807356	0.00661084	0.520544	-0.287407	4.5143	0.275051	1.16858	1.54989	chr1	231129600	231129800	0.0454428
0.942893	1.17e-09	1.93e-05	-0.0158491	6.72131	-5.21967	0.219455	0.78414	1.03518	chr1	231160000	231160200	0.00272322
0.851236	2.01e-09	3.82e-05	0.0429108	6.71739	-5.09403	0.226893	0.803436	1.06051	chr1	231160200	231160400	0.00353407
0.193026	1.07e-08	1.91e-05	0.275349	5.95674	-5.13591	0.206908	0.771194	1.01794	chr1	231160400	231160600	0.00272322
0.370156	0.208347	0.35816	0.264494	1.69704	-1.62902	0.29082	1.32059	1.74632	chr1	231200200	231200400	0.346455
0.30244	0.321392	0.549104	0.287651	1.22278	0.980084	0.274275	1.2133	1.61792	chr1	231200400	231200600	0.426039
0.281045	0.269454	0.549647	0.294409	1.32864	0.953113	0.268323	1.18147	1.57555	chr1	231200600	231200800	0.426099
0.366672	0.12808	0.459645	0.302971	2.17723	1.38794	0.33068	1.39228	1.85351	chr1	231202200	231202400	0.390591
0.333351	0.999841	0.372789	-0.350175	-0.000324273	1.94938	0.356297	1.6129	2.15539	chr1	2313800	2314000	0.353385
0.945053	0.225708	0.0149563	0.019278	-1.54024	4.28537	0.277443	1.24591	1.6625	chr1	231724800	231725000	0.0702766
0.023216	0.228818	0.329582	0.780929	1.88613	-1.99778	0.326915	1.53619	2.01668	chr1	232231400	232231600	0.333189
0.465348	0.376487	0.782978	0.314251	1.54033	-0.61818	0.425093	1.71652	2.22482	chr1	232536000	232536200	0.504679
0.770227	6.11e-05	0.0371651	0.0875456	4.22655	2.61776	0.297105	0.911224	1.20179	chr1	232599200	232599400	0.112485
0.406917	8.92e-07	0.00796367	0.213386	4.48711	2.74278	0.253779	0.733095	0.966512	chr1	232599400	232599600	0.0500327
0.942946	1.49e-06	0.00104926	-0.0150541	3.86203	3.10258	0.208641	0.650157	0.857565	chr1	232599600	232599800	0.0179478
0.149273	0.171663	0.9465	-0.622102	2.03726	-0.131557	0.420605	1.45575	1.94461	chr1	232747600	232747800	0.552005
0.905577	0.618835	0.508066	-0.0440438	0.692167	1.19931	0.368261	1.37724	1.79094	chr1	232938000	232938200	0.410228
0.265814	0.856711	0.173793	-0.309013	0.219402	2.24333	0.272659	1.20496	1.61122	chr1	232946600	232946800	0.24578
0.380616	0.922387	0.105633	-0.233113	0.114294	2.58533	0.262067	1.16355	1.55082	chr1	232946800	232947000	0.19086
0.777803	0.94857	0.145951	-0.0755782	0.0768059	2.34885	0.265496	1.18109	1.57464	chr1	232947000	232947200	0.224423
0.271008	0.956176	0.0870215	-0.285347	-0.0628411	2.674	0.25458	1.13428	1.51275	chr1	232947200	232947400	0.173687
0.366556	0.469374	0.0741214	-0.40511	-1.23913	4.03894	0.442051	1.69155	2.18479	chr1	233466800	233467000	0.160625
0.0732196	0.00357076	0.842874	0.677064	3.91669	-0.328773	0.36504	1.24144	1.6447	chr1	233665600	233665800	0.522868
0.855275	0.00389271	0.78471	-0.0579669	3.45862	0.406524	0.315162	1.10802	1.47516	chr1	233665800	233666000	0.505267
0.759405	0.523561	0.681332	-0.101638	0.827884	0.690822	0.328932	1.28311	1.66638	chr1	233666000	233666200	0.471847
0.676606	0.0451772	0.599465	0.148436	3.23783	-1.09732	0.352497	1.55084	2.06788	chr1	233721800	233722000	0.443283
0.832094	0.062899	0.6893	-0.0784643	3.11793	-0.86968	0.36696	1.61579	2.15485	chr1	233722000	233722200	0.474314
0.914419	0.0274646	0.474795	-0.0372618	3.48326	-1.44851	0.343896	1.50486	2.00193	chr1	233722200	233722400	0.396594
0.391855	0.0847787	0.0190316	0.326581	1.99155	3.67532	0.376046	1.11825	1.48498	chr1	234217400	234217600	0.0799741
0.945341	0.50936	0.00389173	0.0238935	0.777296	4.83651	0.345681	1.16432	1.54939	chr1	234217600	234217800	0.0346657
0.936551	0.963914	0.244002	-0.0298134	0.0652963	2.23317	0.371469	1.43158	1.88015	chr1	234217800	234218000	0.288334
0.0232719	0.567756	0.461137	-1.15472	0.922162	1.56437	0.483605	1.59665	2.09615	chr1	234544400	234544600	0.391166
0.565706	0.000295838	0.421803	0.229621	4.50358	-1.19731	0.395462	1.10417	1.47061	chr1	234544600	234544800	0.374988
0.670995	0.0761746	0.443268	-0.103939	1.9896	-1.12565	0.24235	1.08425	1.4493	chr1	234544800	234545000	0.383922
0.281282	0.937959	0.148485	-0.386247	-0.106798	2.65508	0.352201	1.36095	1.79151	chr1	234558600	234558800	0.226054
0.694611	0.00027629	0.00609028	0.10612	3.25511	3.08021	0.267773	0.793303	1.04578	chr1	234612600	234612800	0.0434609
0.937252	0.000158331	0.00578504	-0.0220821	3.49842	3.18016	0.27822	0.813218	1.07227	chr1	234612800	234613000	0.042362
0.630705	0.396171	0.386291	0.137168	1.0427	1.42358	0.282489	1.21177	1.61985	chr1	234723600	234723800	0.359913
0.926248	0.108626	0.706093	-0.0329903	2.26569	0.697263	0.353493	1.37122	1.83189	chr1	234723800	234724000	0.478564
0.456971	0.539515	0.964705	-0.397127	1.27959	0.119369	0.527165	2.06232	2.67578	chr1	234724000	234724200	0.556143
0.550433	0.521684	0.887835	0.191084	0.90909	-0.259486	0.316498	1.40258	1.8246	chr1	234867600	234867800	0.536184
0.0626645	0.196142	0.881587	-0.466416	1.41458	-0.214171	0.241481	1.07063	1.42592	chr1	234876200	234876400	0.534701
0.0327593	0.0223285	0.714395	-0.674418	3.00517	-0.615404	0.301666	1.24913	1.66619	chr1	234876400	234876600	0.481249
0.168171	0.181741	0.701714	-0.549128	1.74545	0.657406	0.389092	1.27753	1.70051	chr1	234876600	234876800	0.477456
0.241843	0.957433	0.232227	0.344603	0.0670521	2.01384	0.288772	1.24605	1.65253	chr1	234957600	234957800	0.28155
0.858178	0.698989	0.195239	0.0763295	-0.65302	2.8554	0.423591	1.67306	2.15664	chr1	234974800	234975000	0.259512
0.985044	0.462035	0.882009	-0.00796178	1.23469	0.328746	0.42129	1.65775	2.19663	chr1	234975000	234975200	0.534857
0.874454	0.223157	0.409298	-0.0587334	1.95955	1.75393	0.368643	1.57617	2.09668	chr1	234975200	234975400	0.36948
0.853431	0.257617	0.782319	-0.0683247	1.84757	0.596722	0.366746	1.60186	2.14091	chr1	234975400	234975600	0.504501
0.899433	0.867261	0.213301	-0.0532945	-0.277003	2.70709	0.418247	1.64355	2.13019	chr1	235113200	235113400	0.27146
0.76699	0.737138	0.0810025	0.108492	-0.491837	3.41365	0.36292	1.45216	1.89219	chr1	235113400	235113600	0.167492
0.576131	0.422973	0.339708	0.187894	1.19771	1.90729	0.332526	1.47486	1.96674	chr1	235140800	235141000	0.33832
0.517539	0.325326	0.310674	0.218131	1.45453	1.99913	0.333194	1.45523	1.93947	chr1	235141000	235141200	0.324418
0.144664	0.450354	0.544884	0.541901	1.20886	1.29244	0.362083	1.58114	2.11108	chr1	235141200	235141400	0.424562
0.802684	0.651185	7.71e-05	-0.063525	-0.465585	6.14902	0.252044	1.01976	1.34943	chr1	23558200	23558400	0.00470892
0.877798	0.717137	0.000813765	-0.0359673	-0.346182	4.65016	0.231981	0.946803	1.25288	chr1	23558400	23558600	0.0156071
0.831555	0.640076	0.00351178	0.0510439	-0.476254	4.22712	0.237946	1.00848	1.3371	chr1	23558600	23558800	0.0329858
0.678294	0.36905	0.0750853	-0.124526	1.15603	3.10178	0.297366	1.26812	1.68373	chr1	235642400	235642600	0.161552
0.650008	0.993056	0.141062	0.144119	0.0120439	2.76872	0.314518	1.37261	1.83279	chr1	235642600	235642800	0.220828
0.768714	0.110341	0.915156	-0.1112	2.24599	-0.196182	0.374836	1.36617	1.82639	chr1	235999200	235999400	0.543914
0.951518	0.0519681	0.674988	-0.0209303	2.51648	0.703289	0.341455	1.24476	1.66129	chr1	235999400	235999600	0.470006
0.428208	0.182465	0.612193	-0.267942	1.88626	0.945359	0.333736	1.38294	1.84584	chr1	235999600	235999800	0.447615
0.846651	0.354961	0.872329	-0.05429	1.14246	0.260714	0.278369	1.21649	1.60891	chr1	235999800	236000000	0.532042
0.629017	0.000603511	0.148407	0.323418	5.58653	-2.8564	0.662767	1.46209	1.92696	chr1	236041400	236041600	0.226054
0.57355	0.002243	0.957521	-0.252516	4.65275	-0.0999985	0.44387	1.39585	1.86218	chr1	236041600	236041800	0.554489
0.515637	0.00972247	0.775485	0.238153	4.02985	-0.558687	0.362119	1.46188	1.94176	chr1	236041800	236042000	0.502375
0.0241946	4.36e-06	0.0100479	1.22891	8.33206	-5.40322	0.518381	1.49781	1.96972	chr1	236096800	236097000	0.0559989
0.887097	6.04e-18	0.0304657	-0.0273898	8.19436	-1.35616	0.191326	0.453768	0.597861	chr1	236097000	236097200	0.101721
0.799836	1.02e-18	0.00678151	-0.0485259	8.27993	-1.65377	0.189732	0.430634	0.569783	chr1	236097200	236097400	0.046127
0.372495	7.92e-14	0.00467632	-0.218867	8.61049	-2.71513	0.241846	0.675317	0.890267	chr1	236097400	236097600	0.0379959
0.791794	0.81221	0.391972	0.0749944	0.301634	1.45461	0.281633	1.25879	1.67535	chr1	236168800	236169000	0.362172
0.639471	0.912542	0.404483	0.130675	0.137688	1.3987	0.276205	1.24336	1.65476	chr1	236169000	236169200	0.367568
0.105477	0.205027	0.401785	0.521215	1.86009	-1.58925	0.312507	1.43665	1.86932	chr1	236441800	236442000	0.366536
0.108787	0.286237	0.824565	-0.595244	1.52455	-0.406439	0.360421	1.40481	1.81792	chr1	236568000	236568200	0.517738
0.178913	0.00463712	0.191672	-0.403767	3.15966	1.83659	0.293556	1.0349	1.37577	chr1	236568400	236568600	0.257418
0.329875	0.00250696	0.190648	-0.293135	3.42984	1.85018	0.296091	1.04221	1.38267	chr1	236568600	236568800	0.256795
0.956852	0.178578	0.313564	-0.0191377	1.74572	1.73866	0.350851	1.26821	1.69705	chr1	236986200	236986400	0.325788
0.467503	0.0505828	0.577996	0.30053	2.43316	0.896275	0.40852	1.19595	1.59401	chr1	237736600	237736800	0.435477
0.68307	0.090491	0.667574	0.1437	2.13896	0.708957	0.348645	1.22394	1.63492	chr1	237736800	237737000	0.467614
0.633345	0.143927	0.360187	0.172524	2.41318	-1.99611	0.358076	1.60936	2.14902	chr1	23868800	23869000	0.347573
0.383813	0.930584	0.327257	-0.387489	-0.154053	2.25409	0.438591	1.75408	2.26434	chr1	238790400	238790600	0.332607
0.72059	0.995331	0.270724	0.141577	-0.0104269	2.61924	0.392221	1.76749	2.33541	chr1	2397000	2397200	0.30348
0.323514	0.782755	0.239466	0.361502	-0.46405	2.64634	0.360302	1.66835	2.20616	chr1	2397200	2397400	0.286057
0.476584	0.545913	0.0988531	-0.228568	-0.800118	2.87749	0.317189	1.31029	1.6908	chr1	239744800	239745000	0.184963
0.0187042	0.395759	0.0599845	-0.758061	-1.12535	3.29984	0.305366	1.30667	1.68985	chr1	239745000	239745200	0.14361
0.260548	0.182047	0.00111118	0.263139	-1.38981	4.87659	0.229581	1.01796	1.35587	chr1	23980000	23980200	0.0184559
0.922914	0.217223	0.00121683	0.0219002	-1.22125	4.57966	0.22448	0.969455	1.28536	chr1	23980200	23980400	0.0191886
0.7044	0.456436	0.00671051	-0.0898259	-0.767336	3.92481	0.234575	1.01738	1.35027	chr1	23980400	23980600	0.0459364
0.23945	0.498795	0.0626997	0.398116	0.923613	3.47471	0.331884	1.34939	1.79924	chr1	240445400	240445600	0.146892
0.707162	0.542872	0.0801266	0.121499	-0.915679	3.54888	0.320436	1.48818	1.96118	chr1	240477800	240478000	0.166796
0.693497	0.145583	0.311504	-0.152109	2.12965	1.95642	0.382347	1.42634	1.90134	chr1	240498800	240499000	0.324873
0.0985966	0.0735706	0.167719	-0.652198	2.43189	2.47741	0.382925	1.31284	1.75348	chr1	240499000	240499200	0.240838
0.159821	0.125191	0.255725	-0.505083	2.1045	2.06152	0.350641	1.33517	1.78011	chr1	240499200	240499400	0.29534
0.984166	0.219528	0.469972	0.00858886	1.95886	-1.47686	0.429259	1.56298	2.01883	chr1	241164800	241165000	0.395216
0.204541	0.208797	0.342998	0.551201	2.08201	-2.01017	0.425255	1.62181	2.08721	chr1	241165000	241165200	0.339508
0.0961505	0.195968	0.317355	0.640486	2.02827	-2.00395	0.373185	1.53449	1.97163	chr1	242661000	242661200	0.327963
0.919025	0.0536197	0.083457	-0.0279492	2.04129	2.40384	0.272678	1.01722	1.34371	chr1	244214200	244214400	0.170275
0.773057	0.14593	0.058787	-0.0728046	1.40883	2.44814	0.250251	0.944411	1.24746	chr1	244214400	244214600	0.142347
0.25216	0.000415398	0.860309	-0.386765	4.84737	-0.287379	0.331417	1.22517	1.61942	chr1	244302800	244303000	0.528467
0.640118	2.23e-11	0.486678	-0.135518	7.70739	-0.702586	0.286999	0.757136	0.997899	chr1	244303000	244303200	0.401616
0.689881	2.8e-11	0.347882	0.115728	7.65112	-0.953271	0.287313	0.758786	1.00002	chr1	244303200	244303400	0.341689
0.671992	0.0920972	0.0389645	-0.123108	2.00198	3.28886	0.287976	1.15152	1.5251	chr1	244303400	244303600	0.115353
0.302546	0.00534732	0.0201686	-0.289526	3.73332	-4.07749	0.276124	1.24569	1.66429	chr1	244369800	244370000	0.0817993
0.202586	0.00598986	0.0245688	-0.357979	3.65921	-3.916	0.274959	1.23957	1.65656	chr1	244370000	244370200	0.090743
0.668395	0.00660978	0.27366	0.166541	4.62322	-2.35588	0.385072	1.58725	2.11374	chr1	244460000	244460200	0.30494
0.683157	0.00916915	0.57526	-0.170948	4.52178	-1.22544	0.414876	1.62621	2.16376	chr1	244460200	244460400	0.434861
0.555015	0.00126704	0.412384	0.285592	5.41181	-1.68181	0.478557	1.52535	2.02391	chr1	244460400	244460600	0.370966
0.166693	0.843581	0.482157	0.67369	0.322879	1.48559	0.475642	1.62263	2.08812	chr1	244485800	244486000	0.399779
0.010755	0.24294	0.388722	0.90073	1.6957	-1.6024	0.33174	1.42436	1.8328	chr1	244628800	244629000	0.360511
0.630525	0.954487	0.00292167	-0.130901	0.0633006	4.70681	0.269439	1.10013	1.45617	chr1	244835200	244835400	0.0299397
0.50868	0.199667	0.0123706	-0.177697	1.339	3.58774	0.265744	1.02165	1.35019	chr1	244835400	244835600	0.0628397
0.0375177	0.732339	0.0260363	0.541206	-0.372341	3.34925	0.248959	1.07883	1.43231	chr1	244970800	244971000	0.0939967
0.216433	0.681698	0.0121385	0.310635	-0.438105	3.74212	0.246154	1.05807	1.40413	chr1	244971000	244971200	0.0621282
0.669476	0.272546	0.51054	-0.165444	1.76634	-1.35794	0.383871	1.58106	2.03979	chr1	245125600	245125800	0.411407
0.761935	0.285785	0.62492	-0.127345	1.75409	-1.02908	0.41665	1.61479	2.08382	chr1	245125800	245126000	0.451672
0.00513644	0.255971	0.28613	1.13298	1.83038	-2.21175	0.376048	1.58136	2.03759	chr1	245761200	245761400	0.311377
0.00326398	0.36909	0.169137	1.3816	1.27292	2.60315	0.433145	1.39646	1.84881	chr1	246428600	246428800	0.241789
0.0272505	0.669375	0.0668393	0.759964	0.548601	3.22186	0.327832	1.27247	1.69581	chr1	246428800	246429000	0.152411
0.394464	0.427906	2.05e-05	0.209752	-0.754937	6.23512	0.242873	0.939696	1.24155	chr1	246605400	246605600	0.0027248
0.373028	0.456835	2.05e-05	0.219576	-0.707169	6.2251	0.242904	0.938443	1.2399	chr1	246605600	246605800	0.0027248
0.0549383	0.483563	0.872432	0.552031	0.875814	0.266385	0.276692	1.23502	1.64525	chr1	246634800	246635000	0.532057
0.567284	0.483428	0.000256751	-0.135843	-0.692845	5.34266	0.234913	0.976705	1.29377	chr1	246639600	246639800	0.00873101
0.559352	0.485683	0.000192368	-0.135307	-0.67239	5.34212	0.229252	0.952815	1.26213	chr1	246639800	246640000	0.00757698
0.49386	0.000114312	0.67201	-0.211218	4.69619	0.599903	0.305044	1.0631	1.40338	chr1	247079400	247079600	0.468711
0.403141	6.02e-05	0.638838	-0.247582	4.72354	0.636521	0.292063	1.01722	1.34286	chr1	247079600	247079800	0.456577
0.699476	0.00343702	0.229705	-0.100451	3.16947	1.62001	0.2578	0.999916	1.32202	chr1	247079800	247080000	0.280106
0.26687	0.587277	0.0342382	-0.318274	-0.675019	3.62393	0.281463	1.23059	1.63562	chr1	24720200	24720400	0.108496
0.806457	0.972935	0.142007	0.0778797	-0.0485304	2.83827	0.315154	1.41886	1.88345	chr1	247335000	247335200	0.221379
0.589329	0.233444	0.4805	-0.19188	1.86103	-1.41987	0.351744	1.53121	1.98815	chr1	247367400	247367600	0.399097
0.471437	0.179131	0.328542	0.231618	1.96893	-1.84336	0.31767	1.43223	1.85674	chr1	247367600	247367800	0.332911
0.714915	0.0108972	0.805232	-0.137735	3.97931	-0.484623	0.373629	1.46852	1.94851	chr1	247367800	247368000	0.511742
0.711059	0.00632551	0.534811	0.101949	3.29203	-0.933901	0.272685	1.12345	1.48777	chr1	247368000	247368200	0.421567
0.410171	0.134746	0.296974	0.213978	1.78617	-1.64595	0.256276	1.16288	1.55145	chr1	247368200	247368400	0.317395
0.490624	0.28109	0.96159	0.327408	1.97381	0.114993	0.469299	1.79909	2.36845	chr1	247435800	247436000	0.555296
0.490133	0.197798	0.966215	0.345634	2.28116	0.0974391	0.494859	1.73308	2.2819	chr1	247436000	247436200	0.556349
0.0190889	0.0474448	0.0369624	0.842717	3.06301	-4.16038	0.340669	1.48345	1.90781	chr1	247883600	247883800	0.112315
0.216683	0.0162045	0.128962	0.49026	3.48212	-2.77291	0.388709	1.3689	1.77746	chr1	247883800	247884000	0.210755
0.248546	0.921018	0.0279083	-0.335728	-0.118295	3.6532	0.28545	1.18333	1.58315	chr1	248127600	248127800	0.0973396
0.00940274	0.27274	0.594977	-0.66658	1.22805	-0.782688	0.240616	1.09968	1.45694	chr1	248165000	248165200	0.441811
0.583942	0.40809	0.880392	0.240738	1.26384	0.294823	0.43497	1.50688	1.94312	chr1	248400000	248400200	0.534365
0.527442	0.706649	0.425788	-0.218742	0.558288	1.58668	0.342233	1.46969	1.96587	chr1	248889400	248889600	0.376776
0.870408	0.271716	0.483063	-0.0778538	1.69842	1.44484	0.473262	1.51758	2.03508	chr1	248889600	248889800	0.400171
0.0288013	0.202501	0.300203	-0.784549	2.02313	-2.11733	0.342075	1.55364	2.00939	chr1	248889800	248890000	0.319086
0.188641	0.00890921	0.022487	0.418928	3.89848	-4.47142	0.311616	1.39616	1.86098	chr1	24923600	24923800	0.0872764
0.880415	0.0615129	0.152658	0.0446056	2.63818	-2.62254	0.294045	1.35952	1.78837	chr1	24923800	24924000	0.229404
0.366889	1.33e-05	0.00587823	0.245044	4.30295	3.24613	0.267577	0.831667	1.09686	chr1	24952400	24952600	0.0427341
0.52978	1.13e-05	0.00491835	0.168004	4.31195	3.29403	0.264356	0.824276	1.08715	chr1	24952600	24952800	0.0391115
0.17962	0.0141938	0.310054	-0.424699	3.06195	1.61179	0.309292	1.17781	1.56165	chr1	24952800	24953000	0.324235
0.660565	0.000829978	0.0044288	-0.111129	4.05936	-4.46128	0.250623	1.09584	1.45266	chr1	2502800	2503000	0.0369984
0.680855	0.000991868	0.00424297	-0.104645	4.03029	-4.53465	0.252021	1.10762	1.46854	chr1	2503000	2503200	0.035892
0.631653	0.143307	0.274509	0.170251	2.42527	-2.3866	0.351598	1.61483	2.14518	chr1	25039200	25039400	0.305287
0.972168	0.434694	0.0359707	0.0092901	-0.940619	3.44864	0.264118	1.18838	1.57246	chr1	25090800	25091000	0.110985
0.973779	0.754872	0.0698794	0.00877133	0.368449	2.93202	0.264696	1.16962	1.56129	chr1	25091000	25091200	0.155654
0.995922	0.682975	0.218298	0.00160956	0.563745	2.29739	0.312389	1.36732	1.82809	chr1	25091200	25091400	0.27447
0.773404	0.617332	0.684729	0.104631	0.820266	0.887676	0.360215	1.62512	2.1657	chr1	2518400	2518600	0.472706
0.711602	0.919431	0.253563	0.119854	0.145346	2.19879	0.321209	1.4252	1.88984	chr1	2518600	2518800	0.293898
0.18602	0.230788	0.944032	0.608214	1.87331	-0.140363	0.449658	1.53236	1.98314	chr1	25305800	25306000	0.551154
0.938402	0.484197	0.829875	0.0302413	1.10188	0.43761	0.388151	1.55607	2.01948	chr1	25306000	25306200	0.519069
0.961382	0.0563529	0.776935	0.0133268	2.21635	0.422894	0.273007	1.11773	1.47963	chr1	25413000	25413200	0.502747
0.29418	0.00541834	0.87487	-0.296824	3.31275	0.232558	0.278139	1.10729	1.46456	chr1	25413200	25413400	0.532668
0.072745	0.0137888	0.548965	-0.561536	3.0733	0.942597	0.302225	1.17667	1.55549	chr1	25413400	25413600	0.425963
0.574731	0.0167419	0.647011	-0.16472	2.91987	-0.705539	0.290443	1.15416	1.52567	chr1	2544400	2544600	0.459666
0.457801	0.00914281	0.465713	-0.208363	3.02818	-1.0624	0.277105	1.08859	1.43832	chr1	2544600	2544800	0.39317
0.673381	0.00754068	0.0903146	-0.118889	3.42602	-2.77765	0.279367	1.19798	1.58849	chr1	2544800	2545000	0.177001
0.88699	0.00846147	0.0516742	-0.0397615	3.40752	-3.25474	0.27748	1.21124	1.60778	chr1	2545000	2545200	0.133359
0.353883	0.0738712	0.110557	0.311287	2.74225	-3.15652	0.330706	1.48202	1.92124	chr1	25557800	25558000	0.194828
0.233295	0.977285	0.338352	-0.311711	-0.0330185	1.48618	0.256385	1.15028	1.52814	chr1	2555800	2556000	0.337553
0.10892	0.618461	0.0353573	-0.340045	-0.455629	2.64639	0.205979	0.905617	1.20236	chr1	2576600	2576800	0.1098
0.751584	0.436996	0.0460678	-0.067864	-0.745416	2.61033	0.212479	0.946542	1.25579	chr1	2576800	2577000	0.125632
0.0489319	0.92907	0.523661	0.450171	0.0888259	0.850998	0.219572	0.989752	1.31925	chr1	25819600	25819800	0.416808
0.0654257	0.906544	0.53833	0.430485	0.120025	0.84011	0.225338	1.01399	1.35003	chr1	25819800	25820000	0.422711
0.478752	0.0631169	0.301369	0.179829	2.04018	1.47528	0.250795	1.0582	1.40351	chr1	2585800	2586000	0.319389
0.0149745	0.080949	0.00186817	-0.565653	-1.79591	4.52345	0.219488	0.995291	1.32946	chr1	25859200	25859400	0.0244085
0.0840997	0.676186	0.166035	-0.653092	-0.636293	2.77062	0.365867	1.50895	1.95299	chr1	25933600	25933800	0.239682
0.165713	0.122495	0.135845	0.409185	1.86018	2.37452	0.288206	1.1714	1.55044	chr1	26094800	26095000	0.216983
0.436224	0.728291	0.155497	0.246662	0.484496	2.68302	0.312683	1.382	1.84269	chr1	26095000	26095200	0.231702
0.974178	0.414925	0.612389	0.00887353	0.991427	0.817221	0.271923	1.19968	1.59653	chr1	26169800	26170000	0.447718
0.730539	0.457674	0.72821	-0.0997494	0.956082	0.593466	0.287006	1.27115	1.6923	chr1	26170000	26170200	0.486406
0.499722	0.497527	0.964251	-0.199611	0.905683	-0.0796988	0.292264	1.31926	1.76382	chr1	26170200	26170400	0.556143
0.861567	0.507925	0.445635	0.0593354	0.987902	1.51987	0.337432	1.47475	1.96718	chr1	26268800	26269000	0.384947
0.365767	0.484145	0.557063	0.331212	1.11397	1.2453	0.360812	1.57297	2.09762	chr1	26269000	26269200	0.428913
0.0310586	0.878946	0.223013	-0.430126	-0.131258	1.40892	0.190348	0.854682	1.13291	chr1	26280000	26280200	0.276901
0.08429	0.541905	0.0748078	-0.518434	-0.80921	3.23476	0.290618	1.31198	1.75415	chr1	26284600	26284800	0.161218
0.788257	0.466415	0.0326538	0.0673836	-0.81401	3.28197	0.248719	1.10379	1.46706	chr1	26284800	26285000	0.105905
0.605543	0.500372	0.061804	-0.154922	-0.914261	3.47286	0.296902	1.34068	1.79178	chr1	26336000	26336200	0.145741
0.674792	0.457868	0.060678	-0.123859	-0.994334	3.4418	0.29239	1.32258	1.7676	chr1	26336200	26336400	0.144301
0.00831086	0.841536	0.210261	0.635717	-0.20383	1.72538	0.225389	1.01095	1.34845	chr1	26409200	26409400	0.269636
0.00300997	0.485624	0.142558	0.726825	-0.719095	2.04775	0.225659	1.01886	1.36082	chr1	26409400	26409600	0.221617
0.0722714	0.181415	0.696001	0.476752	1.57446	-0.606981	0.256145	1.15149	1.539	chr1	26470200	26470400	0.475915
0.0466812	0.18681	0.405311	-1.0788	1.97842	1.66709	0.520553	1.46536	1.97581	chr1	26487600	26487800	0.367946
0.229235	0.016615	0.0641223	0.345324	3.2191	-3.26224	0.281513	1.27081	1.69886	chr1	26541800	26542000	0.148602
0.420405	0.0280533	0.14029	-0.239049	3.04613	-2.67396	0.292724	1.3214	1.7665	chr1	26542000	26542200	0.220418
0.763223	0.361388	0.0248744	-0.0893179	-1.22821	4.18008	0.293876	1.32565	1.77235	chr1	26621000	26621200	0.0913724
0.421691	0.697789	0.366087	0.236284	0.508557	1.59101	0.290149	1.29749	1.73437	chr1	26787000	26787200	0.350718
0.349033	0.922316	0.250138	-0.24717	0.114906	1.83114	0.259922	1.16871	1.56227	chr1	26787200	26787400	0.291754
0.694923	0.0191002	0.134484	-0.137132	3.41568	-2.81945	0.3464	1.38093	1.83432	chr1	27074000	27074200	0.215769
0.0761118	0.00051478	0.534706	-0.539708	4.32686	-0.931378	0.294052	1.11552	1.48336	chr1	27074200	27074400	0.421547
0.0448947	0.00450833	0.656766	-0.737661	4.09244	-0.798007	0.352826	1.33559	1.77837	chr1	27074400	27074600	0.463623
0.248588	0.196515	0.0104985	-0.35122	-1.78154	4.91679	0.298649	1.34953	1.80426	chr1	27234200	27234400	0.0572527
0.738072	0.0713697	0.943956	0.087013	2.02138	0.10167	0.257861	1.08241	1.43452	chr1	27542400	27542600	0.551142
0.274265	0.0141709	0.487463	-0.271658	2.51909	0.900368	0.244051	0.968736	1.28114	chr1	27542600	27542800	0.40178
0.0496163	0.0107122	0.375142	-0.500293	2.6266	1.15048	0.244803	0.966794	1.27842	chr1	27542800	27543000	0.354533
0.835824	0.299219	0.620105	-0.0536757	1.17489	0.740043	0.256822	1.11268	1.47787	chr1	27543000	27543200	0.449988
0.289042	0.00388507	0.0561433	0.30684	3.81047	-3.21272	0.284423	1.22044	1.61875	chr1	27856200	27856400	0.139008
0.258921	0.00424748	0.0562613	0.320027	3.68152	-3.13584	0.278243	1.19241	1.58082	chr1	27856400	27856600	0.139229
0.682089	0.0126342	0.061841	0.109179	3.06611	-2.97361	0.264022	1.15771	1.53443	chr1	27856600	27856800	0.145761
0.337047	0.727145	0.57871	-0.400871	0.569088	1.17958	0.41106	1.61618	2.10184	chr1	27867200	27867400	0.435751
0.203251	0.696192	0.541221	-0.630456	0.689238	1.40917	0.484977	1.74871	2.28081	chr1	27867400	27867600	0.42323
0.80963	0.83962	0.10142	0.0831289	-0.310274	3.40748	0.342121	1.52023	2.01811	chr1	28237000	28237200	0.187238
0.983304	0.937777	0.0759363	0.00724509	0.11125	3.44855	0.343412	1.41352	1.87771	chr1	28237200	28237400	0.162306
0.00209832	0.205873	0.0301666	-1.19829	1.58117	3.72183	0.356789	1.22357	1.63757	chr1	28249600	28249800	0.101106
0.391807	0.70916	0.00506046	-0.227076	-0.433066	4.62899	0.261443	1.15039	1.53342	chr1	28259800	28260000	0.0397711
0.0152796	0.682291	0.00258467	-0.670241	-0.448604	4.76437	0.260933	1.08557	1.45288	chr1	28260000	28260200	0.028308
0.0568477	0.338355	0.0307351	-0.490694	-1.08638	3.37682	0.247989	1.11706	1.49127	chr1	2832800	2833000	0.102146
0.664305	0.0333554	0.306368	0.147259	3.20274	-1.99598	0.336063	1.43783	1.91896	chr1	28544400	28544600	0.32233
0.367551	0.110744	0.653086	-0.334012	2.56268	-0.946144	0.365238	1.56065	2.08451	chr1	28544600	28544800	0.46219
0.0650334	0.30945	0.52942	-0.635756	1.56286	-1.2864	0.332275	1.51232	2.02238	chr1	2878200	2878400	0.419284
0.705254	0.0908985	0.167142	-0.0991357	2.05431	-2.21357	0.259676	1.17706	1.56454	chr1	2879400	2879600	0.240386
0.389778	5.19e-14	0.515033	0.193726	7.07929	-0.473897	0.222081	0.546309	0.719534	chr1	28883600	28883800	0.413541
0.56528	9.09e-14	0.684998	0.134037	7.0903	-0.301545	0.230589	0.559045	0.736356	chr1	28883800	28884000	0.472763
0.564444	4.55e-14	0.724986	0.131661	7.10788	-0.25522	0.226014	0.54577	0.718871	chr1	28884000	28884200	0.485088
0.332721	4.41e-05	0.150674	0.251475	4.38373	-1.81007	0.255533	0.922357	1.22815	chr1	28884200	28884400	0.227644
0.43322	0.359836	0.734572	0.30949	1.53392	-0.74068	0.389745	1.6502	2.16488	chr1	28885000	28885200	0.488789
0.105658	0.118431	0.189802	0.638346	2.61432	-2.80149	0.382943	1.62765	2.0895	chr1	28885200	28885400	0.256251
0.780323	0.0122955	0.288088	-0.0735382	3.02986	-1.63731	0.261377	1.13916	1.51464	chr1	2926800	2927000	0.312699
0.3525	0.0199281	0.338277	0.281025	3.19293	-1.68249	0.297689	1.30049	1.72972	chr1	2927000	2927200	0.337553
0.690401	0.0659019	0.148949	0.124682	2.66133	-2.75863	0.310094	1.39568	1.86358	chr1	2927200	2927400	0.226444
0.906264	0.0621782	0.392385	0.0477689	3.06676	-1.81891	0.402351	1.58466	2.09678	chr1	29621600	29621800	0.362405
0.187419	0.0165154	0.205659	0.464121	3.6458	-2.48138	0.344251	1.43781	1.91926	chr1	29621800	29622000	0.26658
0.0317806	0.16202	4.97e-05	-0.517758	-1.37703	5.99734	0.230182	0.961164	1.27309	chr1	29688600	29688800	0.00397414
0.130422	0.220205	0.000253019	-0.397348	-1.33762	5.854	0.255712	1.0689	1.4158	chr1	29688800	29689000	0.00864837
0.0853597	0.156396	0.000135264	-0.429739	-1.47601	5.86503	0.241768	1.016	1.34586	chr1	29689000	29689200	0.00617156
0.401463	0.210858	0.482054	0.298312	1.81964	-1.3108	0.350641	1.42403	1.842	chr1	29868400	29868600	0.399779
0.828918	0.00031771	0.285661	0.0517985	3.35607	1.18757	0.237681	0.828026	1.09297	chr1	30092800	30093000	0.311326
0.553074	5.17e-05	0.341254	0.147003	3.94986	1.07275	0.245118	0.840848	1.10978	chr1	30093000	30093200	0.338861
0.639862	6.6e-05	0.321918	0.11449	3.83582	1.10526	0.24228	0.831846	1.09791	chr1	30093200	30093400	0.33008
0.696431	0.573441	0.931513	-0.110154	0.722055	0.146967	0.279711	1.26886	1.69617	chr1	30134600	30134800	0.547618
0.339208	0.0136426	0.446638	0.333997	3.85644	-1.50868	0.344044	1.47399	1.95705	chr1	30191000	30191200	0.385181
0.404422	0.0101643	0.492299	0.311952	4.194	-1.41013	0.369014	1.53155	2.02913	chr1	30191200	30191400	0.403988
0.677596	0.0457861	0.701082	-0.152059	3.29857	-0.816973	0.36228	1.5847	2.10856	chr1	3021200	3021400	0.477232
0.457387	0.0870774	0.554008	0.251369	2.59413	-1.16824	0.33399	1.46783	1.95258	chr1	3021400	3021600	0.427803
0.812074	0.547084	0.0608329	0.0671249	0.666185	2.81262	0.279922	1.09416	1.44539	chr1	30275400	30275600	0.144397
0.272832	0.369903	0.0324702	-0.346876	-1.29808	4.23149	0.310678	1.42651	1.88935	chr1	30715000	30715200	0.105547
0.365939	0.429087	0.0274139	-0.276916	-1.09813	4.20197	0.301773	1.37042	1.81472	chr1	30715200	30715400	0.0964829
0.647043	0.5025	0.543209	-0.166037	1.02222	1.23463	0.359077	1.50652	2.00823	chr1	30735400	30735600	0.423845
0.565498	0.495376	0.447007	-0.213189	1.04196	1.55346	0.366966	1.51015	2.01678	chr1	30735600	30735800	0.385339
0.86982	0.012806	0.0275738	-0.0437292	2.62307	3.03282	0.264612	0.992537	1.31126	chr1	30768600	30768800	0.0966648
0.335521	7.28e-07	0.0546809	0.224897	4.4822	1.90697	0.229874	0.723812	0.954744	chr1	30768800	30769000	0.136958
0.174687	1.32e-07	0.369281	0.351524	5.20843	0.919799	0.253015	0.765519	1.00947	chr1	30769000	30769200	0.351663
0.545898	0.000470965	0.846034	0.16484	3.7047	0.244822	0.269935	0.947241	1.25021	chr1	30769200	30769400	0.52382
0.70672	0.103857	0.270571	-0.106544	2.13492	-1.90662	0.280549	1.27382	1.69946	chr1	30769400	30769600	0.303375
0.898953	0.992557	0.00554724	-0.0333994	-0.0104933	4.41722	0.260861	1.11581	1.48107	chr1	30817400	30817600	0.0416801
0.623743	0.712206	0.00474383	-0.13946	-0.453844	4.93085	0.281437	1.21898	1.61977	chr1	30817600	30817800	0.0383589
0.257544	0.0176478	0.187424	0.340511	2.67071	1.8959	0.29518	1.06514	1.40626	chr1	30867800	30868000	0.254801
0.603753	0.000485311	0.000970834	-0.119607	3.97016	-4.92886	0.228083	1.01795	1.35163	chr1	30913000	30913200	0.0171141
0.82703	0.000111397	0.000534608	-0.0505709	4.46926	-5.18394	0.229473	1.00963	1.34124	chr1	30913200	30913400	0.0123296
0.178279	0.472431	0.756939	0.612497	1.16387	0.646179	0.444643	1.59989	2.0693	chr1	31071000	31071200	0.496292
0.111306	0.722783	0.401212	0.517151	0.473593	1.48961	0.315458	1.32288	1.74997	chr1	31071200	31071400	0.366371
0.238043	0.0546729	0.783746	-0.398407	2.76948	-0.51377	0.33111	1.38653	1.85579	chr1	31156200	31156400	0.504843
0.013757	0.185596	0.507493	-0.761605	1.6722	1.10553	0.291486	1.23505	1.64866	chr1	31170800	31171000	0.4101
0.019862	0.214782	0.529236	-0.70053	1.56209	1.04705	0.285162	1.23328	1.64535	chr1	31171000	31171200	0.419258
0.290132	0.920736	0.406281	-0.339238	0.136125	1.49652	0.315178	1.35685	1.77736	chr1	31171200	31171400	0.368339
6.05e-06	0.772476	0.157264	-1.18982	-0.286148	1.88221	0.218395	0.980993	1.29841	chr1	3135200	3135400	0.233267
0.114766	0.0135964	0.762694	-0.550394	3.35473	-0.521594	0.339111	1.28153	1.71221	chr1	31471400	31471600	0.498154
0.553229	4.35e-07	0.220781	0.203517	7.14413	-1.8478	0.339485	1.12054	1.47848	chr1	31471600	31471800	0.275794
0.822088	0.00183716	0.60877	-0.139367	4.98655	-1.01681	0.614533	1.46286	1.96633	chr1	31472000	31472200	0.446447
0.345133	0.947597	0.0290918	-0.309468	-0.083719	3.87447	0.322774	1.26346	1.69264	chr1	31552400	31552600	0.099438
0.33354	0.769231	0.0149632	-0.30171	0.32539	3.79969	0.307107	1.09937	1.47419	chr1	31552600	31552800	0.0702766
0.766895	0.386099	0.763731	-0.0832967	1.1219	-0.51395	0.27852	1.27605	1.69476	chr1	31575400	31575600	0.498331
0.0728247	0.493411	0.939831	-0.56709	0.955814	0.139914	0.305304	1.37896	1.83853	chr1	31586800	31587000	0.550061
0.0796982	0.581806	0.947832	-0.527424	0.73652	0.116343	0.291029	1.3232	1.76371	chr1	31587000	31587200	0.552252
0.794083	0.703139	0.0354552	-0.0846795	-0.546963	4.16801	0.321626	1.42198	1.89478	chr1	31697800	31698000	0.110002
0.742425	0.782209	0.0543637	0.104541	-0.386359	3.70203	0.31525	1.38545	1.85088	chr1	31698000	31698200	0.136326
0.765283	0.175948	0.393849	-0.0757243	1.55539	-1.29243	0.251406	1.12289	1.49454	chr1	31701200	31701400	0.363138
0.935272	0.97534	0.354712	-0.0259801	0.0444229	1.78735	0.317298	1.42549	1.90217	chr1	31816000	31816200	0.34464
0.688465	0.0792917	0.144276	-0.117535	2.39948	-2.64088	0.290397	1.32214	1.7628	chr1	3183400	3183600	0.222944
0.0284561	0.0192173	7.94e-05	-0.499523	-2.41268	5.92438	0.21729	0.976467	1.30317	chr1	32108000	32108200	0.00481499
0.0823414	0.00787662	5.04e-05	-0.344903	-2.46721	5.44171	0.192064	0.868048	1.15638	chr1	32108200	32108400	0.00397414
0.312326	8.1e-06	0.557265	-0.33977	5.13912	-0.761021	0.330776	0.961332	1.28255	chr1	32186000	32186200	0.428985
0.292989	0.000566382	0.713562	-0.461936	4.95579	-0.638281	0.431771	1.28921	1.72286	chr1	32186200	32186400	0.481143
0.813742	0.012605	0.73572	-0.0800835	3.14308	0.538459	0.337011	1.18634	1.58094	chr1	32186400	32186600	0.489186
0.0835709	0.495296	0.867218	0.590527	1.02334	0.328693	0.330225	1.48289	1.94962	chr1	32221200	32221400	0.530433
0.992831	0.890999	0.257531	0.00297468	0.201814	2.23217	0.328375	1.46054	1.93495	chr1	32221400	32221600	0.296523
0.471755	0.852299	0.205176	-0.248675	0.274623	2.51219	0.341312	1.46267	1.94096	chr1	32221600	32221800	0.266248
0.526018	0.400078	0.0156178	-0.142549	-0.837963	3.33884	0.222254	0.98203	1.30456	chr1	3241000	3241200	0.0720533
0.46404	0.429228	0.0100253	-0.165578	-0.784114	3.56649	0.22332	0.978841	1.29971	chr1	3241200	3241400	0.0559989
0.992937	0.52601	0.569515	0.00284833	0.922103	1.10068	0.319185	1.43766	1.91448	chr1	3261000	3261200	0.432792
0.546535	0.354586	0.696901	0.239615	1.55164	0.863982	0.393011	1.65088	2.19748	chr1	3261200	3261400	0.475973
0.449861	0.759541	0.339934	-0.211995	0.385208	1.61653	0.276976	1.24738	1.6677	chr1	32725200	32725400	0.338339
0.740386	0.67997	0.435827	0.108007	0.595009	1.50275	0.323045	1.42878	1.90332	chr1	32725400	32725600	0.380847
0.592055	0.0228696	0.0951035	-0.142203	2.77786	-2.64918	0.262607	1.15969	1.53848	chr1	32770000	32770200	0.181612
0.319396	0.0349588	0.151066	-0.261762	2.51991	-2.22974	0.258646	1.14222	1.51441	chr1	32770200	32770400	0.228031
0.559255	0.0293771	0.119403	-0.150789	2.56614	-2.38385	0.25542	1.12321	1.48824	chr1	32770400	32770600	0.202896
0.0700777	0.09804	0.0197858	0.619021	2.12041	4.03515	0.329872	1.2428	1.64147	chr1	32817200	32817400	0.0811665
0.367929	0.193061	0.000381085	0.252782	1.31295	5.19457	0.276634	0.986682	1.30268	chr1	32817400	32817600	0.0106739
0.587339	0.0685656	0.318232	-0.222455	3.41048	-2.44464	0.405612	1.80704	2.40964	chr1	32900000	32900200	0.328045
0.953264	0.034831	0.111972	-0.0204843	3.48699	-3.424	0.346679	1.57938	2.09266	chr1	32900200	32900400	0.196066
0.054066	0.0743597	0.666861	-0.643053	2.62363	-0.822473	0.321081	1.42043	1.89236	chr1	3312800	3313000	0.467606
0.614516	0.00338814	0.859353	-0.143254	3.28677	0.244277	0.281552	1.03511	1.36707	chr1	3313000	3313200	0.528137
0.770996	0.00141296	0.916736	0.0806609	3.51834	0.139628	0.274687	1.00315	1.32465	chr1	3313200	3313400	0.544293
0.301497	0.00106624	0.206014	-0.287755	4.05814	-1.92167	0.27383	1.12353	1.48754	chr1	3313400	3313600	0.266686
0.320328	0.432993	0.031288	-0.271091	-0.957384	3.60346	0.268389	1.20505	1.59701	chr1	3322000	3322200	0.102999
0.0800753	0.580958	0.0710638	0.44456	0.58977	2.63863	0.245628	1.05717	1.41132	chr1	3322200	3322400	0.157366
0.81811	0.828129	0.563037	0.0671524	0.28496	1.0105	0.289512	1.30146	1.72837	chr1	3322400	3322600	0.430913
0.993169	0.901664	0.00729243	-0.00298233	0.172124	5.28471	0.345538	1.38162	1.83924	chr1	33347000	33347200	0.0478098
0.232365	0.00445142	0.0391711	-0.484414	4.74383	-4.42015	0.397624	1.54567	2.05202	chr1	33542000	33542200	0.115709
0.762668	0.0009688	0.0155405	-0.116558	5.14166	-4.78742	0.382575	1.40969	1.86901	chr1	33542200	33542400	0.0718479
0.508126	0.498522	0.847092	0.204158	0.967617	-0.35643	0.304915	1.41277	1.83292	chr1	33622400	33622600	0.524095
0.0817727	0.0785001	0.131221	0.71816	2.94692	-3.25121	0.399136	1.61927	2.09682	chr1	34146200	34146400	0.212711
0.646135	0.544705	0.59399	-0.125337	0.739662	0.867634	0.270308	1.20763	1.61072	chr1	3425000	3425200	0.441479
0.775067	0.103724	0.116255	-0.0993344	2.32261	2.9629	0.344583	1.38525	1.83331	chr1	34378800	34379000	0.199331
0.986026	0.00391494	0.240982	0.00501997	3.1509	1.59447	0.284294	1.01015	1.33364	chr1	34379000	34379200	0.286917
0.864834	0.0109994	0.832669	-0.0547156	3.31952	0.345456	0.318761	1.22677	1.62126	chr1	34379200	34379400	0.52001
0.996536	0.672199	0.0904879	-0.00118457	-0.511949	2.78039	0.270653	1.19837	1.59095	chr1	3459800	3460000	0.177238
0.57638	0.120645	0.769782	-0.187654	2.24451	0.554573	0.33232	1.40614	1.87831	chr1	34843400	34843600	0.500225
0.152296	0.409179	0.789527	-0.407527	1.05702	-0.451575	0.277648	1.26326	1.67712	chr1	3504400	3504600	0.507012
0.949572	0.866837	0.440989	-0.0200521	0.238164	1.46789	0.314487	1.40857	1.88045	chr1	3529000	3529200	0.383133
0.0956146	0.0158771	0.0496235	0.750578	3.8288	-3.96779	0.436593	1.50008	1.94159	chr1	35499800	35500000	0.13044
0.36937	0.628824	0.103801	0.258607	-0.621106	2.84125	0.283874	1.27209	1.69497	chr1	35557400	35557600	0.18903
0.235529	0.307585	0.841781	-0.331884	1.27912	-0.331567	0.274314	1.23291	1.64707	chr1	3557000	3557200	0.52259
0.0420426	0.107559	0.221203	-0.533892	1.92376	-1.92426	0.251679	1.16062	1.5411	chr1	3604200	3604400	0.276035
0.0675388	0.411354	0.808286	-0.528967	1.03402	0.402697	0.279172	1.24159	1.64546	chr1	3604400	3604600	0.512681
0.986726	0.765733	0.0517286	0.00451018	0.35483	3.17914	0.268894	1.18038	1.57083	chr1	3604600	3604800	0.133361
0.778639	0.545901	0.271395	0.0822659	0.782222	1.91587	0.290112	1.28094	1.7107	chr1	3604800	3605000	0.303824
0.850956	0.03322	0.174566	-0.062385	3.18955	-2.65869	0.329237	1.43073	1.91308	chr1	3613600	3613800	0.246434
0.00349977	0.419635	0.618667	-0.78856	0.930915	-0.761603	0.249329	1.13803	1.51467	chr1	3614000	3614200	0.449569
0.99153	0.142141	0.921306	0.00383017	2.32812	-0.204358	0.357885	1.54546	2.05176	chr1	36155800	36156000	0.545316
0.41601	0.885106	0.0762876	-0.28541	0.217741	3.66721	0.346175	1.49443	1.99929	chr1	36156000	36156200	0.162663
0.267221	0.343765	0.667226	0.310131	1.23628	-0.734121	0.274468	1.28573	1.69106	chr1	36202000	36202200	0.467614
0.785268	0.151897	0.547865	-0.0690321	1.51098	0.826088	0.251165	1.02839	1.35946	chr1	36224400	36224600	0.425489
0.143511	0.0494766	0.266669	0.434777	2.30635	1.68628	0.289642	1.12781	1.49061	chr1	36224600	36224800	0.301143
0.803949	0.516094	0.83177	-0.0704741	0.831173	0.361912	0.28146	1.26521	1.68927	chr1	36373800	36374000	0.519787
0.543378	0.828532	0.181659	-0.164971	-0.264808	2.2135	0.268452	1.21231	1.61979	chr1	36374000	36374200	0.251127
0.396588	0.00123008	0.559765	-0.210292	3.3106	-0.724647	0.244608	0.930226	1.22907	chr1	36386200	36386400	0.429714
0.86934	3.25e-09	0.0883874	-0.0460665	5.91579	1.67801	0.277721	0.723538	0.953591	chr1	36386400	36386600	0.175238
0.846082	6.03e-09	0.0946378	0.0533293	5.67513	1.62427	0.27242	0.714692	0.941885	chr1	36386600	36386800	0.181109
0.352744	7.21e-05	0.0174723	-0.255383	3.85061	2.78537	0.270666	0.840709	1.10898	chr1	36386800	36387000	0.0762906
0.0863804	0.472241	0.0989257	0.480047	-0.898194	2.76912	0.270995	1.23415	1.62749	chr1	36464200	36464400	0.185025
0.512842	0.964269	0.160302	0.231871	0.0617208	2.60701	0.350217	1.36662	1.812	chr1	36464400	36464600	0.235384
0.31602	0.0159989	0.406035	0.398301	3.79381	-1.67365	0.390779	1.48826	1.98669	chr1	36523800	36524000	0.368312
0.134492	0.360328	0.00755309	-0.423083	-1.12709	4.64142	0.275261	1.21379	1.62334	chr1	36629000	36629200	0.0485583
0.643911	0.00816247	0.0836981	-0.137177	3.71142	-3.1304	0.293854	1.31246	1.75129	chr1	36761200	36761400	0.170496
0.517465	0.00797729	0.106038	-0.194325	3.75763	-2.94365	0.296777	1.32445	1.7679	chr1	36761400	36761600	0.191034
0.117883	0.0524996	0.0835832	-0.487247	2.8054	-3.24658	0.302885	1.39101	1.81557	chr1	36761600	36761800	0.1704
0.609396	0.358069	0.501278	0.175496	1.32995	1.28428	0.339975	1.42545	1.8873	chr1	36773800	36774000	0.40756
0.265562	0.338696	0.530848	0.376246	1.34507	1.16072	0.331802	1.38404	1.8312	chr1	36774000	36774200	0.419755
0.45175	0.0522451	0.138823	0.339336	3.2152	-3.13072	0.445222	1.59237	2.06032	chr1	36990600	36990800	0.219232
0.793313	0.25407	0.539988	0.091966	1.76912	-1.22526	0.347969	1.5222	1.97708	chr1	37060800	37061000	0.423166
0.250927	0.237622	0.692235	0.586845	1.97457	-0.843282	0.501531	1.63953	2.11052	chr1	3717000	3717200	0.474912
0.529	0.671369	0.172474	-0.146063	-0.443349	1.91995	0.229394	1.03499	1.3746	chr1	3732600	3732800	0.244566
0.0731017	0.0280527	0.110858	-0.74196	3.19568	-2.95526	0.399856	1.38626	1.80032	chr1	37410200	37410400	0.19516
0.962616	0.689838	0.11964	0.0116196	-0.442171	2.33702	0.2459	1.0976	1.45997	chr1	37455200	37455400	0.203093
0.605916	0.604999	0.134326	0.122593	-0.553168	2.16547	0.235189	1.05852	1.40825	chr1	37455400	37455600	0.215644
0.443116	0.00505197	0.103858	0.203984	3.5177	-2.60382	0.262547	1.16503	1.5536	chr1	37467000	37467200	0.189094
0.977402	0.0346053	0.109602	0.00764448	2.65145	-2.63763	0.267687	1.19933	1.60093	chr1	37467200	37467400	0.194014
0.0888965	0.643788	0.0428121	0.495156	-0.57561	3.46009	0.281862	1.23258	1.63761	chr1	37519200	37519400	0.120955
0.354254	0.235274	0.0150194	0.281982	-1.59412	4.4288	0.299808	1.31687	1.71933	chr1	37572600	37572800	0.0703603
0.417154	0.126543	0.796469	-0.194732	1.59137	0.349779	0.236778	1.01338	1.34447	chr1	37689800	37690000	0.508972
0.963017	0.0483507	0.729786	0.0111304	2.0737	0.466336	0.238101	1.00867	1.33788	chr1	37690000	37690200	0.487007
0.233727	0.779165	0.0590888	-0.34492	-0.359104	3.32314	0.283968	1.26948	1.69546	chr1	3774800	3775000	0.142607
0.136217	0.721538	0.0480772	-0.414974	-0.436498	3.33823	0.271224	1.21357	1.62165	chr1	3775000	3775200	0.128486
0.361038	0.494345	0.724417	0.335993	0.931784	0.622613	0.362382	1.34722	1.74992	chr1	37922800	37923000	0.484997
0.240419	0.52075	0.728701	0.387185	0.817374	0.571696	0.323452	1.25823	1.6333	chr1	37923000	37923200	0.48663
0.328237	1.02e-05	0.168308	-0.234845	3.93014	1.38959	0.236398	0.746541	0.984939	chr1	37946400	37946600	0.24134
0.628704	6.63e-06	0.207574	-0.112869	3.93552	1.23392	0.231086	0.726632	0.958535	chr1	37946600	37946800	0.267653
0.993138	2.2e-05	0.265869	0.00202794	3.7023	1.10731	0.233899	0.740899	0.977152	chr1	37946800	37947000	0.300847
0.288249	5.14e-06	0.460239	0.35122	5.7215	-1.02516	0.325015	1.03932	1.37087	chr1	37999400	37999600	0.390997
0.599521	8.13e-07	0.835514	0.183675	6.1426	0.275587	0.346186	0.998206	1.31608	chr1	37999600	37999800	0.520915
0.153392	1.35e-07	0.993562	0.437076	6.16119	0.00972864	0.298603	0.90688	1.19598	chr1	37999800	38000000	0.56324
0.629031	3.5e-06	0.154941	0.132992	5.57516	-1.90342	0.272546	0.988558	1.30545	chr1	38000000	38000200	0.23124
0.676749	0.646369	0.0634206	-0.107197	-0.532604	2.9554	0.254684	1.14946	1.53477	chr1	38012600	38012800	0.147818
0.730125	0.774772	0.0764914	-0.0922335	-0.342711	2.90495	0.264956	1.18723	1.58488	chr1	38012800	38013000	0.162941
0.440782	0.872546	0.331034	0.277825	-0.261787	2.07856	0.355746	1.6183	2.10463	chr1	38112400	38112600	0.333706
0.978407	0.192652	0.00877066	0.00785743	-1.68135	4.64986	0.287958	1.26234	1.66145	chr1	38183200	38183400	0.0524413
0.324637	0.427137	0.0507594	-0.41678	-1.29606	4.27033	0.416377	1.61054	2.10066	chr1	38183400	38183600	0.132348
0.931039	0.150905	0.857281	-0.0437143	2.42898	-0.392814	0.501039	1.64906	2.16607	chr1	38310000	38310200	0.5277
0.751104	0.102347	0.777243	0.164576	2.70339	-0.601105	0.514249	1.60564	2.10615	chr1	38310200	38310400	0.502797
0.651838	0.070452	0.186256	-0.183994	3.07828	-2.89927	0.403809	1.6427	2.14464	chr1	38334600	38334800	0.25432
0.657722	0.589038	0.915849	0.127003	0.697191	0.181539	0.283876	1.27705	1.70405	chr1	38570000	38570200	0.54412
0.0289211	0.0836145	0.412622	0.682317	2.25016	-1.39448	0.297741	1.25849	1.67901	chr1	38786000	38786200	0.370999
0.210149	0.110393	0.934441	0.39111	2.09646	-0.141236	0.30559	1.27541	1.70301	chr1	38786200	38786400	0.548413
0.195123	0.358029	0.00412411	-0.301558	-0.934117	4.12649	0.227702	1.00111	1.33157	chr1	38816200	38816400	0.0355814
0.515472	0.110449	0.798717	-0.18643	1.79592	0.375596	0.283362	1.09276	1.4602	chr1	38915400	38915600	0.509822
0.760412	0.259235	0.845742	-0.105384	1.61038	0.367258	0.342534	1.40107	1.87186	chr1	38915600	38915800	0.52382
0.791009	0.355388	0.719825	0.0839392	1.32954	-0.679055	0.31401	1.41697	1.87586	chr1	38915800	38916000	0.483496
0.857722	0.294192	0.613382	0.0548237	1.45492	-0.929813	0.303258	1.36337	1.8216	chr1	3901000	3901200	0.448079
0.90309	0.130103	0.315235	-0.0489923	2.23059	-1.89431	0.399073	1.43425	1.85547	chr1	39081000	39081200	0.32675
0.273299	0.898698	0.365928	-0.388675	0.189975	1.80911	0.34846	1.48002	1.97145	chr1	39385400	39385600	0.350705
0.761996	0.899062	0.350235	0.0707674	0.133242	1.31805	0.231601	1.0418	1.38956	chr1	39883400	39883600	0.342798
0.0255674	0.591079	0.0502746	-0.813814	-0.735477	3.61385	0.346838	1.35463	1.77375	chr1	4003200	4003400	0.131399
0.740553	0.531266	0.00279325	-0.0896453	0.634279	4.2995	0.268304	1.00168	1.3231	chr1	40039800	40040000	0.0293168
0.577026	0.761439	0.00124292	0.142284	-0.302783	4.64267	0.252403	0.988529	1.30593	chr1	40040000	40040200	0.0194009
0.0499449	0.704397	0.108033	-0.484832	-0.409674	2.36602	0.237602	1.06983	1.42944	chr1	40161200	40161400	0.192768
0.746489	0.419969	0.0341838	-0.082118	-0.929787	3.3695	0.251753	1.13748	1.52029	chr1	40161600	40161800	0.108493
0.107018	0.549653	0.0974468	-0.455709	-0.748054	2.81199	0.274492	1.23659	1.6451	chr1	4020600	4020800	0.183661
0.372241	0.653882	0.137165	-0.262299	-0.588619	2.63874	0.289682	1.30003	1.72899	chr1	4020800	4021000	0.217945
0.162096	0.000193944	0.539484	-0.391991	4.5391	-0.880966	0.273661	1.07314	1.41974	chr1	40383400	40383600	0.423001
0.419357	1.46e-08	0.0367096	-0.217711	7.06121	-2.67682	0.265989	0.92808	1.22573	chr1	40383600	40383800	0.111762
0.982431	4.11e-07	0.0264152	0.00593265	6.06418	-2.91937	0.267225	0.948218	1.2519	chr1	40383800	40384000	0.0946271
0.457138	0.923257	0.00289408	-0.18526	0.0968555	4.27006	0.246015	0.997234	1.31956	chr1	40691600	40691800	0.0297623
0.224609	0.545114	0.00718244	-0.299648	0.585636	3.64409	0.241798	0.957131	1.26556	chr1	40691800	40692000	0.0473972
0.12601	0.644749	0.0019714	-0.363781	-0.45054	4.33535	0.231317	0.967579	1.28183	chr1	40692000	40692200	0.0252263
0.479446	0.540166	0.43135	0.241313	0.798112	1.36304	0.337079	1.2884	1.70946	chr1	40915000	40915200	0.379169
0.55432	0.0173663	0.164507	0.186905	3.47776	-2.62445	0.312639	1.38322	1.84307	chr1	41306000	41306200	0.238502
0.437991	0.00909499	0.177503	0.298951	4.15614	-2.7433	0.380447	1.49293	1.98783	chr1	41306200	41306400	0.24831
0.0135363	0.0596221	0.637395	-0.772228	2.55942	-0.831495	0.294788	1.30871	1.74665	chr1	41493000	41493200	0.456061
0.0182893	0.0845207	0.667467	-0.789933	2.51127	-0.815607	0.316976	1.40884	1.88021	chr1	41493200	41493400	0.467614
0.660028	0.157623	0.338799	-0.133769	1.9765	-1.77176	0.301171	1.36467	1.82349	chr1	4161600	4161800	0.337705
0.591369	0.302897	0.826366	-0.156103	1.33653	0.377388	0.287741	1.2756	1.7058	chr1	41684000	41684200	0.518155
0.997118	0.261802	0.912495	0.00115868	1.6291	-0.211034	0.318203	1.42517	1.90468	chr1	41684200	41684400	0.543197
0.778145	0.625873	0.476998	-0.0795583	0.611891	1.19608	0.279921	1.24248	1.6614	chr1	41710000	41710200	0.397465
0.916285	0.709498	0.0296346	-0.0294559	0.442863	3.58148	0.277938	1.17785	1.57031	chr1	4177400	4177600	0.100207
0.366419	0.441538	0.0154607	0.232998	0.837131	3.65255	0.254171	1.07371	1.42474	chr1	4177600	4177800	0.071598
0.128686	0.879147	0.100215	0.452729	0.189959	2.8041	0.289986	1.23899	1.65462	chr1	4177800	4178000	0.186228
0.105415	0.350422	0.0522207	-0.363314	-0.928598	2.63146	0.217794	0.979364	1.30312	chr1	41806600	41806800	0.133835
0.0730278	0.276689	0.00799829	-0.503135	-1.33364	4.55101	0.271075	1.20429	1.6047	chr1	41806800	41807000	0.0500384
0.731254	0.326352	0.0100743	-0.0864381	-1.09856	4.02072	0.249395	1.10146	1.46631	chr1	41807000	41807200	0.0560608
0.0503879	0.101478	0.348698	0.581402	2.01253	1.50366	0.285513	1.19215	1.58012	chr1	42825400	42825600	0.342103
0.0340493	0.104399	0.422258	0.652223	2.05991	1.32746	0.29404	1.23108	1.63209	chr1	42825600	42825800	0.3751
0.165627	0.470452	0.224783	-0.528535	1.16635	2.64211	0.372191	1.59611	2.13285	chr1	42932000	42932200	0.277867
0.287378	0.911322	0.110916	-0.391693	0.178543	3.49078	0.361802	1.59001	2.12692	chr1	42932200	42932400	0.195184
0.98823	3.34e-09	0.462634	0.00470852	6.78434	-0.814374	0.316598	0.830857	1.09489	chr1	42936200	42936400	0.391857
0.675485	1.52e-09	0.399013	0.139104	7.18234	-0.955715	0.329124	0.848184	1.11747	chr1	42936400	42936600	0.365596
0.408567	8.66e-10	0.402782	0.261358	7.08587	-0.911497	0.311939	0.815593	1.07443	chr1	42936600	42936800	0.366782
0.658532	0.142893	0.000210733	-0.101308	1.19172	4.39439	0.227019	0.792634	1.04625	chr1	4328400	4328600	0.00779366
0.338615	0.173206	0.000116805	-0.220896	1.10319	4.60598	0.227257	0.791228	1.04448	chr1	4328600	4328800	0.00571741
0.335084	0.703959	0.000290941	-0.205625	0.299587	4.21235	0.209983	0.781128	1.03125	chr1	4328800	4329000	0.00949402
0.367898	0.0580426	0.421834	0.263486	2.45393	-1.34616	0.28833	1.2465	1.65355	chr1	43299800	43300000	0.374988
0.386847	0.108932	0.699229	0.253886	2.08707	-0.655209	0.289231	1.26427	1.68008	chr1	43300000	43300200	0.476927
0.907434	0.127736	0.336569	0.0313934	1.87498	-1.5501	0.267782	1.19788	1.5879	chr1	43300200	43300400	0.336582
0.730546	0.984149	0.44308	0.134533	-0.0321588	1.60844	0.387098	1.60556	2.07006	chr1	43373200	43373400	0.383851
0.368332	0.0464496	0.11757	-0.333112	2.7774	2.86274	0.364856	1.33866	1.77797	chr1	43522800	43523000	0.200864
0.867791	0.0786484	0.180925	-0.0619964	2.63156	2.62537	0.369335	1.44675	1.91786	chr1	43523000	43523200	0.25049
0.203296	0.0221047	0.127369	0.508745	3.78672	-3.23586	0.391392	1.57112	2.06525	chr1	4363000	4363200	0.209502
0.0119212	0.0104917	0.0293906	-0.761769	2.83828	3.143	0.28503	1.04143	1.37582	chr1	43707600	43707800	0.0999799
0.00669222	0.50957	7.39e-05	-0.724342	-0.696666	6.33462	0.249106	1.04407	1.38565	chr1	43707800	43708000	0.00465453
0.0782181	0.0116548	0.662515	0.62976	3.58207	-0.780858	0.345697	1.33561	1.77191	chr1	43835200	43835400	0.465693
0.0265319	0.342015	0.702176	0.754183	1.37497	-0.717368	0.323683	1.42471	1.85865	chr1	43835400	43835600	0.47759
0.501201	0.0143671	6.16e-06	-0.137052	-2.24534	6.24272	0.201366	0.86539	1.14713	chr1	44030000	44030200	0.00172417
0.955549	0.823571	0.00148556	0.0169238	-0.281095	5.79912	0.30116	1.25008	1.66233	chr1	44030200	44030400	0.0216465
0.660309	9.63e-06	0.236619	-0.104414	4.53598	-1.36793	0.235287	0.858157	1.13334	chr1	44035800	44036000	0.284103
0.520365	1.38e-06	0.0436659	0.152321	5.00676	-2.33051	0.234259	0.83914	1.10782	chr1	44036000	44036200	0.12228
0.492838	0.914573	0.103904	-0.158331	0.106246	2.18164	0.228121	0.982332	1.30188	chr1	44637800	44638000	0.189116
0.772866	0.310695	0.0165872	-0.0753177	1.01598	3.29933	0.258665	0.985704	1.30212	chr1	44638000	44638200	0.0746151
0.576667	0.290649	0.0154406	-0.146304	1.06102	3.34306	0.259289	0.986853	1.30374	chr1	44638200	44638400	0.0715498
0.0725716	0.55751	0.953171	-0.854348	0.993008	0.128892	0.459526	1.67456	2.17705	chr1	44676400	44676600	0.55373
0.405982	0.499158	0.0101535	-0.245768	0.776449	4.14155	0.291701	1.13535	1.51215	chr1	45012400	45012600	0.0561915
0.763958	0.0494927	0.0192252	0.0850862	2.20291	3.51896	0.280852	1.0773	1.42431	chr1	45012600	45012800	0.0801712
0.695137	0.441255	0.0110662	-0.116999	0.908141	4.1609	0.295762	1.16406	1.53914	chr1	45012800	45013000	0.0591332
0.662419	0.369814	0.00511061	0.10616	-0.975589	4.30895	0.240824	1.07191	1.42924	chr1	45013000	45013200	0.0399439
0.980636	0.358633	0.824467	-0.00985883	1.70596	-0.537916	0.402901	1.83063	2.40462	chr1	45085000	45085200	0.517709
0.127757	0.0148649	8.21e-05	-0.292112	-2.173	5.06024	0.186634	0.842165	1.11597	chr1	45340000	45340200	0.00481499
0.242355	0.00984812	6.64e-05	-0.222561	-2.32942	5.17173	0.18671	0.846641	1.12207	chr1	45340200	45340400	0.00445811
0.427717	0.0177852	8.43e-05	-0.148215	-2.07127	4.96026	0.184412	0.827164	1.09614	chr1	45340400	45340600	0.00487852
0.15716	0.813293	0.00118359	-0.346743	0.218504	4.33075	0.239133	0.917264	1.21199	chr1	46030600	46030800	0.019004
0.456585	0.451862	0.00117702	-0.179654	0.668086	4.13946	0.238275	0.876773	1.15779	chr1	46030800	46031000	0.0189588
0.679315	0.00327835	0.049701	-0.0923988	2.42152	2.04743	0.221394	0.759575	1.00224	chr1	46031000	46031200	0.13044
0.0243183	0.521809	0.0419322	-0.801674	-0.865352	3.73347	0.338482	1.3355	1.75896	chr1	46036600	46036800	0.119806
0.707984	0.613045	0.448594	0.118831	0.710441	1.41977	0.314326	1.3905	1.84974	chr1	46174600	46174800	0.386294
0.366493	0.294909	0.671338	-0.280031	1.47167	-0.790607	0.305526	1.38115	1.84548	chr1	46285800	46286000	0.468619
0.792685	0.0570394	0.869261	0.0833294	2.62482	0.292231	0.314312	1.32763	1.76069	chr1	46286000	46286200	0.531107
0.92754	0.0307789	0.829169	-0.0293542	3.03299	0.386688	0.320155	1.3398	1.777	chr1	46286200	46286400	0.518794
0.970592	0.162918	0.961303	-0.01087	1.84229	0.0839227	0.29247	1.28876	1.7157	chr1	46314200	46314400	0.555226
0.251593	0.057684	0.588104	0.334422	2.453	-0.905036	0.286215	1.24414	1.65359	chr1	46314400	46314600	0.439411
0.582974	0.23149	0.545406	0.150974	1.42804	0.9499	0.272078	1.16994	1.5536	chr1	46522400	46522600	0.424705
0.085032	0.0113434	0.116118	-0.701452	3.47538	2.77378	0.394197	1.29044	1.71562	chr1	46522600	46522800	0.199297
0.0958241	0.570731	0.92601	-0.660316	1.00169	-0.217115	0.384344	1.74783	2.31889	chr1	46545000	46545200	0.546294
0.990343	0.331358	0.0272612	-0.00339234	-1.27651	3.95729	0.27801	1.2934	1.70722	chr1	46619600	46619800	0.0961154
0.747339	0.480004	0.0571842	0.0993535	-1.0165	3.68799	0.305656	1.42172	1.86654	chr1	46619800	46620000	0.140379
0.287022	0.462067	0.941063	0.393972	1.16209	-0.152423	0.363634	1.56039	2.04488	chr1	46672000	46672200	0.550313
0.560468	0.844718	0.18966	0.162981	-0.246865	2.21852	0.276931	1.24983	1.65415	chr1	47181000	47181200	0.256211
0.871837	0.874116	0.106993	0.0437682	0.191682	2.66306	0.269054	1.19985	1.60394	chr1	47181200	47181400	0.191978
0.763765	0.804325	0.0280377	0.0977208	-0.357219	4.39221	0.322284	1.42946	1.90512	chr1	47232200	47232400	0.0975209
0.842259	0.247464	0.00329503	-0.0505963	-1.32634	4.78	0.252111	1.12508	1.5003	chr1	47232400	47232600	0.0321924
0.189676	0.36876	0.805442	0.482603	1.23544	0.447247	0.359845	1.3544	1.80022	chr1	47555400	47555600	0.511786
0.174267	0.392117	0.654821	0.479735	1.20026	0.833491	0.34495	1.38283	1.84622	chr1	47555600	47555800	0.462927
0.341477	0.272068	0.982766	0.314587	1.62469	0.0422033	0.325599	1.45278	1.93793	chr1	47758400	47758600	0.560844
0.545765	0.24401	0.90569	0.197599	1.71235	0.22969	0.323471	1.44169	1.92281	chr1	47758600	47758800	0.54121
0.205865	0.0456864	0.360614	-0.467394	3.34875	-1.99583	0.361681	1.60802	2.15065	chr1	47880600	47880800	0.347736
0.240448	0.0440015	0.474559	0.382505	2.56685	-1.17511	0.319563	1.22224	1.6232	chr1	48026400	48026600	0.39653
0.191955	0.0793101	0.278708	0.386463	2.13537	-1.69318	0.289686	1.17669	1.53553	chr1	48026600	48026800	0.307859
0.419485	0.541346	0.26054	0.230773	0.778114	1.92855	0.282025	1.25981	1.68258	chr1	48070000	48070200	0.2984
0.319127	0.647589	0.237337	0.270309	0.552215	1.92558	0.266941	1.19623	1.59785	chr1	48070200	48070400	0.284627
0.700228	0.982146	0.340614	0.173255	-0.0410721	2.28869	0.445819	1.82055	2.36452	chr1	48285200	48285400	0.338639
0.440803	0.11286	0.191561	0.28132	2.69755	-2.87911	0.360238	1.65292	2.15617	chr1	48886000	48886200	0.257337
0.325851	0.04666	0.312923	-0.405593	3.29599	-2.15327	0.406235	1.59025	2.09891	chr1	48886200	48886400	0.325525
0.884498	0.0214066	0.111888	-0.073339	3.64423	-3.17864	0.500681	1.50329	1.94222	chr1	50022400	50022600	0.196066
0.0959179	0.885798	0.136135	0.703074	0.235582	3.29913	0.409353	1.62675	2.15582	chr1	50275600	50275800	0.217198
0.295995	0.251356	0.0141234	0.24926	-1.21619	3.58751	0.234464	1.04035	1.37886	chr1	50910400	50910600	0.067718
0.525822	0.318775	0.0079963	0.163405	-1.12722	4.18889	0.25465	1.11235	1.47696	chr1	50910600	50910800	0.0500384
0.400431	0.146012	0.729668	0.37421	1.99155	0.620916	0.438878	1.33532	1.78054	chr1	51433600	51433800	0.486982
0.668614	0.161244	0.883062	-0.195974	1.9968	-0.272942	0.453446	1.3911	1.84031	chr1	51433800	51434000	0.535076
0.693697	0.642512	0.00803245	0.121306	-0.552271	4.44126	0.305128	1.17805	1.56695	chr1	51617000	51617200	0.050151
0.209798	0.685701	0.853355	0.507755	0.658778	0.386411	0.396416	1.61251	2.07305	chr1	51671800	51672000	0.526343
0.347611	0.926505	0.049558	0.283029	0.118213	3.44888	0.296741	1.27111	1.68715	chr1	51971600	51971800	0.130336
0.436419	0.987376	0.05227	0.24429	-0.0212056	3.56264	0.30981	1.32937	1.76464	chr1	51971800	51972000	0.133873
0.300611	0.855717	0.0677515	0.325342	0.243813	3.34299	0.309022	1.32969	1.76577	chr1	51972000	51972200	0.153197
0.318378	0.530558	0.0335026	0.264921	-0.740581	3.46768	0.261208	1.16753	1.55817	chr1	52055200	52055400	0.107448
0.00792499	0.0481318	0.0517306	0.862308	2.37579	3.08636	0.303654	1.15441	1.525	chr1	52055400	52055600	0.133361
0.0017466	0.00871683	0.0453048	1.05042	3.04693	2.9922	0.306441	1.08773	1.4341	chr1	52055600	52055800	0.124917
0.170954	0.837434	0.0241421	0.337874	-0.217149	3.30822	0.241021	1.04944	1.39491	chr1	52055800	52056000	0.0900601
0.519696	0.647836	0.104559	-0.163843	-0.515571	2.48451	0.251572	1.11769	1.48555	chr1	52056400	52056600	0.18987
0.0905218	0.0402752	0.120911	0.760023	3.24361	-3.1141	0.434937	1.51484	1.95237	chr1	52424200	52424400	0.204307
0.114616	0.0469387	0.138149	0.738797	3.25135	-3.08306	0.454995	1.57083	2.02536	chr1	52424400	52424600	0.218649
0.441715	0.797729	0.105239	-0.255032	-0.380292	3.28057	0.327235	1.47107	1.96554	chr1	52553000	52553200	0.190513
0.736196	0.536244	0.873612	0.0931058	0.763182	0.259906	0.273876	1.2201	1.62036	chr1	53238600	53238800	0.532422
0.870434	0.83576	0.426783	0.0499861	0.28533	1.46791	0.30392	1.36468	1.82268	chr1	53238800	53239000	0.377259
0.39432	0.260312	0.272966	-0.420512	1.9579	2.55113	0.486764	1.70735	2.28555	chr1	53568600	53568800	0.304626
0.718491	0.11565	0.322124	0.157129	2.38152	1.97355	0.431908	1.47103	1.96126	chr1	53568800	53569000	0.3302
0.49965	0.0243078	0.516613	-0.20195	2.87805	-1.05473	0.29564	1.21507	1.60752	chr1	53686000	53686200	0.414018
0.374159	0.0266846	0.481433	-0.276794	2.92906	-1.18629	0.306936	1.25848	1.66465	chr1	53686200	53686400	0.399584
0.403531	0.785276	0.554264	0.207839	0.30533	0.887318	0.245386	1.11095	1.48401	chr1	54171200	54171400	0.427836
0.173416	0.401463	0.200253	-0.377798	1.0024	2.05032	0.2711	1.17824	1.56647	chr1	54229400	54229600	0.26333
0.688654	0.884715	0.363817	0.10631	0.16956	1.42169	0.262831	1.15977	1.54237	chr1	54229600	54229800	0.349633
0.63645	0.000762398	0.0312571	0.128046	4.37243	-3.5137	0.268218	1.17051	1.55692	chr1	54273800	54274000	0.102999
0.412591	0.000499811	0.0489166	-0.223314	4.50095	-3.15699	0.26886	1.15721	1.53972	chr1	54274000	54274200	0.12963
0.0825319	0.0819205	0.0274735	-0.403772	1.54392	2.62582	0.224992	0.858512	1.13449	chr1	54464400	54464600	0.0965395
0.0721745	0.0275327	0.0100722	-0.385199	1.7731	2.77617	0.206883	0.766392	1.01241	chr1	54464600	54464800	0.0560608
0.122304	0.00254995	0.0849756	-0.304798	2.2836	1.63408	0.191837	0.695281	0.918137	chr1	54464800	54465000	0.171836
0.548018	0.49956	0.973653	-0.147324	0.74481	-0.0484916	0.242537	1.09012	1.45639	chr1	54480600	54480800	0.558552
0.525338	0.124119	0.00024879	0.151688	1.29032	4.45983	0.236113	0.816213	1.07705	chr1	55039400	55039600	0.00856188
0.974013	0.699356	6.87e-05	-0.00695031	0.298823	4.64955	0.211638	0.76658	1.01142	chr1	55039600	55039800	0.0045294
0.761823	0.69658	0.122839	-0.0709711	-0.409921	2.19017	0.232093	1.04144	1.38052	chr1	55039800	55040000	0.205991
0.534752	0.948235	0.14227	-0.163937	-0.0767319	2.35913	0.261124	1.17229	1.56657	chr1	5554800	5555000	0.221501
0.490553	0.688255	0.342553	0.25823	0.561558	1.76569	0.37008	1.38647	1.83164	chr1	55607400	55607600	0.339366
0.680736	0.864466	0.221798	-0.12508	-0.226762	2.17247	0.301116	1.31744	1.74218	chr1	55607600	55607800	0.27624
0.625418	0.011434	0.0542014	0.205541	3.98586	-3.86184	0.41681	1.4818	1.9294	chr1	56037200	56037400	0.136203
0.411964	0.595583	0.0961402	0.185716	-0.544701	2.3224	0.223291	1.01561	1.35312	chr1	5646400	5646600	0.18255
0.469502	0.788954	0.244046	0.232647	-0.388606	2.27728	0.317682	1.43924	1.91747	chr1	5646600	5646800	0.288352
0.3233	0.12717	0.20971	-0.307668	2.12814	-2.25728	0.306508	1.35752	1.76197	chr1	56525400	56525600	0.26927
0.991386	0.104919	0.214544	0.00312767	2.21915	-2.19735	0.287363	1.32832	1.73389	chr1	56525600	56525800	0.272081
0.0659418	0.142037	0.814735	-0.674268	2.23574	-0.469284	0.35366	1.48374	1.98566	chr1	56983400	56983600	0.514443
0.0455458	0.00392756	0.891983	-0.585915	3.43099	-0.200749	0.281152	1.10039	1.46616	chr1	56983600	56983800	0.537087
0.784971	0.578237	0.531691	0.106014	0.847129	1.25923	0.385173	1.50757	1.99071	chr1	56983800	56984000	0.420059
0.415122	0.00405115	0.621889	-0.188447	2.83009	-0.600215	0.228129	0.911195	1.2048	chr1	5730800	5731000	0.450579
0.496077	0.0023265	0.629713	-0.161095	3.07613	-0.5967	0.233863	0.926719	1.22529	chr1	5731000	5731200	0.453615
0.758583	0.743686	0.68694	-0.112098	0.519373	0.83302	0.361509	1.5742	2.04756	chr1	57311200	57311400	0.473481
0.540241	0.0013513	0.616018	-0.141008	3.17168	-0.602893	0.227673	0.900043	1.19	chr1	5731200	5731400	0.448873
0.236158	0.000150751	0.470409	-0.53335	5.17789	1.16928	0.441439	1.19876	1.59996	chr1	57674800	57675000	0.395472
0.223559	0.000151133	0.4655	-0.528332	5.10105	1.16434	0.425344	1.18122	1.57557	chr1	57675000	57675200	0.393115
0.636573	0.172976	0.403631	0.147188	1.94323	-1.57093	0.308429	1.39295	1.85512	chr1	5771000	5771200	0.367101
0.877578	0.774999	0.0413658	0.0506187	-0.403932	3.95591	0.325889	1.40077	1.85824	chr1	57789800	57790000	0.118766
0.663783	0.00359388	0.00968913	0.134712	4.36198	-5.09294	0.306918	1.38368	1.84658	chr1	5818000	5818200	0.0553534
0.504655	0.000655126	0.0138441	-0.224285	5.01544	-4.61988	0.332231	1.32299	1.76995	chr1	5818200	5818400	0.0670656
0.97526	0.311457	0.266589	-0.00794629	1.10739	1.61429	0.25416	1.07611	1.42673	chr1	58783800	58784000	0.301129
0.798615	0.31574	0.239772	-0.0642419	1.0777	1.67944	0.249623	1.05673	1.40102	chr1	58784000	58784200	0.286288
0.283575	0.0231293	0.086558	0.43359	3.70507	-3.5879	0.397294	1.54997	2.02664	chr1	58883800	58884000	0.17323
0.560743	0.0122244	0.103777	0.28781	4.17855	-3.44316	0.489381	1.56961	2.0539	chr1	58884000	58884200	0.18902
0.336901	0.967725	0.468299	0.234429	0.0439686	1.05629	0.240313	1.07786	1.43844	chr1	58899000	58899200	0.394547
0.477821	0.0604008	0.817544	0.292921	2.53435	0.403615	0.407646	1.30008	1.7346	chr1	59083800	59084000	0.515428
0.728855	0.138254	0.588528	0.103064	1.94585	-0.92794	0.294621	1.27864	1.69738	chr1	59084000	59084200	0.439519
0.608632	0.13916	0.453279	0.149683	1.92137	-1.27637	0.289347	1.26557	1.68037	chr1	59084200	59084400	0.388224
0.251598	0.408901	0.812799	0.305926	0.986297	-0.376107	0.261829	1.17803	1.57463	chr1	5917400	5917600	0.513871
0.425164	0.436478	0.606663	0.204823	0.881427	0.774131	0.253427	1.11798	1.48823	chr1	5917600	5917800	0.445891
0.60373	0.468513	0.579955	0.134849	0.83268	0.844764	0.257133	1.13448	1.51022	chr1	5917800	5918000	0.436409
0.0629699	0.337924	0.802146	0.942775	1.65937	-0.55254	0.488709	1.70469	2.18618	chr1	59224000	59224200	0.510948
0.0286755	0.350067	0.743671	1.12954	1.65937	-0.739308	0.492078	1.74878	2.24068	chr1	59224200	59224400	0.491878
0.53635	0.884258	0.0403021	-0.26374	-0.186196	3.52409	0.421754	1.2685	1.64607	chr1	59446000	59446200	0.117279
0.263194	0.256245	0.677173	0.52999	1.59942	0.753061	0.465027	1.38263	1.79166	chr1	59719800	59720000	0.470523
0.396812	0.39426	0.643458	0.391575	1.27025	0.891476	0.455692	1.47019	1.90705	chr1	59720000	59720200	0.458076
0.29128	0.0315896	0.849026	0.639627	3.50864	-0.394461	0.595706	1.55797	2.05482	chr1	60958000	60958200	0.524893
0.579413	0.839122	0.507073	-0.205561	0.291945	1.23691	0.366961	1.42593	1.84275	chr1	61013200	61013400	0.4101
0.00618672	0.03047	0.4481	-1.47222	2.92764	1.34852	0.500904	1.29068	1.75498	chr1	61048800	61049000	0.386018
0.00344377	0.0122698	0.485648	-1.03136	3.03758	1.07682	0.325457	1.14169	1.52579	chr1	61049000	61049200	0.401313
0.334031	0.0838744	0.112007	0.369881	2.81911	-3.32189	0.376886	1.57808	2.03046	chr1	61393000	61393200	0.196066
0.0383591	0.0347359	0.000731708	-0.470644	-2.16213	4.89163	0.217519	0.978749	1.30424	chr1	6158000	6158200	0.0147857
0.0615694	0.361603	0.0709808	0.45299	-0.994966	2.64744	0.233491	1.07439	1.41559	chr1	61641200	61641400	0.157233
0.420672	0.944986	0.200846	-0.231978	-0.088431	2.21384	0.284231	1.27112	1.6937	chr1	61654000	61654200	0.263637
0.972653	0.336654	0.000787403	-0.00772366	0.803891	4.04995	0.223481	0.823642	1.08762	chr1	6170800	6171000	0.0153572
0.212218	0.207196	0.000814331	-0.302506	1.10984	4.22211	0.237462	0.861407	1.13763	chr1	6171000	6171200	0.0156071
0.0748766	0.190945	0.22232	0.656502	2.13684	-2.57425	0.356098	1.598	2.06677	chr1	61735000	61735200	0.276581
0.438122	0.228461	0.83235	-0.261327	1.83853	-0.42681	0.332663	1.49624	1.99919	chr1	6205800	6206000	0.519978
0.769788	0.12538	0.95581	-0.0908181	2.13484	-0.100755	0.307605	1.35512	1.80356	chr1	6206000	6206200	0.554314
0.695933	0.0713507	0.513354	-0.127644	2.68172	-1.26526	0.323565	1.4359	1.91338	chr1	6206200	6206400	0.412587
0.744363	0.0750835	0.348707	0.110169	2.76293	-1.89294	0.334835	1.49978	1.98923	chr1	62337800	62338000	0.342103
0.775105	0.0956195	0.305422	-0.0895719	2.44289	-1.96942	0.310772	1.421	1.88966	chr1	62338000	62338200	0.32157
0.0852761	0.158677	0.00400835	0.453595	-1.6592	4.77534	0.255118	1.14859	1.53545	chr1	62423800	62424000	0.0349768
0.144734	0.196246	0.00549044	0.38513	-1.5286	4.61866	0.257379	1.15721	1.54649	chr1	62424000	62424200	0.041563
0.37258	0.0100715	2.47e-05	-0.181999	1.74103	4.1501	0.201144	0.634909	0.837342	chr1	6250200	6250400	0.0027975
0.607034	0.00090005	0.000184183	-0.117475	2.55956	3.90313	0.226074	0.696571	0.918788	chr1	6250400	6250600	0.00733478
0.311869	0.29327	0.984722	0.217008	1.01201	-0.0243466	0.211061	0.946483	1.26116	chr1	630200	630400	0.561144
0.00394833	0.539608	0.685272	0.807643	0.768998	-0.662154	0.259198	1.23968	1.61844	chr1	631600	631800	0.472887
0.444342	0.531362	0.69963	0.23189	0.832829	0.66981	0.299277	1.31555	1.71993	chr1	633400	633600	0.47695
0.923945	0.322815	0.641413	0.0466671	1.86718	-1.13366	0.484854	1.85825	2.41022	chr1	63723400	63723600	0.457443
0.988539	0.433118	0.160192	-0.0051431	1.14592	2.77578	0.355156	1.44275	1.92878	chr1	64006800	64007000	0.235358
0.610638	0.492806	0.167445	0.216306	1.05729	2.86695	0.420498	1.5232	2.02784	chr1	64007000	64007200	0.240651
0.898346	0.0204175	0.546782	0.0335202	2.57762	0.850187	0.260232	1.05438	1.39531	chr1	6429600	6429800	0.42512
0.625406	0.00572237	0.46947	-0.141309	3.28052	1.0691	0.286547	1.1045	1.45976	chr1	6429800	6430000	0.395078
0.150998	0.00891142	0.432965	-0.399162	3.00796	1.13209	0.271058	1.07728	1.42486	chr1	6430000	6430200	0.379596
0.231586	0.179464	0.238489	0.404049	1.86062	2.16471	0.331091	1.35452	1.80081	chr1	64864200	64864400	0.285489
0.378766	0.561891	0.0503318	0.311686	0.77341	3.58759	0.349023	1.31896	1.76133	chr1	64864400	64864600	0.131493
0.243859	0.105472	0.206051	-0.342203	2.08338	-2.09638	0.288018	1.24912	1.62291	chr1	65293200	65293400	0.266686
0.514532	0.00378196	0.189048	-0.330603	3.95157	2.26169	0.501365	1.26141	1.68393	chr1	65481000	65481200	0.255835
0.540512	0.371335	0.911932	-0.270391	1.45722	-0.231307	0.43687	1.60626	2.07424	chr1	65614000	65614200	0.543073
0.538221	0.0397458	0.0389187	-0.196635	2.28914	3.03466	0.315902	1.06604	1.40687	chr1	6597000	6597200	0.115285
0.629435	0.00573665	0.073601	-0.154333	3.0666	2.52408	0.316657	1.03282	1.36276	chr1	6597200	6597400	0.15994
0.441686	0.00529776	0.0750936	-0.236877	2.98171	2.41549	0.30392	0.993685	1.31123	chr1	6597400	6597600	0.161552
0.186241	0.95159	0.521764	0.512613	0.10641	1.49531	0.379175	1.73854	2.30746	chr1	66328600	66328800	0.415784
0.332166	0.520736	0.812407	0.362177	1.07434	0.529206	0.367594	1.65373	2.21087	chr1	66328800	66329000	0.513799
0.323243	0.259329	0.883776	-0.360689	1.53134	0.257	0.359287	1.33257	1.74354	chr1	66533800	66534000	0.535284
0.874355	0.506679	0.017384	-0.0588293	-0.86706	4.22299	0.368951	1.29054	1.67991	chr1	67207400	67207600	0.0760801
0.241268	0.341637	0.00935099	-0.402312	-1.21961	4.56648	0.33671	1.26272	1.64703	chr1	67207600	67207800	0.0542491
0.238241	0.438448	0.0249211	-0.417179	-1.00703	3.91968	0.346861	1.28284	1.66253	chr1	67207800	67208000	0.091444
0.391374	0.00901922	0.286449	-0.410065	4.49813	-2.3464	0.471689	1.6138	2.16309	chr1	67506600	67506800	0.311484
0.496872	0.0126637	0.140282	0.259737	4.27981	-3.26944	0.377765	1.61657	2.15985	chr1	67506800	67507000	0.220418
0.092916	0.00705645	0.107402	0.773166	4.93861	-3.78116	0.445891	1.71092	2.28013	chr1	67507000	67507200	0.192308
0.274462	0.0203835	0.0381554	0.375321	3.29771	-3.7947	0.337321	1.34854	1.75183	chr1	67594800	67595000	0.113995
0.489282	0.0975549	0.559361	-0.198571	2.10521	0.966504	0.283741	1.23203	1.63759	chr1	67686600	67686800	0.429568
0.773895	0.0516909	0.71693	0.106194	3.05032	0.733084	0.366412	1.50692	2.00344	chr1	67686800	67687000	0.482216
0.19701	0.35225	0.0712266	-0.54592	1.40009	3.71044	0.414006	1.48232	1.9858	chr1	67688600	67688800	0.157586
0.136894	0.797479	0.351642	0.387138	0.291957	1.4225	0.253485	1.12794	1.50413	chr1	67734000	67734200	0.343212
0.315948	0.922116	0.197088	0.291474	-0.123203	2.18531	0.285926	1.24987	1.65756	chr1	67734200	67734400	0.260732
0.746206	0.432999	0.521325	0.158679	1.2438	1.34129	0.485905	1.56558	2.0676	chr1	67902800	67903000	0.415647
0.873576	0.47122	0.42967	-0.0726271	1.0835	1.57306	0.452654	1.48532	1.96561	chr1	67903000	67903200	0.378439
0.781684	0.0463149	0.000168896	0.0575057	-1.89995	5.21602	0.205702	0.915142	1.21899	chr1	70205400	70205600	0.00697965
0.854209	0.00769039	2.23e-05	-0.0376739	-2.60325	6.07941	0.203315	0.912811	1.21796	chr1	70205600	70205800	0.00275036
0.526236	0.919079	0.111697	-0.155727	0.111712	2.38643	0.24293	1.09062	1.45736	chr1	70334400	70334600	0.196012
0.495467	0.964395	0.118536	-0.172001	0.0503893	2.40248	0.249341	1.11969	1.4962	chr1	70334600	70334800	0.201933
0.278016	0.386702	0.919587	-0.549877	1.45706	0.218608	0.497947	1.65939	2.14774	chr1	70676200	70676400	0.545118
0.744066	0.000212643	0.385265	0.0985061	4.65326	-1.29496	0.299028	1.10874	1.47028	chr1	70751800	70752000	0.359366
0.3642	5.38e-05	0.292298	0.31711	5.23468	-1.58731	0.344307	1.11781	1.48149	chr1	70752000	70752200	0.314798
0.776923	0.119564	0.449926	0.101241	2.44205	-1.53768	0.354205	1.52526	2.00931	chr1	73789400	73789600	0.386831
0.141497	0.170237	0.448611	0.538054	2.18598	-1.56624	0.356575	1.55667	2.04063	chr1	73789600	73789800	0.386294
0.436814	0.586737	0.918615	-0.265645	0.870364	0.213157	0.337185	1.58441	2.06909	chr1	7460400	7460600	0.544929
0.363739	0.00101751	0.878771	-0.287176	4.31077	-0.24145	0.311503	1.18778	1.56991	chr1	75614400	75614600	0.533952
0.293221	0.00118946	0.878589	-0.305785	3.91491	-0.223137	0.285957	1.09618	1.44864	chr1	75614600	75614800	0.533904
0.0808042	0.0171473	0.931637	-0.475784	2.70946	-0.123109	0.263546	1.07532	1.42339	chr1	75614800	75615000	0.547627
0.211859	0.0829128	0.119574	0.396551	2.56292	-2.98995	0.311035	1.42998	1.86752	chr1	75673000	75673200	0.203049
0.561194	0.00189781	0.00418254	0.164895	4.30269	-5.23876	0.280705	1.26679	1.69349	chr1	7586200	7586400	0.0358317
0.414428	0.0036207	0.00717833	0.242843	4.18065	-5.10716	0.293538	1.32737	1.77353	chr1	7586400	7586600	0.0473972
0.923049	2.32e-05	0.0149711	0.0264766	3.90128	2.66256	0.271867	0.78362	1.0331	chr1	7608800	7609000	0.0702766
0.812306	1.12e-05	0.00601093	0.0635902	3.92618	2.91837	0.265516	0.750333	0.989077	chr1	7609000	7609200	0.0432005
0.128219	0.616372	0.0437686	-0.47193	-0.670699	3.72338	0.301901	1.32517	1.77085	chr1	7609200	7609400	0.12228
0.328364	0.0145661	0.784499	0.277933	2.77895	0.391205	0.279846	1.07345	1.41814	chr1	7661000	7661200	0.505164
0.956843	0.00193176	0.91452	-0.0146353	3.43216	-0.14476	0.268257	1.01248	1.33761	chr1	7661200	7661400	0.543811
0.401403	0.360208	0.655976	0.306976	1.41815	-0.889323	0.360777	1.52686	1.97698	chr1	76899400	76899600	0.463324
0.260217	0.523283	0.9925	-0.445552	1.04183	0.0198313	0.388457	1.6136	2.09259	chr1	77350200	77350400	0.563086
0.831472	0.116483	0.000990248	-0.0456605	1.21567	3.61525	0.212743	0.752689	0.993395	chr1	77759400	77759600	0.0173351
0.384936	0.0421157	0.104463	0.31899	3.45573	-3.59866	0.361922	1.62967	2.1511	chr1	78134600	78134800	0.189789
0.181597	0.0366182	0.102527	0.540118	3.75443	-3.81649	0.395188	1.71828	2.26799	chr1	78134800	78135000	0.187967
0.845585	0.0331339	0.0780444	0.0576563	2.95707	-3.22944	0.293563	1.32574	1.77166	chr1	78483800	78484000	0.164668
0.639333	0.980646	0.134219	0.188546	-0.0343495	2.82166	0.398362	1.40453	1.83446	chr1	79193400	79193600	0.21554
0.255423	0.469224	0.000477959	-0.322816	0.803346	5.66892	0.278569	1.09628	1.45145	chr1	8197800	8198000	0.0118322
0.471014	0.92024	0.000512889	0.171329	-0.0966699	4.91775	0.234757	0.957554	1.26743	chr1	8198000	8198200	0.0121685
0.198558	0.265393	0.019965	0.360574	-1.40608	4.06675	0.274419	1.23955	1.65695	chr1	8198200	8198400	0.0813405
0.451795	0.157522	0.0256275	-0.250895	1.79138	3.85491	0.329217	1.23655	1.64365	chr1	8211800	8212000	0.0931908
0.0932803	0.00785568	0.0281415	0.474312	2.89073	3.09305	0.273858	1.01667	1.34256	chr1	8212000	8212200	0.0977471
0.0228403	0.00868612	0.028745	0.603816	2.68791	2.90697	0.252019	0.959076	1.267	chr1	8212200	8212400	0.098641
0.46409	0.000276581	0.759558	-0.179525	3.6856	-0.366411	0.242157	0.898301	1.1866	chr1	8315000	8315200	0.497034
0.0156355	0.000205867	0.998143	-0.717936	4.36689	-0.00321736	0.280565	1.03765	1.37087	chr1	8315200	8315400	0.564539
0.091389	0.000170686	0.94913	-0.480273	4.3324	-0.086093	0.275619	1.01337	1.33848	chr1	8315400	8315600	0.552795
0.473438	3.75e-05	0.859786	-0.148089	3.60712	-0.176441	0.204036	0.749955	0.990515	chr1	8315600	8315800	0.528268
0.491636	0.0653256	0.461005	-0.30069	2.57404	-1.30263	0.432017	1.34686	1.74491	chr1	83839600	83839800	0.391121
0.408237	0.382302	0.0119239	-0.22201	-1.04716	4.20387	0.264787	1.18145	1.57301	chr1	83999200	83999400	0.0615003
0.636424	0.00520691	0.0661817	0.210753	4.22038	-3.49397	0.441431	1.40329	1.83434	chr1	84688600	84688800	0.151426
0.876353	0.0159824	0.13602	-0.0798666	4.07263	-3.20335	0.509052	1.59737	2.0926	chr1	84688800	84689000	0.21705
0.17022	0.230051	0.395244	-0.618414	2.04108	-1.86243	0.440363	1.6669	2.16013	chr1	84689000	84689200	0.363795
0.679995	0.883365	0.211138	0.15115	-0.215817	2.42738	0.362983	1.45896	1.90084	chr1	85428000	85428200	0.270209
0.0725085	0.675949	0.753554	-0.72384	0.717237	0.703387	0.38924	1.69958	2.2205	chr1	86805800	86806000	0.495207
0.252347	0.103425	0.797244	-0.433299	2.51259	-0.519282	0.371442	1.49721	2.00381	chr1	86806000	86806200	0.509209
0.60006	0.00330297	0.310538	-0.183398	4.5238	-1.94909	0.346177	1.4203	1.89037	chr1	87130600	87130800	0.324418
0.659076	0.696197	0.100148	0.164007	-0.647231	3.71421	0.368145	1.64216	2.1912	chr1	88684000	88684200	0.186172
0.290547	0.647443	0.640022	0.275487	0.51362	0.695631	0.256173	1.11213	1.47278	chr1	8878000	8878200	0.456912
0.470063	0.683933	0.0176238	-0.308385	-0.521407	4.16643	0.421639	1.2687	1.66128	chr1	89295200	89295400	0.0767963
0.405754	0.195455	0.51551	0.345129	2.28839	-1.48548	0.409433	1.72925	2.25803	chr1	89439400	89439600	0.413858
0.0957483	0.245138	0.423461	0.621635	1.97114	-1.76198	0.361743	1.66364	2.17202	chr1	89439600	89439800	0.375739
0.787575	0.337118	0.848264	-0.117983	1.41868	0.363048	0.434052	1.45495	1.88157	chr1	89545600	89545800	0.524583
0.371529	0.894199	0.307921	-0.212903	0.140148	1.44397	0.234775	1.04514	1.39279	chr1	89632400	89632600	0.323327
0.434686	0.384963	0.0494925	-0.194978	0.889053	2.73033	0.246331	1.00877	1.33523	chr1	89632600	89632800	0.130302
0.347811	0.548792	0.284604	-0.263161	0.72707	1.73481	0.276026	1.1993	1.59305	chr1	89632800	89633000	0.310782
0.509605	0.496851	0.619907	0.333982	1.07847	1.01465	0.500566	1.56846	2.02511	chr1	89692600	89692800	0.449988
0.471506	0.309147	0.270961	0.343314	1.3717	1.95084	0.470938	1.32649	1.74031	chr1	89692800	89693000	0.303576
0.394337	0.623301	0.697573	0.274107	0.707735	0.748033	0.317303	1.42642	1.90703	chr1	90274400	90274600	0.476162
0.412723	0.652342	0.723925	0.28548	0.703231	0.736659	0.343804	1.54577	2.06659	chr1	90274600	90274800	0.484849
0.640241	0.665113	0.658368	0.152761	0.63634	0.869107	0.323637	1.45595	1.94655	chr1	90274800	90275000	0.464362
0.052523	0.102506	0.102424	0.715314	2.72162	-3.52468	0.354713	1.61725	2.09392	chr1	90714800	90715000	0.187931
0.875961	0.214824	0.637195	-0.0730391	1.98485	-0.965498	0.464054	1.5672	2.02693	chr1	90811600	90811800	0.456
0.313811	0.149856	0.829023	-0.525051	2.18844	-0.420477	0.51275	1.4818	1.93059	chr1	90811800	90812000	0.518794
0.501778	0.782691	0.0905734	0.230546	0.412899	3.44897	0.339195	1.484	1.97407	chr1	91555200	91555400	0.177336
0.232885	0.777042	0.0954982	0.398805	0.409664	3.28071	0.327727	1.43404	1.90761	chr1	91555400	91555600	0.18203
0.883255	6.29e-05	0.0684482	0.0520246	6.33479	-3.41894	0.351359	1.36878	1.81071	chr1	91732600	91732800	0.154025
0.425468	0.000303295	0.0465471	0.256376	5.25521	-3.56861	0.317425	1.29128	1.72083	chr1	91732800	91733000	0.126169
0.945321	0.635942	0.254642	0.0168387	0.51975	1.68403	0.243527	1.08708	1.45076	chr1	92326600	92326800	0.294492
0.511598	0.946532	0.310792	0.185089	-0.0855891	1.72894	0.278729	1.26591	1.67775	chr1	92326800	92327000	0.324445
0.254223	0.029547	0.787618	0.515707	2.79262	0.442536	0.443874	1.22372	1.6284	chr1	92516000	92516200	0.506402
0.662468	0.0188751	0.676716	-0.214359	2.9477	0.671117	0.486346	1.18928	1.5943	chr1	92516200	92516400	0.470397
0.194911	0.479053	0.022682	-0.494983	1.04271	4.61478	0.373571	1.4552	1.92366	chr1	92831800	92832000	0.0875743
0.196896	0.691428	0.00552374	-0.384431	0.457105	4.50077	0.291462	1.14085	1.50823	chr1	92832000	92832200	0.041674
0.959426	0.655066	0.00793342	0.0130173	0.453615	3.77393	0.2538	1.00555	1.32915	chr1	92832200	92832400	0.0499346
0.766603	0.049906	0.307273	-0.0846332	2.58285	-1.75512	0.282624	1.26555	1.69061	chr1	92901800	92902000	0.322937
0.438529	0.0774204	0.191008	-0.213003	2.23615	-2.18794	0.27139	1.22404	1.63645	chr1	92902000	92902200	0.256906
0.17489	0.609022	0.184732	0.40306	-0.677296	2.36238	0.29025	1.31069	1.74127	chr1	9324600	9324800	0.25321
0.585531	0.0889051	0.259071	0.161285	2.29146	-2.00371	0.292654	1.30442	1.74266	chr1	93567600	93567800	0.297528
0.98309	0.0732572	0.000462113	0.00448981	-1.76511	4.96406	0.210126	0.951795	1.26702	chr1	93878800	93879000	0.01162
0.762898	0.000284909	0.000338773	0.0732911	2.88988	3.75148	0.240802	0.706188	0.930888	chr1	93909200	93909400	0.0101364
0.213542	8.42e-07	1.17e-06	0.275818	3.54643	4.58365	0.217157	0.577483	0.760777	chr1	93909400	93909600	0.00099169
0.167218	0.864458	8.19e-05	-0.365559	-0.175258	6.10582	0.258424	1.01816	1.34626	chr1	93909600	93909800	0.00481499
0.53158	0.905394	0.116182	0.22972	0.177844	3.19935	0.363065	1.4841	1.97921	chr1	9391600	9391800	0.199331
0.0662934	0.0412847	0.937569	0.660889	2.80857	0.13852	0.347119	1.31872	1.75416	chr1	94015000	94015200	0.549381
0.0238145	0.00865752	0.657796	0.612123	2.97979	-0.629488	0.257451	1.06271	1.40735	chr1	94015200	94015400	0.464106
0.148463	0.0717097	0.489781	0.380099	2.09079	-1.04197	0.256457	1.12099	1.49062	chr1	94015400	94015600	0.402857
0.904515	0.0199699	0.520054	0.0647729	4.07864	-1.44193	0.535532	1.66186	2.21592	chr1	94051000	94051200	0.415247
0.630701	0.827697	0.122733	0.170923	-0.345288	3.30716	0.351998	1.57297	2.08398	chr1	94077200	94077400	0.205886
0.442257	0.622159	0.989347	0.292001	0.800695	0.0279525	0.375119	1.60847	2.07667	chr1	94266800	94267000	0.562309
0.340318	0.197064	0.457186	0.398434	1.72107	1.30994	0.411379	1.30536	1.73971	chr1	94267000	94267200	0.389683
0.155546	0.895151	0.545395	0.515953	0.212599	1.30781	0.354399	1.59991	2.13891	chr1	9442800	9443000	0.424705
0.787894	0.206547	0.545644	-0.0869964	1.86599	-1.17323	0.320548	1.44618	1.92	chr1	9473400	9473600	0.424792
0.586871	0.0638235	0.540557	0.241577	2.43019	1.04349	0.439924	1.26406	1.68615	chr1	95085400	95085600	0.423223
0.273894	0.055029	0.628468	0.502766	2.54787	0.830671	0.451318	1.27757	1.69953	chr1	95085600	95085800	0.453132
0.918299	0.716396	0.197924	-0.0435841	-0.594237	2.74804	0.421425	1.62078	2.08839	chr1	95102200	95102400	0.261392
0.793564	0.55608	0.664042	0.0744762	0.75001	0.735657	0.282144	1.26018	1.67745	chr1	95233600	95233800	0.466343
0.471817	0.721685	0.751744	-0.222576	0.497077	0.589398	0.305534	1.38276	1.84661	chr1	95233800	95234000	0.494493
0.31159	0.360602	0.871375	0.267108	1.07686	0.253265	0.259636	1.16037	1.55125	chr1	9527200	9527400	0.531764
0.175073	0.137991	0.910323	0.368052	1.75944	-0.175307	0.265156	1.15536	1.54374	chr1	9527400	9527600	0.542499
0.833903	0.0326662	0.625111	-0.0953793	2.96528	-0.862973	0.451002	1.3256	1.74844	chr1	95529200	95529400	0.451745
0.797674	0.0757831	0.71329	-0.147676	3.0025	-0.799689	0.571088	1.63394	2.1564	chr1	95529400	95529600	0.481093
0.157842	0.039134	0.000667897	-0.375074	-2.53338	5.93978	0.259111	1.17587	1.56974	chr1	9627600	9627800	0.0140013
0.769697	0.291666	0.34205	0.0891288	1.38708	1.65631	0.301759	1.29289	1.71636	chr1	9629600	9629800	0.339168
0.969458	0.715478	0.21752	0.0105274	0.430328	1.95301	0.272726	1.16975	1.55137	chr1	9629800	9630000	0.274096
0.436195	0.132364	0.407473	-0.283259	2.51086	-1.82289	0.359053	1.62432	2.17055	chr1	9651800	9652000	0.36879
0.585226	0.977365	0.00228784	-0.121209	0.0252902	3.88837	0.219755	0.884153	1.16917	chr1	9717600	9717800	0.0267312
0.728617	0.0515524	0.250885	0.0904689	1.97591	1.50731	0.258381	0.975525	1.28806	chr1	9717800	9718000	0.292122
0.746326	0.644643	0.507464	0.0943768	0.597944	1.14482	0.289142	1.28373	1.70714	chr1	9718000	9718200	0.4101
0.907623	0.790706	0.601327	0.0511605	0.45697	1.16123	0.43729	1.70696	2.19958	chr1	97938200	97938400	0.443846
0.927072	0.384525	0.99689	0.0305786	1.31093	-0.00778878	0.331364	1.48607	1.98183	chr1	98589200	98589400	0.564147
0.921576	0.577076	0.00936557	-0.0361024	0.710409	4.66042	0.363721	1.26039	1.68129	chr1	99404200	99404400	0.0542491
0.130016	0.21212	0.398941	0.659015	2.27334	-1.9821	0.423643	1.78414	2.3172	chr1	9948200	9948400	0.365562
0.0356491	0.224039	0.399414	0.722376	1.75913	-1.60033	0.328764	1.41773	1.87279	chr1	99599400	99599600	0.365796
0.910062	0.0160908	0.19826	0.0367932	3.10048	2.11493	0.323054	1.21744	1.60849	chr1	99599600	99599800	0.261562
0.34573	9.39e-05	0.623172	0.274766	4.45572	0.6506	0.286939	0.993054	1.31078	chr1	99599800	99600000	0.451172
0.735232	0.111437	0.965462	0.110246	2.16515	-0.0770966	0.323067	1.32122	1.7661	chr1	99600000	99600200	0.556195
0.544378	0.980257	0.409411	-0.236441	0.0385742	1.67217	0.385716	1.54619	1.99944	chr10	100028000	100028200	0.369549
0.014911	0.574354	0.0375984	0.939741	0.830034	4.21685	0.364389	1.46211	1.94066	chr10	100152200	100152400	0.113068
0.89178	0.305979	0.0264045	0.0319891	-1.08583	3.24427	0.233188	1.04307	1.39112	chr10	100185800	100186000	0.0946271
0.58479	0.396662	1.39e-05	0.126004	0.686294	5.43532	0.228184	0.798413	1.05371	chr10	100346800	100347000	0.00257852
0.754513	0.630706	1.78e-05	0.0717514	0.391646	5.39672	0.227426	0.806569	1.06447	chr10	100347000	100347200	0.00265522
0.848017	0.0838575	0.00181768	-0.0476614	-1.98315	5.05043	0.246607	1.11007	1.47985	chr10	100347200	100347400	0.0239899
0.893813	0.276629	0.00320203	0.0359506	1.16992	4.46606	0.267115	1.05632	1.39692	chr10	100373000	100373200	0.0315808
0.607659	0.0105558	0.000345223	0.138067	2.44766	4.77272	0.266167	0.898928	1.1863	chr10	100373200	100373400	0.0101462
0.985128	0.00576926	7.64e-05	-0.00456577	2.43576	4.9401	0.242965	0.820976	1.08344	chr10	100373400	100373600	0.00470892
0.939476	0.075647	0.0366667	-0.0200505	1.75608	2.755	0.261928	0.955178	1.26122	chr10	100373600	100373800	0.111754
0.839218	0.0689116	0.0349365	-0.0562633	1.84351	2.84877	0.27497	0.978068	1.29111	chr10	100373800	100374000	0.109322
0.996521	0.0330826	0.0360814	0.00117375	2.08431	2.70228	0.267048	0.934167	1.23293	chr10	100374000	100374200	0.111039
0.413902	0.992086	0.213253	-0.262285	0.0134629	2.26548	0.316677	1.34633	1.78249	chr10	100374200	100374400	0.271434
0.851564	0.892234	0.0764521	0.0651881	0.175962	3.14909	0.345455	1.28813	1.71783	chr10	100509000	100509200	0.162941
0.770781	0.865477	0.0324422	0.0941283	0.207522	3.63875	0.32024	1.21481	1.62441	chr10	100509200	100509400	0.105519
0.89412	0.635343	0.0253118	0.0462327	0.560663	3.68256	0.344514	1.17057	1.5665	chr10	100509400	100509600	0.0924806
0.774431	0.273906	0.0235927	0.0924124	-1.64145	4.63588	0.319642	1.47352	1.94643	chr10	101768400	101768600	0.0889984
0.767832	2.4e-11	0.0316422	-0.108578	9.12944	-2.67962	0.364563	0.899528	1.19025	chr10	102112200	102112400	0.103767
0.181525	1.48e-11	0.0406533	-0.435316	8.94259	-2.44491	0.318454	0.863479	1.14414	chr10	102112400	102112600	0.117399
0.725267	9.36e-13	0.00360554	-0.0924806	8.87316	-3.18865	0.260766	0.766257	1.01188	chr10	102112600	102112800	0.033354
0.491291	8.58e-05	0.377938	-0.195893	4.67275	-1.22878	0.281223	1.03408	1.37356	chr10	102112800	102113000	0.355857
0.823319	0.277328	0.420363	-0.0702153	1.3825	1.36551	0.311806	1.25011	1.67196	chr10	102435400	102435600	0.374241
0.531783	0.0715231	0.490875	0.222356	2.15058	1.07293	0.351602	1.15225	1.53881	chr10	102435600	102435800	0.403428
0.538503	5.63e-11	0.407147	0.154798	6.75655	-0.764468	0.248863	0.690081	0.909628	chr10	102455800	102456000	0.368694
0.502447	4.35e-11	0.340073	0.167537	6.75085	-0.87112	0.246881	0.682023	0.898958	chr10	102456000	102456200	0.338339
0.607394	0.00280476	0.328807	-0.141506	3.37983	1.3679	0.272595	1.04059	1.37859	chr10	102456200	102456400	0.332928
0.862632	0.224317	0.00276176	0.0446623	-1.40138	4.89172	0.255979	1.1301	1.50333	chr10	102502200	102502400	0.0292432
0.368642	0.927536	0.388816	0.212084	0.0946597	1.19913	0.232447	1.03236	1.37182	chr10	102502400	102502600	0.360511
0.310923	0.114407	0.509683	-0.259333	1.7759	-0.96666	0.251725	1.09305	1.44908	chr10	102599800	102600000	0.411046
0.768756	0.0671972	0.19085	0.0868108	2.43958	-2.28564	0.292679	1.28584	1.7089	chr10	102600000	102600200	0.256906
0.135852	0.506137	0.953247	0.523016	0.99029	-0.113116	0.34151	1.47206	1.91368	chr10	103082800	103083000	0.55373
0.528399	0.337429	0.0301553	0.1895	-1.29557	4.02065	0.297176	1.32957	1.76892	chr10	103192400	103192600	0.101106
0.258619	0.0174594	0.656156	-0.396726	3.24548	0.772624	0.344704	1.29201	1.71852	chr10	103197200	103197400	0.463379
0.43373	0.0248761	0.972491	-0.250959	3.03048	0.0594106	0.316391	1.28494	1.70893	chr10	103197400	103197600	0.558267
0.429204	0.283552	0.848205	0.284006	1.74596	-0.412823	0.354517	1.59973	2.13869	chr10	103451200	103451400	0.524579
0.255139	0.192166	0.73755	0.41445	2.15024	-0.728683	0.357424	1.61257	2.15497	chr10	103451400	103451600	0.489854
0.0849648	0.500515	0.468014	0.551536	0.880326	1.26547	0.309878	1.29135	1.72219	chr10	103582400	103582600	0.394471
0.937731	0.64737	0.126967	-0.0229773	-0.608917	2.69451	0.29173	1.31818	1.71784	chr10	103582600	103582800	0.209259
0.52816	0.00772784	0.267479	0.176705	3.28976	-1.7272	0.27695	1.15432	1.52942	chr10	103618600	103618800	0.301484
0.835363	1.04e-07	0.143821	0.0443385	5.24657	-1.50877	0.211543	0.761802	1.00593	chr10	103618800	103619000	0.222764
0.237701	5.44e-08	0.129026	-0.24346	5.31073	-1.53575	0.202185	0.745437	0.984602	chr10	103619000	103619200	0.210759
0.306271	0.814591	0.308686	0.317177	-0.33722	1.94565	0.304875	1.42573	1.87971	chr10	103696200	103696400	0.323756
0.404289	0.00108174	0.00450372	-0.212678	2.88608	3.23545	0.251509	0.800221	1.05577	chr10	103697000	103697200	0.0373765
0.830391	0.00115679	0.0112427	-0.0616171	3.23304	3.21125	0.285229	0.902644	1.19074	chr10	103697200	103697400	0.0596025
0.288474	0.0150778	0.199352	0.335757	2.99261	2.01626	0.310855	1.16252	1.53728	chr10	103726800	103727000	0.262523
0.414136	0.0243573	0.210533	0.255579	2.82918	2.02143	0.308736	1.19489	1.58079	chr10	103727000	103727200	0.269846
0.851419	0.0120646	0.0300527	-0.0506256	3.201	-3.62734	0.268019	1.19994	1.5948	chr10	103732800	103733000	0.100951
0.798161	0.00122466	0.150852	-0.0732697	4.1202	-2.25609	0.284047	1.15718	1.53148	chr10	103733000	103733200	0.22781
0.804396	3.56e-05	0.0305756	-0.0711089	5.34637	-3.31811	0.284658	1.10741	1.46383	chr10	103733200	103733400	0.101952
0.0565819	0.858356	0.447663	0.777141	0.285852	1.58319	0.392308	1.58835	2.05838	chr10	103895400	103895600	0.38574
0.169282	0.865178	0.390576	0.480223	0.260538	1.73584	0.341186	1.52174	1.9933	chr10	103895600	103895800	0.361412
0.104181	0.876781	0.284726	0.570566	-0.239599	2.17302	0.340767	1.5325	1.99597	chr10	103895800	103896000	0.310786
0.817086	8.31e-06	0.304586	0.0970255	6.77033	-1.75099	0.415918	1.26858	1.67712	chr10	104340000	104340200	0.321092
0.769061	5.62e-06	0.312875	-0.0984472	6.25299	-1.55056	0.332363	1.14238	1.51126	chr10	104340200	104340400	0.325508
0.467554	0.0116863	0.548634	0.237897	3.29177	-0.993167	0.323419	1.22789	1.63757	chr10	104340400	104340600	0.42587
0.251956	0.00269512	0.655377	-0.376781	3.96699	0.725413	0.32272	1.21565	1.60961	chr10	104577800	104578000	0.463164
0.338823	0.000194493	0.376829	-0.29553	4.4527	1.24639	0.304174	1.05297	1.38997	chr10	104578000	104578200	0.35531
0.488487	0.000249533	0.399318	-0.208617	4.27661	1.1655	0.297547	1.03307	1.36365	chr10	104578200	104578400	0.365796
0.368528	0.278561	0.0342049	-0.223274	1.14492	3.06081	0.244653	1.03799	1.38119	chr10	104578400	104578600	0.108493
0.931902	0.0676793	0.975371	0.0413605	2.79569	0.0611201	0.480084	1.47627	1.96377	chr10	104612600	104612800	0.558829
0.924921	0.516274	0.790161	0.0311449	0.928565	0.493732	0.327804	1.41408	1.83937	chr10	104680400	104680600	0.507167
0.0277435	0.00276314	1.17e-05	-0.506814	-3.22825	6.90556	0.219383	0.992169	1.32356	chr10	1048800	1049000	0.0025208
0.24705	0.046905	0.118333	0.611626	3.36312	-3.35429	0.518351	1.62456	2.08777	chr10	104954000	104954200	0.201723
0.924441	0.859149	0.299668	0.0296306	-0.246962	1.88583	0.309877	1.38007	1.78767	chr10	105679400	105679600	0.31874
0.00514984	0.0890829	0.857088	1.38971	2.3359	0.319264	0.461416	1.3305	1.75809	chr10	107583800	107584000	0.527691
0.727109	0.0621208	0.387678	-0.122194	2.45185	-1.4555	0.346977	1.26663	1.66107	chr10	107585600	107585800	0.360157
0.341515	0.0369582	0.256794	0.345385	2.77628	-1.92308	0.357505	1.27308	1.66439	chr10	107585800	107586000	0.295993
0.355757	0.512171	0.206594	-0.291298	0.837023	2.17991	0.310696	1.26221	1.68965	chr10	10777000	10777200	0.266935
0.958424	0.00463832	0.0113525	-0.0166805	3.28361	3.82234	0.317379	1.07554	1.41944	chr10	10777200	10777400	0.0599009
0.944564	0.0109432	0.0164065	0.023749	3.12344	3.86415	0.338772	1.1534	1.52224	chr10	10777400	10777600	0.074185
0.605137	0.063611	0.12885	-0.228478	3.05717	3.27492	0.437375	1.58883	2.09861	chr10	10777600	10777800	0.210744
0.135535	0.519412	0.00238773	0.463533	-0.81771	5.49898	0.302415	1.25469	1.66158	chr10	108315600	108315800	0.0274843
0.253618	0.121873	0.000430188	0.294925	-1.71941	5.64569	0.253515	1.08088	1.43153	chr10	108315800	108316000	0.0111253
0.538716	0.278214	0.810072	-0.207704	1.45698	-0.413429	0.334094	1.31993	1.70552	chr10	108582400	108582600	0.513078
0.30769	0.397228	0.884854	-0.353976	1.21497	-0.267157	0.341264	1.41517	1.82954	chr10	108582600	108582800	0.535649
0.446367	0.215659	0.460729	0.28188	2.10125	-1.62749	0.365433	1.6622	2.17873	chr10	109826600	109826800	0.391052
0.640815	0.245083	0.889345	0.118339	1.32938	0.210009	0.251142	1.12186	1.49697	chr10	110404400	110404600	0.536337
0.837421	0.279171	0.831166	-0.0508975	1.20833	0.314592	0.245958	1.0969	1.46306	chr10	110404600	110404800	0.519499
0.615612	0.00630544	0.107416	-0.119978	2.43431	1.81729	0.236542	0.830384	1.09592	chr10	110460200	110460400	0.192308
0.342494	0.206045	0.0583816	-0.252123	1.30234	2.61887	0.261508	1.0082	1.33218	chr10	110460400	110460600	0.141919
0.608323	0.124977	0.0927399	-0.138658	1.61798	2.3517	0.267803	1.0259	1.35548	chr10	110460600	110460800	0.179133
0.581837	0.0281151	0.638214	-0.167933	3.08067	-0.84725	0.301726	1.33695	1.7841	chr10	110501000	110501200	0.456399
0.172904	1.38e-05	0.650146	-0.366311	4.99105	-0.585108	0.262534	0.967123	1.27745	chr10	110501200	110501400	0.460898
0.424669	8.12e-06	0.583933	-0.221541	5.35149	-0.731939	0.273816	1.00116	1.32245	chr10	110501400	110501600	0.437964
0.225127	0.0281552	0.99702	-0.245319	1.92667	-0.00417378	0.198185	0.836364	1.10865	chr10	110512800	110513000	0.564158
0.584236	0.0223617	0.90402	-0.118008	2.15923	-0.144682	0.213387	0.897751	1.19	chr10	110513000	110513200	0.540838
0.723999	0.0363075	0.133187	0.0787436	2.1632	-2.03364	0.220966	0.988263	1.3185	chr10	110513200	110513400	0.214634
0.842462	0.836147	0.111946	-0.0947711	-0.310187	3.14928	0.472842	1.48712	1.92461	chr10	110528800	110529000	0.196066
0.0611432	0.673206	0.0955591	0.43693	-0.422716	2.26783	0.224822	0.992736	1.31891	chr10	1110200	1110400	0.182086
0.0728123	0.845807	0.18597	0.393862	0.180281	1.64811	0.212034	0.919257	1.21832	chr10	1110400	1110600	0.254229
0.0901286	0.288367	0.472896	1.01502	2.14235	-1.84984	0.580119	1.983	2.54555	chr10	111565600	111565800	0.396143
0.890625	7.43e-06	0.652883	0.0400015	5.4337	-0.606581	0.288497	1.01072	1.33556	chr10	11178800	11179000	0.462079
0.408677	0.774222	0.0752125	0.399335	0.38546	3.20758	0.476733	1.33198	1.74196	chr10	111837000	111837200	0.161635
0.534981	0.758975	0.233268	0.19437	-0.434451	2.27964	0.309774	1.40342	1.87491	chr10	11212800	11213000	0.28213
0.102696	0.534338	0.58099	0.648013	1.07138	1.26981	0.385286	1.7048	2.27633	chr10	112853200	112853400	0.436835
0.112257	0.404398	0.0223678	-0.576658	-1.17005	4.35117	0.35273	1.38401	1.80918	chr10	113063200	113063400	0.086981
0.271574	0.405157	0.0030881	-0.342892	1.01983	5.14319	0.306289	1.20828	1.60172	chr10	113063400	113063600	0.0309155
0.108807	0.837101	0.00382093	-0.51524	0.266032	5.31657	0.311998	1.28301	1.6993	chr10	113063600	113063800	0.0343813
0.304552	0.572722	0.0129783	-0.322068	-0.782554	4.83112	0.308459	1.37259	1.8319	chr10	113063800	113064000	0.0647847
0.20625	0.687266	0.119614	-0.448169	-0.553876	2.82201	0.347106	1.36292	1.76282	chr10	113867000	113867200	0.203083
0.0474146	0.0195707	0.818935	-0.975561	3.71116	0.466389	0.472408	1.50678	2.02006	chr10	113954000	113954200	0.515874
0.0975582	0.00454571	0.886492	-0.640727	3.6067	0.227353	0.374976	1.17831	1.57959	chr10	113954200	113954400	0.53603
0.0875752	0.0917439	0.354253	0.539427	2.16724	1.5573	0.305728	1.24516	1.65574	chr10	114025200	114025400	0.344493
0.26791	0.00653539	0.296432	0.729114	3.98385	1.91495	0.646219	1.36562	1.80295	chr10	114025400	114025600	0.317194
0.380067	0.233404	0.0131052	0.247874	-1.53574	4.43901	0.278337	1.26346	1.68582	chr10	11446200	11446400	0.0650414
0.366393	0.319921	0.00828903	0.254723	-1.26035	4.68426	0.277854	1.24672	1.66014	chr10	11446400	11446600	0.0507783
0.243607	0.0119856	0.41767	0.378842	3.11429	1.26919	0.318682	1.16625	1.54497	chr10	11499400	11499600	0.37342
0.475147	0.0306729	0.373964	0.221691	2.73769	1.44567	0.306637	1.20853	1.60244	chr10	11499600	11499800	0.354034
0.741472	0.363443	0.970542	0.126711	1.37133	-0.072551	0.38064	1.48657	1.94875	chr10	11612200	11612400	0.557588
0.545284	0.107081	0.824417	0.235574	2.36727	0.425862	0.385173	1.42616	1.90316	chr10	11612400	11612600	0.517709
0.525043	0.0783099	0.78217	0.237797	2.44435	0.4995	0.369881	1.34222	1.79084	chr10	11612600	11612800	0.50448
0.510692	0.282549	0.88209	-0.257096	1.7742	-0.319873	0.38633	1.62216	2.13883	chr10	116757000	116757200	0.534857
0.480613	0.42806	0.00032262	0.170075	0.684296	4.55164	0.238208	0.852055	1.12453	chr10	117163600	117163800	0.00991795
0.658682	0.0109625	0.00168	0.110914	2.25411	3.78201	0.248659	0.832608	1.09864	chr10	117163800	117164000	0.0232054
0.608278	0.971231	0.270175	-0.170865	-0.0550145	2.23672	0.329967	1.51312	1.99201	chr10	117454600	117454800	0.303143
0.61214	0.912176	0.487421	0.218864	0.195533	1.60152	0.427275	1.75833	2.27859	chr10	117454800	117455000	0.40178
0.0926825	0.625842	0.239838	0.586505	-0.766005	2.41262	0.337989	1.55528	2.01294	chr10	117518800	117519000	0.286292
0.213343	0.837221	0.113049	-0.396665	-0.283494	2.97739	0.312162	1.36825	1.82539	chr10	11760400	11760600	0.196758
0.661621	0.971625	0.176293	0.131204	0.0467645	2.40607	0.296883	1.30409	1.73846	chr10	11760600	11760800	0.247467
0.0725047	0.00463375	0.0917117	0.634746	3.64926	2.74403	0.341326	1.19515	1.57639	chr10	117762800	117763000	0.178388
0.0185545	0.0170012	0.285082	0.961721	3.2995	1.8757	0.386868	1.30761	1.72418	chr10	117763000	117763200	0.311034
0.0334873	0.637628	0.827012	0.688847	0.671073	0.414213	0.309498	1.41065	1.87936	chr10	11796800	11797000	0.518178
0.292205	5.89e-09	0.453856	0.383811	8.01518	-1.00728	0.358155	1.00823	1.32782	chr10	118002600	118002800	0.388289
0.438054	4.21e-08	0.55935	0.29388	7.74067	-0.834104	0.374045	1.07241	1.41322	chr10	118002800	118003000	0.429568
0.954653	0.365255	0.0303318	0.0167519	-1.19364	3.92995	0.292208	1.29891	1.73101	chr10	11824800	11825000	0.101441
0.486077	0.371164	0.894522	0.197804	1.11069	0.217843	0.280556	1.22385	1.62954	chr10	118763000	118763200	0.538011
0.636624	0.863106	0.22931	0.187764	-0.309162	2.87346	0.393513	1.77814	2.34287	chr10	118779000	118779200	0.279895
0.801533	0.47762	0.887236	0.0922208	1.18427	0.314601	0.36373	1.64734	2.20029	chr10	118779400	118779600	0.536122
0.811206	0.965652	0.207081	0.0676624	-0.0523698	2.05736	0.280839	1.2063	1.59642	chr10	118809200	118809400	0.267263
0.882033	0.116383	0.421288	0.0374118	1.62036	1.08084	0.250032	1.00297	1.32608	chr10	118809400	118809600	0.374734
0.572354	0.320227	0.280641	-0.13457	0.977384	1.40476	0.235806	0.967437	1.27919	chr10	118809600	118809800	0.308793
0.198483	0.150863	0.00708971	-0.322765	1.34338	3.47498	0.245602	0.911938	1.20465	chr10	11898400	11898600	0.047188
0.690094	0.0904287	0.026648	0.0976417	1.55839	2.74032	0.242588	0.89155	1.17708	chr10	11898600	11898800	0.0949807
0.290208	0.768932	0.00741726	0.288227	-0.330443	4.23306	0.267829	1.11495	1.47674	chr10	11898800	11899000	0.0480969
0.448011	0.546226	0.00277852	-0.292114	-0.785696	5.61724	0.380085	1.28768	1.72753	chr10	119161800	119162000	0.0293168
0.108818	0.721783	0.457842	-0.534558	0.522621	1.45268	0.323705	1.45435	1.93213	chr10	119166600	119166800	0.389847
0.203249	0.532012	0.500392	-0.463464	0.963181	1.38159	0.356518	1.52389	2.02607	chr10	119166800	119167000	0.4072
0.580267	0.281747	0.673202	-0.14377	1.24461	-0.641943	0.257237	1.13602	1.50757	chr10	119391200	119391400	0.469319
0.664788	0.0820105	0.6083	-0.115723	2.0253	-0.773036	0.2645	1.12653	1.49295	chr10	119391400	119391600	0.446249
0.329907	0.851301	0.313479	-0.317796	-0.274094	1.98658	0.321021	1.44993	1.93868	chr10	119445200	119445400	0.325788
0.603061	0.0963719	0.259793	-0.163969	2.39497	-2.13886	0.31208	1.39642	1.86308	chr10	119515200	119515400	0.297747
0.163572	0.196054	0.407401	-0.46555	1.93702	-1.64284	0.326195	1.46575	1.95586	chr10	119515400	119515600	0.36879
0.884237	0.000119555	0.568346	-0.0377207	4.11228	-0.711487	0.256934	0.934271	1.23377	chr10	119520200	119520400	0.432319
0.763221	4.36e-05	0.542027	0.0871161	4.92037	-0.842151	0.286629	1.03431	1.3658	chr10	119520400	119520600	0.423513
0.860996	0.0467249	0.000490649	-0.0334856	-1.7677	4.42899	0.189638	0.853146	1.13675	chr10	119596600	119596800	0.0119218
0.576442	0.266347	0.960337	0.168039	1.48805	-0.0877093	0.297632	1.31448	1.74939	chr10	119658200	119658400	0.554945
0.537483	0.327244	0.921903	0.177368	1.24815	0.164795	0.284429	1.25378	1.66725	chr10	119658400	119658600	0.545403
0.464961	0.0971832	0.225853	0.308996	2.69202	-2.50426	0.41762	1.57362	2.02635	chr10	120094400	120094600	0.278306
0.0223891	1.82e-05	0.0217878	0.604415	5.0327	-3.17526	0.251355	0.993863	1.314	chr10	120127800	120128000	0.0857051
0.116119	0.000207223	0.0229153	0.422277	4.45382	-3.35327	0.261185	1.05889	1.40041	chr10	120128000	120128200	0.087957
0.00167665	0.869968	0.86746	1.02883	0.229874	0.301894	0.298803	1.3926	1.79396	chr10	120348000	120348200	0.53052
0.660715	0.0786919	0.180892	0.154838	2.55642	-2.50095	0.349361	1.40565	1.82682	chr10	120460800	120461000	0.250479
0.988403	0.161942	0.433544	-0.00499673	2.06411	-1.50666	0.340985	1.44047	1.89871	chr10	120461000	120461200	0.379806
0.738888	0.522346	0.604735	0.091612	0.792326	0.853734	0.272373	1.22439	1.63247	chr10	121240000	121240200	0.445091
0.669017	0.575577	0.62035	0.118406	0.701381	0.82694	0.274325	1.23946	1.65257	chr10	121240200	121240400	0.450079
0.726831	0.0423822	0.607236	-0.115088	2.87609	-0.943215	0.32645	1.3582	1.81619	chr10	121262800	121263000	0.44602
0.469892	0.0385806	0.706831	-0.245877	2.92568	-0.687569	0.336045	1.35383	1.8112	chr10	121263000	121263200	0.478643
0.833342	0.572466	0.0537172	-0.0641227	-0.756979	3.53851	0.302168	1.32684	1.76408	chr10	121598200	121598400	0.135446
0.34648	0.833348	0.129291	-0.294632	0.289144	2.83067	0.308171	1.3626	1.81611	chr10	121598400	121598600	0.211021
0.0704085	0.623883	0.504373	-0.548645	0.603734	1.07789	0.292733	1.21886	1.59561	chr10	122274600	122274800	0.408889
0.6568	0.889674	0.558274	0.164057	0.23662	1.3265	0.365643	1.69173	2.24132	chr10	122506000	122506200	0.429153
0.136206	0.635194	0.188411	-0.508408	0.686223	2.56822	0.332283	1.43208	1.90933	chr10	122647400	122647600	0.255227
0.7502	0.99974	0.272429	0.0955437	0.000421672	1.87993	0.297425	1.28235	1.68231	chr10	12265600	12265800	0.304477
0.461505	0.0352217	0.869226	-0.201644	2.57338	-0.25865	0.270412	1.16826	1.55795	chr10	12265800	12266000	0.531107
0.254455	0.00884023	0.578155	0.33377	3.28081	-0.878533	0.287422	1.17362	1.56312	chr10	12266000	12266200	0.435477
0.218032	0.783632	0.630378	-0.340265	0.338793	0.79477	0.270597	1.2231	1.6352	chr10	123008600	123008800	0.453867
0.217491	0.58666	0.744132	-0.358764	0.706059	0.565831	0.284964	1.28504	1.71811	chr10	123008800	123009000	0.492086
0.376467	0.661547	0.114545	0.214148	-0.472381	2.31108	0.238633	1.06864	1.42301	chr10	123134800	123135000	0.197908
0.487651	0.273589	0.0429265	0.173594	1.08233	2.70996	0.247115	0.97094	1.28334	chr10	123135000	123135200	0.121082
0.987681	0.223442	0.00378644	-0.00383195	1.14024	3.79697	0.246168	0.917734	1.21223	chr10	123135200	123135400	0.0342859
0.680076	0.614074	0.888741	0.154029	0.873585	0.319877	0.369995	1.7148	2.26766	chr10	123213200	123213400	0.536241
0.415566	0.63353	0.700982	0.290793	0.769992	0.826983	0.352365	1.599	2.13364	chr10	123213400	123213600	0.477196
0.913273	0.632874	0.0495191	-0.0325125	0.594982	3.36766	0.296084	1.23317	1.64712	chr10	123790000	123790200	0.130302
0.811079	0.226116	0.00522828	-0.0622532	1.25139	4.04524	0.258211	1.01317	1.34578	chr10	123790200	123790400	0.0404834
0.380965	0.360619	0.00604345	-0.232221	0.987303	4.16658	0.261258	1.0639	1.41314	chr10	123790400	123790600	0.0432185
0.221254	0.594724	0.0288556	-0.380313	-0.632833	3.53836	0.304619	1.17718	1.54334	chr10	123942200	123942400	0.0989325
0.00644868	0.751877	0.0061346	-1.10268	-0.363976	4.45452	0.377295	1.14098	1.51386	chr10	123942400	123942600	0.0436845
0.601617	0.512205	0.00197573	-0.127854	-0.663092	4.47142	0.242372	1.00001	1.32238	chr10	124011400	124011600	0.0252326
0.629294	0.0267853	0.0166061	-0.134089	2.17653	3.12868	0.275007	0.935823	1.23501	chr10	124011600	124011800	0.074652
0.365246	0.0288696	0.0106837	-0.245534	2.08579	3.26388	0.267183	0.909855	1.20088	chr10	124011800	124012000	0.0577005
0.109131	0.862967	0.0237773	-0.427643	0.198521	3.61353	0.259201	1.14062	1.51936	chr10	124012000	124012200	0.0893604
0.453834	0.292201	0.715233	-0.227129	1.36505	-0.608052	0.299392	1.27379	1.65137	chr10	124126600	124126800	0.481566
0.523588	0.127898	0.954829	0.208396	2.19	0.106686	0.323007	1.39975	1.86819	chr10	124290400	124290600	0.554211
0.432637	0.0822309	0.707426	0.247958	2.38534	-0.672216	0.311858	1.3278	1.77454	chr10	124290600	124290800	0.478964
0.728214	0.122034	0.578536	0.132182	2.63122	-1.23623	0.37693	1.65482	2.20177	chr10	1243200	1243400	0.435731
0.720673	0.0850232	0.537115	0.121319	2.62649	-1.22574	0.336202	1.47598	1.96382	chr10	1243400	1243600	0.422301
0.87888	0.811897	0.224898	-0.0386747	-0.269052	1.84726	0.25169	1.12092	1.49159	chr10	124341800	124342000	0.277901
0.958777	0.909816	0.186831	-0.0180622	-0.178629	2.823	0.346612	1.56412	2.09102	chr10	124557800	124558000	0.254529
0.776934	0.816673	0.21222	0.0936166	-0.345396	2.51605	0.327546	1.4772	1.97506	chr10	124558000	124558200	0.270883
0.711979	0.000726349	0.0639333	-0.0888686	3.61079	-2.44337	0.238494	0.962042	1.27146	chr10	124612800	124613000	0.148335
0.445271	0.00230506	0.345817	-0.213093	3.72641	-1.42097	0.275585	1.12144	1.4842	chr10	124613000	124613200	0.340786
0.40166	0.00133868	0.335526	-0.242389	4.10169	-1.50588	0.285029	1.1628	1.53922	chr10	124613200	124613400	0.336132
0.574639	0.202064	0.369009	-0.235623	2.14983	-1.94306	0.415363	1.64929	2.13128	chr10	124692800	124693000	0.351663
0.802493	0.811397	0.343389	0.0636334	0.270495	1.44002	0.252224	1.12388	1.49644	chr10	124718000	124718200	0.339644
0.642942	0.351374	0.303259	0.127367	1.13994	1.68053	0.27204	1.20468	1.60515	chr10	124718200	124718400	0.320224
0.615532	0.180854	0.362508	0.161975	1.98308	-1.78886	0.319266	1.44842	1.93535	chr10	124801800	124802000	0.348887
0.574703	0.823665	0.29217	0.226154	-0.373188	2.30252	0.398736	1.66053	2.14845	chr10	12484600	12484800	0.314749
0.150608	0.499306	0.0802671	0.483571	-1.02151	3.59559	0.328054	1.4942	1.98796	chr10	125014600	125014800	0.166796
0.0426298	0.21812	0.385022	-1.011	2.15099	2.02326	0.478045	1.71092	2.29598	chr10	125045600	125045800	0.35926
0.375149	0.0142102	0.125106	-0.383882	3.24529	2.62797	0.426581	1.24856	1.66689	chr10	125046000	125046200	0.20772
0.975965	0.101211	0.662176	0.00780856	1.72815	0.596296	0.257082	1.02286	1.35165	chr10	125049400	125049600	0.465616
0.893113	0.126902	0.712896	0.0343845	1.6019	0.501111	0.253798	1.02109	1.34932	chr10	125049600	125049800	0.481051
0.207453	0.282197	0.582577	0.444596	1.66194	1.12257	0.345276	1.51839	2.0209	chr10	125113800	125114000	0.437337
0.03162	0.259827	0.659689	0.749644	1.68009	0.865978	0.332935	1.46357	1.94761	chr10	125114000	125114200	0.464808
0.135208	0.374518	0.525657	0.496958	1.28164	1.21461	0.32394	1.42229	1.89208	chr10	125114200	125114400	0.417604
0.950504	0.0132795	0.737678	-0.0194848	3.28834	0.56168	0.31135	1.25145	1.66193	chr10	125145400	125145600	0.489901
0.621	0.00807422	0.713869	-0.177121	3.63431	0.631944	0.354621	1.2832	1.70768	chr10	125145600	125145800	0.481144
0.033095	0.629979	0.071891	0.930889	0.587583	2.92539	0.417246	1.20751	1.56952	chr10	125392200	125392400	0.15831
0.523362	0.0256772	0.0290871	0.333893	3.07669	3.97221	0.517239	1.31231	1.73528	chr10	125405000	125405200	0.099438
0.291184	0.0232794	0.0338228	0.531024	3.07637	3.77562	0.49446	1.28848	1.69983	chr10	125405200	125405400	0.107855
0.865305	0.412041	0.96491	-0.0452514	0.978495	-0.0692329	0.264556	1.17666	1.56098	chr10	125719600	125719800	0.556143
0.751353	0.246821	0.528693	-0.146211	2.04064	-1.42103	0.457339	1.72858	2.23007	chr10	12575400	12575600	0.419037
0.622522	0.185542	0.43891	0.253771	2.44284	-1.82101	0.510321	1.804	2.32213	chr10	12575600	12575800	0.38215
0.282767	0.989315	0.48687	0.346577	0.0193276	1.30776	0.317023	1.43152	1.85827	chr10	125816400	125816600	0.401673
0.11405	0.80182	0.560431	0.643123	0.412066	1.24628	0.39543	1.62764	2.11743	chr10	125816600	125816800	0.430062
0.922731	0.85037	0.471809	0.0348876	0.310612	1.55856	0.356755	1.63276	2.13942	chr10	125953800	125954000	0.395824
0.911562	0.16752	0.612204	-0.037804	1.99475	0.966211	0.337581	1.41118	1.88661	chr10	125954000	125954200	0.447615
0.101871	0.823748	0.77566	0.535725	0.33009	0.55058	0.317725	1.46947	1.91512	chr10	126013800	126014000	0.502445
0.527419	0.00278853	0.0177261	-0.20541	3.5231	3.59091	0.321357	1.08396	1.43322	chr10	126199200	126199400	0.0768831
0.471073	0.000108711	0.0423161	-0.219759	4.34552	2.74339	0.301156	0.97977	1.29509	chr10	126199400	126199600	0.120193
0.521897	0.527063	0.0475469	-0.22136	-0.958889	4.09693	0.341699	1.49885	1.98517	chr10	1265800	1266000	0.127678
0.960623	0.0288453	0.468502	0.0145392	2.93595	-1.25197	0.292098	1.2805	1.7057	chr10	126638400	126638600	0.39456
0.877304	0.00288932	0.691871	-0.0460932	3.87434	-0.634722	0.296085	1.19704	1.58656	chr10	126638600	126638800	0.474873
0.962445	0.00147801	0.782186	-0.0125667	3.64065	-0.386247	0.264734	1.04303	1.3849	chr10	126638800	126639000	0.50448
0.20154	0.000787536	0.0548353	0.543284	4.6345	-3.2986	0.416296	1.24463	1.6526	chr10	126807600	126807800	0.137168
0.649973	0.0458094	0.093199	-0.168284	3.12619	-3.37058	0.367214	1.50206	1.9456	chr10	126975400	126975600	0.179514
0.715417	0.0212908	0.0587896	0.104566	2.96199	-3.12157	0.284176	1.22067	1.59062	chr10	127034200	127034400	0.142347
0.568905	0.0109222	0.240826	0.143569	2.7703	-1.63096	0.249321	1.0227	1.3637	chr10	127034400	127034600	0.286903
0.434194	0.492421	0.9778	-0.237642	0.936742	0.0503882	0.299907	1.34833	1.79616	chr10	127070600	127070800	0.559607
0.843874	0.39722	0.91411	-0.0562791	1.09175	-0.184046	0.283368	1.27163	1.69247	chr10	127070800	127071000	0.543792
0.416919	0.0192739	0.20049	0.303257	3.18919	2.23561	0.368548	1.2914	1.70897	chr10	12710800	12711000	0.263487
0.190356	0.0250491	0.210322	0.509477	3.12565	2.24541	0.380483	1.32701	1.75511	chr10	12711000	12711200	0.269636
0.436918	0.588644	0.217619	-0.346371	0.799901	2.43517	0.439752	1.46363	1.9348	chr10	12711200	12711400	0.274119
0.10705	0.257478	0.746737	0.778718	2.04146	-0.75134	0.469096	1.76943	2.30576	chr10	127977600	127977800	0.492764
0.254399	0.364498	0.835218	0.544945	1.75615	-0.522419	0.469217	1.90796	2.49028	chr10	127977800	127978000	0.520874
0.562581	0.120748	0.335786	0.155319	1.97073	-1.59134	0.265348	1.23498	1.62747	chr10	128010400	128010600	0.336264
0.726136	0.0496392	0.293044	0.105409	2.73954	-1.9169	0.298204	1.34065	1.79194	chr10	128010600	128010800	0.315234
0.0590018	0.446612	0.681771	0.789588	1.21651	0.854638	0.402699	1.57795	2.06455	chr10	128291600	128291800	0.472044
0.167925	0.698645	0.604321	0.521815	0.639051	1.12241	0.369519	1.6353	2.14375	chr10	128291800	128292000	0.444948
0.0273186	0.59827	0.0510664	0.810161	0.588231	2.94986	0.349653	1.10488	1.45314	chr10	128577000	128577200	0.132633
0.148338	0.804951	0.0812841	0.543635	0.308432	2.92372	0.366679	1.23828	1.6222	chr10	128577200	128577400	0.167694
0.633495	0.805503	0.458183	-0.156931	0.336858	1.32638	0.325856	1.35632	1.76549	chr10	128626600	128626800	0.390039
0.921786	0.0074777	0.035312	0.0278362	3.55243	-3.63375	0.281196	1.24071	1.65052	chr10	129114400	129114600	0.109743
0.804662	2.16e-05	0.0235262	-0.0709926	5.35247	-3.36812	0.284588	1.06993	1.41341	chr10	129114600	129114800	0.0889798
0.397924	2.11e-07	0.0177565	-0.225694	6.51393	-3.24926	0.263276	0.981888	1.29724	chr10	129114800	129115000	0.0769423
0.659563	0.64313	0.42196	-0.12964	0.606618	1.40851	0.291447	1.2964	1.73062	chr10	129115000	129115200	0.375001
0.452238	0.880455	0.15358	-0.219864	-0.196428	2.53227	0.288784	1.29531	1.73082	chr10	130021200	130021400	0.230172
0.5614	0.935567	0.308054	0.165494	-0.103387	1.75396	0.281874	1.26847	1.69227	chr10	130023200	130023400	0.323428
0.105871	0.0875766	0.0014426	-0.349724	-1.6781	4.44526	0.209933	0.95109	1.27025	chr10	130136400	130136600	0.0212044
0.329843	0.729543	0.0860337	0.261556	-0.412239	2.79074	0.264176	1.18157	1.5736	chr10	130218000	130218200	0.172884
0.31074	0.656175	0.275378	0.269672	0.51432	1.68671	0.26166	1.14406	1.51889	chr10	130218200	130218400	0.305776
0.511731	0.682978	0.259478	0.17238	0.468235	1.73197	0.259672	1.13568	1.50763	chr10	130218400	130218600	0.297589
0.961705	0.368095	0.0899006	0.0158439	1.1466	2.90289	0.327314	1.25523	1.65787	chr10	130715000	130715200	0.176533
0.57752	0.388763	0.0528673	0.196436	1.19294	3.63173	0.348919	1.36458	1.8037	chr10	130715200	130715400	0.134542
0.597099	0.691006	0.462639	0.183243	0.55814	1.37112	0.343082	1.39101	1.84343	chr10	130718800	130719000	0.391857
0.759632	0.0663498	0.877299	0.115234	2.91072	0.315986	0.373296	1.52913	2.02968	chr10	130719000	130719200	0.533411
0.343956	0.000151916	0.148501	0.211704	3.61388	-1.63834	0.22026	0.837198	1.10551	chr10	130748400	130748600	0.226054
0.307423	3.8e-05	0.214044	0.242277	4.13079	-1.44017	0.233445	0.85968	1.13514	chr10	130748600	130748800	0.271743
0.515552	7.08e-05	0.192853	0.16087	4.17624	-1.60104	0.244559	0.910576	1.20261	chr10	130748800	130749000	0.258316
0.58691	0.568749	0.0190413	0.184773	0.803515	4.57417	0.336517	1.39481	1.84831	chr10	131018000	131018200	0.0799741
0.672762	0.644408	0.0124514	-0.143138	0.648499	4.89504	0.335669	1.39127	1.84405	chr10	131018200	131018400	0.063026
0.512584	0.724049	0.500269	-0.217923	0.495174	1.25206	0.328947	1.38979	1.83559	chr10	131018400	131018600	0.407183
0.679383	0.0500641	0.706118	0.125438	2.55871	0.634953	0.300625	1.25464	1.66834	chr10	131018800	131019000	0.478564
0.728697	0.0158315	0.407192	-0.0882063	2.66418	1.16312	0.251997	1.0433	1.38411	chr10	131019000	131019200	0.368694
0.916226	0.450962	0.203216	0.0260802	0.800963	1.8093	0.245913	1.04905	1.3917	chr10	131019200	131019400	0.264947
0.389124	0.640301	0.955425	0.340073	0.779472	0.119673	0.389304	1.65167	2.12367	chr10	131341200	131341400	0.55424
0.172983	0.357765	0.699651	0.646225	1.30878	0.702183	0.463237	1.40186	1.8032	chr10	13136600	13136800	0.47695
0.946387	0.651372	0.502898	0.0296605	0.687126	1.31875	0.437502	1.50586	1.94536	chr10	13136800	13137000	0.408185
0.458567	0.139548	0.518949	0.192701	1.59166	0.905825	0.256718	1.04946	1.38835	chr10	131426600	131426800	0.414777
0.109414	0.0783312	0.219992	0.398293	1.7353	1.57687	0.241613	0.952949	1.25949	chr10	131426800	131427000	0.27549
0.647003	0.0586535	0.26504	0.153339	2.85588	-2.19314	0.331575	1.45441	1.93193	chr10	131457600	131457800	0.300354
0.717865	0.186136	0.620621	0.100414	1.65915	-0.818127	0.275373	1.22696	1.63623	chr10	131477400	131477600	0.450137
0.243864	0.0817543	0.551384	0.330712	2.20585	-0.982889	0.27835	1.22588	1.63191	chr10	131477600	131477800	0.426626
0.0412294	0.700626	0.212595	-0.485902	0.394891	1.72624	0.228082	1.01755	1.35621	chr10	131622000	131622200	0.271052
0.0896541	0.789813	0.0831915	-0.414539	0.279358	2.47453	0.236558	1.03896	1.38198	chr10	131622200	131622400	0.169876
0.94389	2.73e-10	0.259448	-0.0170655	6.28759	-1.04127	0.240503	0.687436	0.906337	chr10	131635400	131635600	0.297589
0.765747	3.76e-11	0.384878	-0.0685213	6.20905	-0.724404	0.227957	0.623442	0.821797	chr10	131635600	131635800	0.35926
0.284781	0.1276	0.560622	-0.333589	1.99472	0.992845	0.306445	1.2739	1.68767	chr10	131635800	131636000	0.430143
0.934633	0.199414	0.0893625	-0.0267482	1.73704	3.07784	0.323476	1.32458	1.7547	chr10	131690600	131690800	0.176059
0.990434	2.87e-09	0.406215	0.00374886	7.55255	-1.02072	0.310154	0.918453	1.2121	chr10	131823200	131823400	0.368312
0.0614252	7.3e-08	0.710769	-0.851939	7.6518	0.543993	0.43887	1.09046	1.45349	chr10	131823400	131823600	0.480282
0.310109	1.17e-07	0.358352	-0.309029	6.18484	1.11309	0.299451	0.903442	1.19372	chr10	131823600	131823800	0.346507
0.505362	0.0163839	0.69506	-0.227077	3.37659	0.697533	0.33693	1.32986	1.76283	chr10	131823800	131824000	0.475767
0.769766	0.122748	0.788212	-0.0843397	1.9608	0.446735	0.285634	1.23563	1.64858	chr10	131824000	131824200	0.506553
0.868675	0.838331	0.281636	-0.0661022	-0.353225	2.44977	0.396472	1.71668	2.2355	chr10	132004800	132005000	0.309294
0.778038	0.815748	0.446065	0.0985657	0.356427	1.54351	0.346625	1.51658	1.99968	chr10	132005000	132005200	0.385116
0.917069	0.974158	0.322943	-0.0342177	0.0477038	1.94875	0.325934	1.4607	1.93995	chr10	132005200	132005400	0.330459
0.129235	0.998594	0.428764	0.482068	-0.00247315	1.47108	0.309239	1.39244	1.83455	chr10	132064200	132064400	0.378049
0.797671	0.0387162	0.235235	0.0620226	1.93049	1.42893	0.239849	0.893981	1.18031	chr10	132064400	132064600	0.283438
0.794722	0.0235154	0.0701658	0.0678915	2.14412	2.22684	0.258685	0.899691	1.18706	chr10	132064600	132064800	0.156114
0.991857	0.0851844	0.0355893	-0.00258878	1.59999	2.60945	0.25159	0.899614	1.18719	chr10	132064800	132065000	0.110248
0.627551	0.925018	0.141345	0.138073	-0.118444	2.50492	0.281738	1.24825	1.65939	chr10	132100200	132100400	0.221048
0.982256	0.883538	0.461134	0.00882145	0.237783	1.56467	0.393431	1.60986	2.09654	chr10	132217200	132217400	0.391166
0.818042	0.522766	0.970613	0.068251	0.859183	0.0658169	0.294136	1.32905	1.77212	chr10	132306800	132307000	0.557588
0.00677357	0.289194	0.00325859	-0.765514	-1.25132	4.92702	0.263704	1.16027	1.54436	chr10	132421600	132421800	0.0319651
0.248045	0.583729	0.070581	-0.269068	0.530083	2.37483	0.228525	0.957218	1.26793	chr10	132517200	132517400	0.156691
0.160226	0.0695316	0.225161	-0.330805	1.74013	1.51529	0.229882	0.925394	1.22425	chr10	132517400	132517600	0.277994
0.23566	0.860203	0.235037	-0.364318	-0.239929	2.18797	0.301208	1.35099	1.8065	chr10	132517600	132517800	0.283352
0.431395	2.85e-05	0.045115	-0.226143	5.03932	-2.8321	0.283647	1.02712	1.35609	chr10	132571600	132571800	0.124565
0.479499	4e-06	0.0700564	-0.196485	5.31274	-2.35318	0.274495	0.949974	1.2539	chr10	132571800	132572000	0.155973
0.261383	5.76e-06	0.0894349	-0.3	4.9752	-2.10717	0.26221	0.910315	1.2016	chr10	132572000	132572200	0.1761
0.374969	0.241474	0.507125	-0.227701	1.38674	-1.03303	0.252931	1.16114	1.53919	chr10	132646400	132646600	0.4101
0.711127	0.0482402	0.0979062	-0.115433	2.85443	-3.15499	0.308825	1.3877	1.84841	chr10	132805600	132805800	0.184114
0.278494	0.211445	0.00582758	-0.294165	-1.53146	4.74491	0.266655	1.20008	1.60144	chr10	132927200	132927400	0.0425808
0.563814	0.033634	0.0772129	-0.192491	3.34581	-3.64528	0.3299	1.5046	1.9939	chr10	132928600	132928800	0.163564
0.498111	0.672149	0.688949	0.216886	0.610913	0.772184	0.31636	1.42978	1.911	chr10	133044400	133044600	0.474224
0.458695	0.420193	0.00376617	-0.171087	-0.808545	4.11751	0.227989	0.989637	1.3137	chr10	133104600	133104800	0.0341507
0.168164	0.96899	0.000195691	-0.313741	-0.0353744	5.04856	0.222302	0.902586	1.19449	chr10	133104800	133105000	0.00762127
0.331793	0.266242	0.00030452	-0.222635	0.969965	4.60491	0.225788	0.856633	1.13189	chr10	133105000	133105200	0.0097612
0.309008	0.208845	0.00100061	-0.264671	1.21602	4.54926	0.255874	0.947339	1.25136	chr10	133105200	133105400	0.0174257
0.545372	0.78637	0.0290329	-0.140407	0.257598	2.85348	0.229621	0.942203	1.2461	chr10	133162000	133162200	0.0994132
0.93681	0.639231	0.0320078	-0.0173947	0.419895	2.63374	0.217625	0.886888	1.17257	chr10	133162200	133162400	0.104686
0.478811	0.55496	0.0192697	-0.162485	-0.597501	3.29167	0.226637	1.00107	1.33285	chr10	133224800	133225000	0.0802298
0.184238	0.719425	0.0235189	-0.34411	-0.404407	3.53839	0.253344	1.11549	1.48478	chr10	133225000	133225200	0.0889798
0.0698371	0.786906	0.0405025	-0.565745	-0.361143	3.76984	0.301208	1.32434	1.76274	chr10	133225200	133225400	0.117365
0.0667992	0.937313	0.0990944	-0.49661	0.0894474	2.54698	0.261347	1.12807	1.49772	chr10	133225400	133225600	0.185071
0.637136	0.030068	0.252154	-0.140618	2.9896	-2.04581	0.295156	1.31455	1.75302	chr10	133245800	133246000	0.292988
0.122377	0.170909	0.679909	-0.511858	2.01556	-0.80017	0.322223	1.43764	1.92104	chr10	133246000	133246200	0.471386
0.676812	0.642376	0.125296	0.0897712	-0.450807	2.01308	0.213328	0.961224	1.27755	chr10	133278400	133278600	0.207933
0.427268	0.0830455	0.790938	0.225028	2.11578	-0.417948	0.279709	1.18103	1.56297	chr10	133278600	133278800	0.507431
0.68862	0.0770393	0.244191	0.109319	2.21416	-1.90318	0.27024	1.21036	1.60298	chr10	133289600	133289800	0.288406
0.822809	0.0589694	0.262551	0.062872	2.40775	-1.85595	0.278379	1.22782	1.62622	chr10	133289800	133290000	0.298908
0.994187	0.0797589	0.302217	0.00208265	2.2867	-1.75569	0.283545	1.26206	1.67326	chr10	133290000	133290200	0.31981
0.731098	0.355873	0.992571	0.116881	1.42133	0.0190253	0.337026	1.51634	2.02674	chr10	133347000	133347200	0.563086
0.602379	0.397529	0.984183	0.176182	1.29356	-0.040276	0.334693	1.50768	2.01515	chr10	133347200	133347400	0.561083
0.863018	0.240185	0.917912	0.0591369	1.78131	-0.205047	0.339905	1.48734	1.97326	chr10	133438000	133438200	0.544768
0.841173	0.17447	0.872775	0.0700461	2.083	-0.320935	0.346606	1.49849	1.98755	chr10	133438200	133438400	0.532137
0.624802	0.155067	0.738522	0.174598	2.24337	-0.688085	0.35343	1.53909	2.04278	chr10	133438400	133438600	0.490048
0.599753	0.162874	0.391288	0.176897	2.14426	-1.7415	0.333624	1.49983	2.00284	chr10	133443200	133443400	0.361675
[truncated: 15,851 more rows]
