# Supplementary material for: Genome-wide quantification of the effects of DNA methylation on human gene regulation
Source: eLife. 2018 Dec 21;7:e37513. doi: 10.7554/eLife.37513 (PMC6303109; doi:10.7554/eLife.37513)
Supplement: Supplementary file 5. — (A) luciferase reporter assay construct information and (B) luciferase reporter assay results (contains source data for Figure 2C). [file elife-37513-supp5.xlsx]

## Sheet: Sheet1
Supplementary File 5A. Luciferase reporter assay construct information.
Chr	Start	End	Length	Name	Effect of condition x library type interaction in K562s	Effect of library type in the unmethylated condition in K562s	mSTARR-seq activity category
chr4	69191841	69192337	496	BLP16	-4.36119	-4.76	greater activity when methylated
chr9	99075241	99075755	514	BLP2	-5.91577	-2.87	greater activity when methylated
chr1	1144329	1144905	576	X114	4.59616	-5.39079	greater activity when unmethylated
chr1	16145843	16146528	685	X161	3.0596	-4.05	greater activity when unmethylated
chr10	133104744	133105253	509	BLP6	5.04856	-3.54	greater activity when unmethylated
chr11	128214010	128214413	403	BLP8	5.16082	-2.54	greater activity when unmethylated
chr15	40952826	40953522	696	BLP1	3.50482	-3.3	greater activity when unmethylated
chr16	88491532	88492166	634	BLP10	2.33057	-5.95	greater activity when unmethylated
chr16	87778671	87779442	771	BLP9	3.38819	-7.05	greater activity when unmethylated
chr3	38274953	38275704	751	BLP11	2.70708	-5.6	greater activity when unmethylated
chr3	102739402	102739925	523	BLP12	3.43803	-5.44	greater activity when unmethylated
chr4	138910652	138911258	606	BLP14	1.66749	-5.37	greater activity when unmethylated
chr1	76899086	76899443	357	BLP4	-1.68918	-1.3	not MD
chr1	2544213	2545030	817	X254	-1.5152	-1.7	not MD
chr10	69315560	69315954	394	BLP7	-0.225847	-3.2	not MD
chr3	43770502	43771062	560	BLP13	-4.61194	-2.63	not MD
chr4	184413138	184413734	596	BLP15	-3.21339	-1.73	not MD
chr9	99092837	99093062	225	BLP3	-1.41332	-1.64	not MD

## Sheet: Sheet2
Supplementary File 5B. Luciferase reporter assay results.
Expression level	Replicate ID	Construct name	Condition	Luciferase measured	Assay plate
3140	1	BLP1	Methylated	Renilla	1
3530	2	BLP1	Methylated	Renilla	1
4090	3	BLP1	Methylated	Renilla	1
4530	4	BLP1	Methylated	Renilla	1
3810	5	BLP1	Methylated	Renilla	1
4240	6	BLP1	Methylated	Renilla	1
4120	7	BLP1	Methylated	Renilla	1
2920	8	BLP1	Methylated	Renilla	1
3000	1	BLP1	Sham	Renilla	1
5300	2	BLP1	Sham	Renilla	1
5160	3	BLP1	Sham	Renilla	1
7230	4	BLP1	Sham	Renilla	1
4230	5	BLP1	Sham	Renilla	1
4540	6	BLP1	Sham	Renilla	1
4860	7	BLP1	Sham	Renilla	1
4190	8	BLP1	Sham	Renilla	1
7250	1	BLP1	Methylated	Firefly	1
10600	2	BLP1	Methylated	Firefly	1
12600	3	BLP1	Methylated	Firefly	1
13100	4	BLP1	Methylated	Firefly	1
13700	5	BLP1	Methylated	Firefly	1
13000	6	BLP1	Methylated	Firefly	1
12600	7	BLP1	Methylated	Firefly	1
7840	8	BLP1	Methylated	Firefly	1
603000	1	BLP1	Sham	Firefly	1
1430000	2	BLP1	Sham	Firefly	1
1460000	3	BLP1	Sham	Firefly	1
1570000	4	BLP1	Sham	Firefly	1
1260000	5	BLP1	Sham	Firefly	1
1240000	6	BLP1	Sham	Firefly	1
1460000	7	BLP1	Sham	Firefly	1
933000	8	BLP1	Sham	Firefly	1
20800	2	BLP10	Methylated	Renilla	4
22800	3	BLP10	Methylated	Renilla	4
25400	4	BLP10	Methylated	Renilla	4
26500	5	BLP10	Methylated	Renilla	4
17900	6	BLP10	Methylated	Renilla	4
15200	7	BLP10	Methylated	Renilla	4
14600	8	BLP10	Methylated	Renilla	4
17500	2	BLP10	Sham	Renilla	4
43800	3	BLP10	Sham	Renilla	4
39900	4	BLP10	Sham	Renilla	4
40000	5	BLP10	Sham	Renilla	4
17000	6	BLP10	Sham	Renilla	4
28600	7	BLP10	Sham	Renilla	4
22800	8	BLP10	Sham	Renilla	4
10900	1	BLP10	Methylated	Firefly	4
19900	2	BLP10	Methylated	Firefly	4
20000	3	BLP10	Methylated	Firefly	4
25200	4	BLP10	Methylated	Firefly	4
28000	5	BLP10	Methylated	Firefly	4
19600	6	BLP10	Methylated	Firefly	4
15400	7	BLP10	Methylated	Firefly	4
11800	8	BLP10	Methylated	Firefly	4
78500	1	BLP10	Sham	Firefly	4
901000	2	BLP10	Sham	Firefly	4
1010000	3	BLP10	Sham	Firefly	4
738000	4	BLP10	Sham	Firefly	4
775000	5	BLP10	Sham	Firefly	4
409000	6	BLP10	Sham	Firefly	4
553000	7	BLP10	Sham	Firefly	4
411000	8	BLP10	Sham	Firefly	4
24900	3	BLP11	Methylated	Renilla	4
25000	4	BLP11	Methylated	Renilla	4
40800	5	BLP11	Methylated	Renilla	4
22700	6	BLP11	Methylated	Renilla	4
25000	7	BLP11	Methylated	Renilla	4
15800	8	BLP11	Methylated	Renilla	4
21800	3	BLP11	Sham	Renilla	4
29500	4	BLP11	Sham	Renilla	4
27200	5	BLP11	Sham	Renilla	4
25900	6	BLP11	Sham	Renilla	4
19800	7	BLP11	Sham	Renilla	4
16500	8	BLP11	Sham	Renilla	4
406	1	BLP11	Methylated	Firefly	4
5020	2	BLP11	Methylated	Firefly	4
11100	3	BLP11	Methylated	Firefly	4
12100	4	BLP11	Methylated	Firefly	4
11000	5	BLP11	Methylated	Firefly	4
9810	6	BLP11	Methylated	Firefly	4
6950	7	BLP11	Methylated	Firefly	4
4910	8	BLP11	Methylated	Firefly	4
13800	1	BLP11	Sham	Firefly	4
205000	2	BLP11	Sham	Firefly	4
907000	3	BLP11	Sham	Firefly	4
874000	4	BLP11	Sham	Firefly	4
1040000	5	BLP11	Sham	Firefly	4
931000	6	BLP11	Sham	Firefly	4
830000	7	BLP11	Sham	Firefly	4
550000	8	BLP11	Sham	Firefly	4
10700	3	BLP12	Methylated	Renilla	4
30800	4	BLP12	Methylated	Renilla	4
36300	5	BLP12	Methylated	Renilla	4
28900	6	BLP12	Methylated	Renilla	4
18800	7	BLP12	Methylated	Renilla	4
23900	8	BLP12	Methylated	Renilla	4
32800	4	BLP12	Sham	Renilla	4
20700	5	BLP12	Sham	Renilla	4
30200	6	BLP12	Sham	Renilla	4
29300	7	BLP12	Sham	Renilla	4
24400	8	BLP12	Sham	Renilla	4
143	1	BLP12	Methylated	Firefly	4
633	2	BLP12	Methylated	Firefly	4
4390	3	BLP12	Methylated	Firefly	4
6000	4	BLP12	Methylated	Firefly	4
5730	5	BLP12	Methylated	Firefly	4
4660	6	BLP12	Methylated	Firefly	4
6280	7	BLP12	Methylated	Firefly	4
3370	8	BLP12	Methylated	Firefly	4
466	1	BLP12	Sham	Firefly	4
2030	2	BLP12	Sham	Firefly	4
10900	3	BLP12	Sham	Firefly	4
65500	4	BLP12	Sham	Firefly	4
4520	5	BLP12	Sham	Firefly	4
53500	6	BLP12	Sham	Firefly	4
83400	7	BLP12	Sham	Firefly	4
44000	8	BLP12	Sham	Firefly	4
25900	4	BLP13	Methylated	Renilla	4
38200	5	BLP13	Methylated	Renilla	4
26800	6	BLP13	Methylated	Renilla	4
25000	7	BLP13	Methylated	Renilla	4
19700	8	BLP13	Methylated	Renilla	4
37800	5	BLP13	Sham	Renilla	4
54600	6	BLP13	Sham	Renilla	4
39400	7	BLP13	Sham	Renilla	4
42700	8	BLP13	Sham	Renilla	4
1140	1	BLP13	Methylated	Firefly	4
8780	2	BLP13	Methylated	Firefly	4
57600	3	BLP13	Methylated	Firefly	4
75900	4	BLP13	Methylated	Firefly	4
73600	5	BLP13	Methylated	Firefly	4
66300	6	BLP13	Methylated	Firefly	4
49400	7	BLP13	Methylated	Firefly	4
36900	8	BLP13	Methylated	Firefly	4
1690	1	BLP13	Sham	Firefly	4
8750	2	BLP13	Sham	Firefly	4
46200	3	BLP13	Sham	Firefly	4
102000	4	BLP13	Sham	Firefly	4
90200	5	BLP13	Sham	Firefly	4
86900	6	BLP13	Sham	Firefly	4
72400	7	BLP13	Sham	Firefly	4
65500	8	BLP13	Sham	Firefly	4
13000	1	BLP14	Methylated	Renilla	3
7240	2	BLP14	Methylated	Renilla	3
7060	3	BLP14	Methylated	Renilla	3
8240	4	BLP14	Methylated	Renilla	3
7620	5	BLP14	Methylated	Renilla	3
9150	6	BLP14	Methylated	Renilla	3
5600	7	BLP14	Methylated	Renilla	3
8470	8	BLP14	Methylated	Renilla	3
17000	1	BLP14	Sham	Renilla	3
9820	2	BLP14	Sham	Renilla	3
10200	3	BLP14	Sham	Renilla	3
13900	4	BLP14	Sham	Renilla	3
9920	5	BLP14	Sham	Renilla	3
8010	6	BLP14	Sham	Renilla	3
8150	7	BLP14	Sham	Renilla	3
490	8	BLP14	Sham	Renilla	3
11000	1	BLP14	Methylated	Firefly	3
7550	2	BLP14	Methylated	Firefly	3
9430	3	BLP14	Methylated	Firefly	3
6530	4	BLP14	Methylated	Firefly	3
6430	5	BLP14	Methylated	Firefly	3
7080	6	BLP14	Methylated	Firefly	3
10800	7	BLP14	Methylated	Firefly	3
5410	8	BLP14	Methylated	Firefly	3
36500	1	BLP14	Sham	Firefly	3
29000	2	BLP14	Sham	Firefly	3
36500	3	BLP14	Sham	Firefly	3
44000	4	BLP14	Sham	Firefly	3
30200	5	BLP14	Sham	Firefly	3
29800	6	BLP14	Sham	Firefly	3
30200	7	BLP14	Sham	Firefly	3
1140	8	BLP14	Sham	Firefly	3
16200	1	BLP15	Methylated	Renilla	3
6200	2	BLP15	Methylated	Renilla	3
5420	3	BLP15	Methylated	Renilla	3
8020	4	BLP15	Methylated	Renilla	3
17000	5	BLP15	Methylated	Renilla	3
6160	6	BLP15	Methylated	Renilla	3
11100	7	BLP15	Methylated	Renilla	3
5130	8	BLP15	Methylated	Renilla	3
18000	1	BLP15	Sham	Renilla	3
8880	2	BLP15	Sham	Renilla	3
11100	3	BLP15	Sham	Renilla	3
10100	4	BLP15	Sham	Renilla	3
13200	5	BLP15	Sham	Renilla	3
8780	6	BLP15	Sham	Renilla	3
10200	7	BLP15	Sham	Renilla	3
10100	8	BLP15	Sham	Renilla	3
3340	1	BLP15	Methylated	Firefly	3
1210	2	BLP15	Methylated	Firefly	3
1030	3	BLP15	Methylated	Firefly	3
1300	4	BLP15	Methylated	Firefly	3
1590	5	BLP15	Methylated	Firefly	3
1380	6	BLP15	Methylated	Firefly	3
1490	7	BLP15	Methylated	Firefly	3
1630	8	BLP15	Methylated	Firefly	3
6330	1	BLP15	Sham	Firefly	3
2720	2	BLP15	Sham	Firefly	3
3290	3	BLP15	Sham	Firefly	3
2900	4	BLP15	Sham	Firefly	3
3130	5	BLP15	Sham	Firefly	3
2540	6	BLP15	Sham	Firefly	3
3400	7	BLP15	Sham	Firefly	3
6030	8	BLP15	Sham	Firefly	3
15000	1	BLP16	Methylated	Renilla	3
5060	2	BLP16	Methylated	Renilla	3
5640	3	BLP16	Methylated	Renilla	3
5920	4	BLP16	Methylated	Renilla	3
5770	5	BLP16	Methylated	Renilla	3
8810	6	BLP16	Methylated	Renilla	3
5200	7	BLP16	Methylated	Renilla	3
3550	8	BLP16	Methylated	Renilla	3
2000	1	BLP16	Sham	Renilla	3
16700	2	BLP16	Sham	Renilla	3
14800	3	BLP16	Sham	Renilla	3
10300	4	BLP16	Sham	Renilla	3
10700	5	BLP16	Sham	Renilla	3
11300	6	BLP16	Sham	Renilla	3
8570	7	BLP16	Sham	Renilla	3
70	8	BLP16	Sham	Renilla	3
74400	1	BLP16	Methylated	Firefly	3
45500	2	BLP16	Methylated	Firefly	3
55800	3	BLP16	Methylated	Firefly	3
39200	4	BLP16	Methylated	Firefly	3
41200	5	BLP16	Methylated	Firefly	3
44300	6	BLP16	Methylated	Firefly	3
42300	7	BLP16	Methylated	Firefly	3
26200	8	BLP16	Methylated	Firefly	3
13900	1	BLP16	Sham	Firefly	3
78800	2	BLP16	Sham	Firefly	3
76400	3	BLP16	Sham	Firefly	3
59200	4	BLP16	Sham	Firefly	3
64200	5	BLP16	Sham	Firefly	3
68200	6	BLP16	Sham	Firefly	3
41200	7	BLP16	Sham	Firefly	3
53	8	BLP16	Sham	Firefly	3
1800	1	BLP2	Methylated	Renilla	1
3630	2	BLP2	Methylated	Renilla	1
2650	3	BLP2	Methylated	Renilla	1
4050	4	BLP2	Methylated	Renilla	1
5030	5	BLP2	Methylated	Renilla	1
4920	6	BLP2	Methylated	Renilla	1
3140	7	BLP2	Methylated	Renilla	1
1130	8	BLP2	Methylated	Renilla	1
2610	1	BLP2	Sham	Renilla	1
4700	2	BLP2	Sham	Renilla	1
3960	3	BLP2	Sham	Renilla	1
6130	4	BLP2	Sham	Renilla	1
4420	5	BLP2	Sham	Renilla	1
6830	6	BLP2	Sham	Renilla	1
5040	7	BLP2	Sham	Renilla	1
3880	8	BLP2	Sham	Renilla	1
1900	1	BLP2	Methylated	Firefly	1
1590	2	BLP2	Methylated	Firefly	1
1440	3	BLP2	Methylated	Firefly	1
1380	4	BLP2	Methylated	Firefly	1
2070	5	BLP2	Methylated	Firefly	1
1600	6	BLP2	Methylated	Firefly	1
1430	7	BLP2	Methylated	Firefly	1
1900	8	BLP2	Methylated	Firefly	1
1670	1	BLP2	Sham	Firefly	1
1460	2	BLP2	Sham	Firefly	1
1330	3	BLP2	Sham	Firefly	1
1840	4	BLP2	Sham	Firefly	1
1100	5	BLP2	Sham	Firefly	1
1610	6	BLP2	Sham	Firefly	1
1340	7	BLP2	Sham	Firefly	1
2720	8	BLP2	Sham	Firefly	1
1220	1	BLP3	Methylated	Renilla	1
2260	2	BLP3	Methylated	Renilla	1
1990	3	BLP3	Methylated	Renilla	1
1520	4	BLP3	Methylated	Renilla	1
1800	5	BLP3	Methylated	Renilla	1
1810	6	BLP3	Methylated	Renilla	1
1410	7	BLP3	Methylated	Renilla	1
1190	8	BLP3	Methylated	Renilla	1
986	1	BLP3	Sham	Renilla	1
2680	2	BLP3	Sham	Renilla	1
1260	3	BLP3	Sham	Renilla	1
2800	4	BLP3	Sham	Renilla	1
1550	5	BLP3	Sham	Renilla	1
2690	6	BLP3	Sham	Renilla	1
2240	7	BLP3	Sham	Renilla	1
7680	8	BLP3	Sham	Renilla	1
340	1	BLP3	Methylated	Firefly	1
526	2	BLP3	Methylated	Firefly	1
266	3	BLP3	Methylated	Firefly	1
303	4	BLP3	Methylated	Firefly	1
360	5	BLP3	Methylated	Firefly	1
363	6	BLP3	Methylated	Firefly	1
303	7	BLP3	Methylated	Firefly	1
296	8	BLP3	Methylated	Firefly	1
180	1	BLP3	Sham	Firefly	1
253	2	BLP3	Sham	Firefly	1
283	3	BLP3	Sham	Firefly	1
426	4	BLP3	Sham	Firefly	1
270	5	BLP3	Sham	Firefly	1
303	6	BLP3	Sham	Firefly	1
350	7	BLP3	Sham	Firefly	1
470	8	BLP3	Sham	Firefly	1
4850	1	BLP4	Methylated	Renilla	2
6710	2	BLP4	Methylated	Renilla	2
6910	3	BLP4	Methylated	Renilla	2
7530	4	BLP4	Methylated	Renilla	2
8740	5	BLP4	Methylated	Renilla	2
8380	6	BLP4	Methylated	Renilla	2
6310	7	BLP4	Methylated	Renilla	2
22000	8	BLP4	Methylated	Renilla	2
14300	1	BLP4	Sham	Renilla	2
8590	2	BLP4	Sham	Renilla	2
7390	3	BLP4	Sham	Renilla	2
6660	4	BLP4	Sham	Renilla	2
7900	5	BLP4	Sham	Renilla	2
7400	6	BLP4	Sham	Renilla	2
8500	7	BLP4	Sham	Renilla	2
7700	8	BLP4	Sham	Renilla	2
1750	1	BLP4	Methylated	Firefly	2
3570	2	BLP4	Methylated	Firefly	2
4190	3	BLP4	Methylated	Firefly	2
3420	4	BLP4	Methylated	Firefly	2
3660	5	BLP4	Methylated	Firefly	2
4440	6	BLP4	Methylated	Firefly	2
3640	7	BLP4	Methylated	Firefly	2
4670	8	BLP4	Methylated	Firefly	2
1130	1	BLP4	Sham	Firefly	2
1280	2	BLP4	Sham	Firefly	2
1350	3	BLP4	Sham	Firefly	2
1150	4	BLP4	Sham	Firefly	2
1130	5	BLP4	Sham	Firefly	2
1220	6	BLP4	Sham	Firefly	2
1080	7	BLP4	Sham	Firefly	2
1170	8	BLP4	Sham	Firefly	2
5490	1	BLP6	Methylated	Renilla	2
5290	2	BLP6	Methylated	Renilla	2
4540	3	BLP6	Methylated	Renilla	2
5120	4	BLP6	Methylated	Renilla	2
7900	5	BLP6	Methylated	Renilla	2
4900	6	BLP6	Methylated	Renilla	2
5580	7	BLP6	Methylated	Renilla	2
6060	8	BLP6	Methylated	Renilla	2
9990	1	BLP6	Sham	Renilla	2
7590	2	BLP6	Sham	Renilla	2
9790	3	BLP6	Sham	Renilla	2
7320	4	BLP6	Sham	Renilla	2
10200	5	BLP6	Sham	Renilla	2
8600	6	BLP6	Sham	Renilla	2
7720	7	BLP6	Sham	Renilla	2
13600	8	BLP6	Sham	Renilla	2
23500	1	BLP6	Methylated	Firefly	2
22600	2	BLP6	Methylated	Firefly	2
22400	3	BLP6	Methylated	Firefly	2
23500	4	BLP6	Methylated	Firefly	2
23400	5	BLP6	Methylated	Firefly	2
22900	6	BLP6	Methylated	Firefly	2
25900	7	BLP6	Methylated	Firefly	2
26700	8	BLP6	Methylated	Firefly	2
45000	1	BLP6	Sham	Firefly	2
61100	2	BLP6	Sham	Firefly	2
66700	3	BLP6	Sham	Firefly	2
67700	4	BLP6	Sham	Firefly	2
87700	5	BLP6	Sham	Firefly	2
75600	6	BLP6	Sham	Firefly	2
60500	7	BLP6	Sham	Firefly	2
82200	8	BLP6	Sham	Firefly	2
33700	1	BLP7	Methylated	Renilla	2
6830	2	BLP7	Methylated	Renilla	2
5680	3	BLP7	Methylated	Renilla	2
7140	4	BLP7	Methylated	Renilla	2
6350	5	BLP7	Methylated	Renilla	2
7630	6	BLP7	Methylated	Renilla	2
7320	7	BLP7	Methylated	Renilla	2
19700	8	BLP7	Methylated	Renilla	2
17500	1	BLP7	Sham	Renilla	2
9970	2	BLP7	Sham	Renilla	2
6580	3	BLP7	Sham	Renilla	2
7700	4	BLP7	Sham	Renilla	2
6200	5	BLP7	Sham	Renilla	2
8050	6	BLP7	Sham	Renilla	2
6490	7	BLP7	Sham	Renilla	2
12500	8	BLP7	Sham	Renilla	2
173000	1	BLP7	Methylated	Firefly	2
72800	2	BLP7	Methylated	Firefly	2
67900	3	BLP7	Methylated	Firefly	2
62300	4	BLP7	Methylated	Firefly	2
52500	5	BLP7	Methylated	Firefly	2
62000	6	BLP7	Methylated	Firefly	2
70900	7	BLP7	Methylated	Firefly	2
149000	8	BLP7	Methylated	Firefly	2
152000	1	BLP7	Sham	Firefly	2
78600	2	BLP7	Sham	Firefly	2
57000	3	BLP7	Sham	Firefly	2
56800	4	BLP7	Sham	Firefly	2
61200	5	BLP7	Sham	Firefly	2
58400	6	BLP7	Sham	Firefly	2
67700	7	BLP7	Sham	Firefly	2
197000	8	BLP7	Sham	Firefly	2
5240	1	BLP8	Methylated	Renilla	2
6570	2	BLP8	Methylated	Renilla	2
7670	3	BLP8	Methylated	Renilla	2
7990	4	BLP8	Methylated	Renilla	2
8770	5	BLP8	Methylated	Renilla	2
6910	6	BLP8	Methylated	Renilla	2
8540	7	BLP8	Methylated	Renilla	2
6960	8	BLP8	Methylated	Renilla	2
73	1	BLP8	Sham	Renilla	2
12500	2	BLP8	Sham	Renilla	2
9160	3	BLP8	Sham	Renilla	2
15400	4	BLP8	Sham	Renilla	2
12000	5	BLP8	Sham	Renilla	2
14900	6	BLP8	Sham	Renilla	2
11600	7	BLP8	Sham	Renilla	2
1470	8	BLP8	Sham	Renilla	2
950	1	BLP8	Methylated	Firefly	2
1130	2	BLP8	Methylated	Firefly	2
2090	3	BLP8	Methylated	Firefly	2
1410	4	BLP8	Methylated	Firefly	2
1050	5	BLP8	Methylated	Firefly	2
1310	6	BLP8	Methylated	Firefly	2
1750	7	BLP8	Methylated	Firefly	2
1350	8	BLP8	Methylated	Firefly	2
40	1	BLP8	Sham	Firefly	2
7310	2	BLP8	Sham	Firefly	2
6680	3	BLP8	Sham	Firefly	2
7590	4	BLP8	Sham	Firefly	2
7210	5	BLP8	Sham	Firefly	2
7720	6	BLP8	Sham	Firefly	2
7840	7	BLP8	Sham	Firefly	2
1870	8	BLP8	Sham	Firefly	2
25900	1	BLP9	Methylated	Renilla	4
22500	2	BLP9	Methylated	Renilla	4
17400	3	BLP9	Methylated	Renilla	4
18800	4	BLP9	Methylated	Renilla	4
18600	5	BLP9	Methylated	Renilla	4
19100	6	BLP9	Methylated	Renilla	4
18100	7	BLP9	Methylated	Renilla	4
18300	8	BLP9	Methylated	Renilla	4
15800	1	BLP9	Sham	Renilla	4
34700	2	BLP9	Sham	Renilla	4
26700	3	BLP9	Sham	Renilla	4
23600	4	BLP9	Sham	Renilla	4
18700	5	BLP9	Sham	Renilla	4
20800	6	BLP9	Sham	Renilla	4
20500	7	BLP9	Sham	Renilla	4
16600	8	BLP9	Sham	Renilla	4
65200	1	BLP9	Methylated	Firefly	4
110000	2	BLP9	Methylated	Firefly	4
135000	3	BLP9	Methylated	Firefly	4
138000	4	BLP9	Methylated	Firefly	4
133000	5	BLP9	Methylated	Firefly	4
132000	6	BLP9	Methylated	Firefly	4
125000	7	BLP9	Methylated	Firefly	4
102000	8	BLP9	Methylated	Firefly	4
1940000	1	BLP9	Sham	Firefly	4
4410000	2	BLP9	Sham	Firefly	4
4030000	3	BLP9	Sham	Firefly	4
4380000	4	BLP9	Sham	Firefly	4
3590000	5	BLP9	Sham	Firefly	4
3760000	6	BLP9	Sham	Firefly	4
3440000	7	BLP9	Sham	Firefly	4
2630000	8	BLP9	Sham	Firefly	4
3970	1	X114	Methylated	Renilla	5
2830	2	X114	Methylated	Renilla	5
2710	3	X114	Methylated	Renilla	5
2500	4	X114	Methylated	Renilla	5
2480	5	X114	Methylated	Renilla	5
2220	6	X114	Methylated	Renilla	5
2600	7	X114	Methylated	Renilla	5
1910	8	X114	Methylated	Renilla	5
3370	1	X114	Sham	Renilla	5
3760	2	X114	Sham	Renilla	5
3100	3	X114	Sham	Renilla	5
7050	4	X114	Sham	Renilla	5
3450	5	X114	Sham	Renilla	5
3420	6	X114	Sham	Renilla	5
4470	7	X114	Sham	Renilla	5
2370	8	X114	Sham	Renilla	5
1480	1	X114	Methylated	Firefly	5
1710	2	X114	Methylated	Firefly	5
1330	3	X114	Methylated	Firefly	5
1220	4	X114	Methylated	Firefly	5
1310	5	X114	Methylated	Firefly	5
1260	6	X114	Methylated	Firefly	5
1150	7	X114	Methylated	Firefly	5
833	8	X114	Methylated	Firefly	5
33800	1	X114	Sham	Firefly	5
51900	2	X114	Sham	Firefly	5
40400	3	X114	Sham	Firefly	5
46000	4	X114	Sham	Firefly	5
46600	5	X114	Sham	Firefly	5
46300	6	X114	Sham	Firefly	5
50000	7	X114	Sham	Firefly	5
37000	8	X114	Sham	Firefly	5
1600	1	X161	Methylated	Renilla	5
1760	2	X161	Methylated	Renilla	5
1610	3	X161	Methylated	Renilla	5
2140	4	X161	Methylated	Renilla	5
2410	5	X161	Methylated	Renilla	5
1740	6	X161	Methylated	Renilla	5
2550	7	X161	Methylated	Renilla	5
2180	8	X161	Methylated	Renilla	5
2340	1	X161	Sham	Renilla	5
3850	2	X161	Sham	Renilla	5
3140	3	X161	Sham	Renilla	5
5000	4	X161	Sham	Renilla	5
4110	5	X161	Sham	Renilla	5
4980	6	X161	Sham	Renilla	5
2660	7	X161	Sham	Renilla	5
3170	8	X161	Sham	Renilla	5
373	1	X161	Methylated	Firefly	5
306	2	X161	Methylated	Firefly	5
180	3	X161	Methylated	Firefly	5
336	4	X161	Methylated	Firefly	5
286	5	X161	Methylated	Firefly	5
203	6	X161	Methylated	Firefly	5
310	7	X161	Methylated	Firefly	5
236	8	X161	Methylated	Firefly	5
1200	1	X161	Sham	Firefly	5
2170	2	X161	Sham	Firefly	5
1200	3	X161	Sham	Firefly	5
1800	4	X161	Sham	Firefly	5
1380	5	X161	Sham	Firefly	5
1260	6	X161	Sham	Firefly	5
1280	7	X161	Sham	Firefly	5
1020	8	X161	Sham	Firefly	5
1350	1	X254	Methylated	Renilla	5
2120	2	X254	Methylated	Renilla	5
2310	3	X254	Methylated	Renilla	5
1900	4	X254	Methylated	Renilla	5
2000	5	X254	Methylated	Renilla	5
2030	6	X254	Methylated	Renilla	5
2040	7	X254	Methylated	Renilla	5
1040	8	X254	Methylated	Renilla	5
1930	1	X254	Sham	Renilla	5
1980	2	X254	Sham	Renilla	5
1270	3	X254	Sham	Renilla	5
2000	4	X254	Sham	Renilla	5
1870	5	X254	Sham	Renilla	5
1750	6	X254	Sham	Renilla	5
1230	7	X254	Sham	Renilla	5
1790	8	X254	Sham	Renilla	5
203	1	X254	Methylated	Firefly	5
233	2	X254	Methylated	Firefly	5
206	3	X254	Methylated	Firefly	5
176	4	X254	Methylated	Firefly	5
186	5	X254	Methylated	Firefly	5
210	6	X254	Methylated	Firefly	5
280	7	X254	Methylated	Firefly	5
140	8	X254	Methylated	Firefly	5
90	1	X254	Sham	Firefly	5
360	2	X254	Sham	Firefly	5
250	3	X254	Sham	Firefly	5
296	4	X254	Sham	Firefly	5
290	5	X254	Sham	Firefly	5
246	6	X254	Sham	Firefly	5
226	7	X254	Sham	Firefly	5
193	8	X254	Sham	Firefly	5
