# Supplementary material for: Genome-wide quantification of the effects of DNA methylation on human gene regulation
Source: eLife. 2018 Dec 21;7:e37513. doi: 10.7554/eLife.37513 (PMC6303109; doi:10.7554/eLife.37513)
Supplement: Supplementary file 6. [file elife-37513-supp6.xlsx]

## Sheet: Sheet1
Supplementary File 6. Random forests analysis results.
Mean decrease in accuracy	Mean decrease in accuracy, FDR-corrected pvalue	Mean decrease in Gini coefficient	Mean decrease in Gini coefficient, FDR-corrected pvalue	Feature
55.8633	0.00990099	192.942	0.00990099	CpG_number
50.3084	0.00990099	205.617	0.00990099	CpG_density
47.046	0.00990099	56.8621	0.00990099	Mean_DNase_level
43.6746	0.00990099	93.0883	0.049505	Mean_methylation_level
37.4651	0.00990099	77.1462	1	Expression_level_of_nearest_gene
29.6481	0.00990099	56.7143	0.00990099	Active_Promoter
27.4562	0.00990099	31.4837	0.217822	Strong_Enhancer
22.6451	0.00990099	13.1429	0.0594059	AwgTfbsSydhK562JundIggrab
22.5967	0.00990099	12.6872	0.00990099	AwgTfbsUtaK562Cmyc
22.2391	0.00990099	12.5134	0.00990099	AwgTfbsHaibK562Pu1Pcr1x
21.9275	0.00990099	16.2417	0.376238	Strong_Enhancer
20.7738	0.00990099	15.6478	0.00990099	Heterochrom/lo
20.381	0.00990099	11.4268	0.891089	AwgTfbsSydhK562CebpbIggrab
18.2029	0.00990099	9.42721	0.019802	AwgTfbsUchicagoK562Ejund
17.9669	0.00990099	9.35284	0.970297	AwgTfbsHaibK562Cebpbsc150V0422111
17.9175	0.00990099	9.95364	0.00990099	AwgTfbsHaibK562Fosl1sc183V0416101
17.8415	0.00990099	14.1346	0.594059	Weak_Enhancer
17.809	0.00990099	9.66399	0.237624	AwgTfbsSydhK562Tal1sc12984Iggmus
17.7573	0.00990099	8.07014	0.60396	AwgTfbsSydhK562Cjun
17.5853	0.00990099	9.49658	1	AwgTfbsHaibK562MaxV0416102
17.532	0.00990099	8.7929	0.376238	AwgTfbsHaibK562Usf1V0416101
17.2859	0.00990099	10.7872	0.930693	AwgTfbsSydhK562P300Iggrab
17.2354	0.00990099	8.57963	1	AwgTfbsHaibK562Atf3V0416101
17.0889	0.00990099	13.7432	0.00990099	AwgTfbsHaibK562Elf1sc631V0416102
17.0208	0.00990099	8.50647	0.00990099	AwgTfbsUchicagoK562Efos
16.8627	0.00990099	8.6944	0.990099	AwgTfbsSydhK562Corestsc30189Iggrab
16.6407	0.00990099	12.2584	0.00990099	AwgTfbsSydhK562MaxIggrab
16.0637	0.00990099	12.6006	0.039604	AwgTfbsHaibK562Egr1V0416101
16.0351	0.00990099	8.6405	0.920792	AwgTfbsSydhK562Bhlhe40nb100Iggrab
16.0295	0.00990099	9.98748	0.019802	AwgTfbsHaibK562Gata2sc267Pcr1x
15.7861	0.00990099	8.43764	0.792079	AwgTfbsHaibK562Tead4sc101184V0422111
15.6313	0.00990099	7.34065	1	AwgTfbsHaibK562Zbtb7asc34508V0416101
15.4928	0.00990099	7.45775	1	AwgTfbsHaibK562Pol24h8V0416101
15.4216	0.00990099	8.101	1	AwgTfbsSydhK562Atf106325
15.3819	0.00990099	9.07342	0.108911	AwgTfbsSydhK562CmycIggrab
15.3722	0.00990099	11.0948	0.0693069	Weak_Promoter
15.1691	0.00990099	8.5133	0.980198	AwgTfbsSydhK562Mazab85725Iggrab
15.1115	0.00990099	13.0698	0.386139	Weak_Enhancer
15.0262	0.00990099	6.20357	0.029703	AwgTfbsSydhK562MaffIggrab
14.8185	0.00990099	5.72664	0.178218	AwgTfbsHaibK562Hdac2sc6296V0416102
14.3096	0.00990099	6.11899	0.326733	AwgTfbsSydhK562Cfos
14.2508	0.00990099	8.30061	0.00990099	AwgTfbsSydhK562Gata2Ucd
14.2125	0.00990099	4.99322	0.158416	AwgTfbsUtaK562Ctcf
13.831	0.00990099	11.4133	0.00990099	AwgTfbsHaibK562E2f6V0416102
13.8137	0.00990099	5.5694	0.821782	AwgTfbsHaibK562Pol2V0416101
13.639	0.00990099	6.61009	1	AwgTfbsHaibK562NrsfV0416102
13.3745	0.00990099	11.003	0.00990099	AwgTfbsSydhK562TbpIggmus
13.2771	0.00990099	10.2267	0.00990099	AwgTfbsSydhK562Pol2
13.1936	0.00990099	11.947	0.00990099	AwgTfbsHaibK562Sin3ak20V0416101
13.1742	0.00990099	5.56688	0.722772	AwgTfbsSydhK562Mafkab50322Iggrab
13.1624	0.00990099	5.14029	1	AwgTfbsHaibK562Stat5asc74442V0422111
13.0479	0.00990099	4.94279	0.693069	AwgTfbsSydhK562Ubtfsab1404509Iggmus
12.9653	0.00990099	10.3574	0.00990099	AwgTfbsBroadK562Plu1
12.9265	0.00990099	6.4185	1	AwgTfbsHaibK562GabpV0416101
12.6924	0.00990099	10.3033	0.00990099	AwgTfbsHaibK562Yy1V0416101
12.5969	0.00990099	4.36201	1	AwgTfbsHaibK562Ets1V0416101
12.3845	0.00990099	3.43599	1	AwgTfbsHaibK562Rad21V0416102
12.2655	0.00990099	5.10096	0.49505	AwgTfbsSydhK562CtcfbIggrab
12.1439	0.00990099	9.19726	0.90099	AwgTfbsHaibK562Yy1V0416102
12.1074	0.00990099	4.23303	1	AwgTfbsSydhK562Tblr1nb600270Iggrab
12.0869	0.00990099	5.79979	0.990099	AwgTfbsUchicagoK562Ejunb
12.0542	0.00990099	4.75709	1	AwgTfbsHaibK562Pmlsc71910V0422111
11.7558	0.00990099	5.06055	1	AwgTfbsSydhK562Ccnt2
11.6755	0.00990099	5.91556	1	AwgTfbsHaibK562Nr2f2sc271940V0422111
11.6103	0.00990099	4.28909	1	AwgTfbsSydhK562Cmyc
11.4726	0.00990099	3.84426	1	AwgTfbsHaibK562Sp1Pcr1x
11.3031	0.00990099	5.25965	0.00990099	AwgTfbsSydhK562Gata1Ucd
11.0914	0.00990099	7.75898	0.00990099	AwgTfbsSydhK562E2f4Ucd
10.6365	0.00990099	4.83642	0.910891	AwgTfbsHaibK562Mef2aV0416101
10.5118	0.019802	10.2069	0.0594059	Repressed
10.4853	0.00990099	4.02445	0.940594	AwgTfbsHaibK562Trim28sc81411V0422111
10.4693	0.00990099	3.71925	1	AwgTfbsHaibK562SrfV0416101
10.2468	0.00990099	8.73949	0.00990099	AwgTfbsHaibK562Taf1V0416101
10.2054	0.019802	5.25748	0.00990099	Insulator
10.1931	0.00990099	8.31721	0.00990099	AwgTfbsUtaK562Pol2
10.0848	0.00990099	2.68184	0.930693	AwgTfbsSydhK562Corestab24166Iggrab
10.048	0.00990099	4.33504	0.128713	Poised_Promoter
9.94198	0.00990099	3.68725	0.0693069	AwgTfbsSydhK562Arid3asc8821Iggrab
9.84426	0.00990099	3.20435	1	AwgTfbsSydhK562Hmgn3
9.62951	0.00990099	3.15813	0.445545	AwgTfbsUchicagoK562Egata2
9.5921	0.00990099	5.8917	0.475248	AwgTfbsSydhK562E2f6Ucd
9.50988	0.00990099	8.25215	0.108911	Weak_Txn
9.44135	0.00990099	5.80101	0.00990099	AwgTfbsSydhK562Yy1Ucd
9.3704	0.00990099	2.0925	1	AwgTfbsBroadK562Pol2b
9.1018	0.00990099	4.04347	0.673267	AwgTfbsSydhK562Chd2ab68301Iggrab
8.9254	0.00990099	3.44883	0.841584	AwgTfbsHaibK562CtcfcPcr1x
8.88526	0.00990099	2.24098	0.970297	AwgTfbsHaibK562Bclaf101388Pcr1x
8.8083	0.00990099	2.14868	0.950495	AwgTfbsHaibK562Bcl3Pcr1x
8.66411	0.00990099	2.76085	0.811881	AwgTfbsBroadK562Hdac2a300705a
8.59842	0.00990099	2.68003	1	AwgTfbsSydhK562Mxi1af4185Iggrab
8.59196	0.00990099	2.25838	0.782178	AwgTfbsSydhK562Nfya
8.49234	0.00990099	1.73322	1	AwgTfbsSydhK562Gtf2b
8.41685	0.00990099	3.45051	0.950495	AwgTfbsSydhK562Nfyb
8.33547	0.00990099	2.7196	1	AwgTfbsHaibK562Cbx3sc101004V0422111
8.06519	0.00990099	3.18591	1	AwgTfbsSydhK562Znf143Iggrab
7.96469	0.00990099	2.56823	0.990099	AwgTfbsHaibK562Thap1sc98174V0416101
7.92376	0.00990099	4.04675	1	AwgTfbsBroadK562Phf8a301772a
7.67227	0.00990099	1.71628	1	AwgTfbsSydhK562Smc3ab9263Iggrab
7.62359	0.00990099	2.23001	0.257426	AwgTfbsSydhK562Elk112771Iggrab
7.34187	0.00990099	1.67598	1	AwgTfbsHaibK562Ctcflsc98982V0416101
7.32226	0.00990099	2.09031	0.990099	AwgTfbsBroadK562Ctcf
7.22067	0.00990099	2.59087	0.940594	AwgTfbsHaibK562Six5Pcr1x
7.07982	0.00990099	1.46805	1	AwgTfbsSydhK562Tblr1ab24550Iggrab
7.07814	0.019802	1.35876	1	AwgTfbsHaibK562Taf7sc101167V0416101
6.90235	0.00990099	1.47209	1	AwgTfbsHaibK562Sp2sc643V0416102
6.8176	0.019802	5.2683	0.584158	Txn_Transition
6.69902	0.00990099	1.86158	0.673267	AwgTfbsSydhK562Gtf2f1ab28179Iggrab
6.68606	0.019802	3.32158	0.475248	AwgTfbsBroadK562Rbbp5a300109a
6.61686	0.00990099	2.14867	1	AwgTfbsUwK562Ctcf
6.6013	0.00990099	3.00973	0.465347	AwgTfbsSydhK562Nrf1Iggrab
6.18888	0.00990099	1.53239	1	AwgTfbsBroadK562Hdac1sc6298
5.88041	0.128713	7.05015	0.990099	AwgTfbsSydhK562Tal1sc12984Iggmus
5.65189	0.00990099	2.15035	0.980198	AwgTfbsSydhK562Ubfsc13125Iggmus
5.28112	0.168317	6.42197	0.00990099	Weak_Txn
5.23751	0.019802	1.99425	0.950495	AwgTfbsSydhK562Pol2Iggmus
5.20244	0.0792079	2.202	0.514851	Repetitive/CNV
4.20273	0.00990099	0.880949	1	AwgTfbsBroadK562Sap3039731
3.54953	0.118812	0.521605	1	AwgTfbsHaibK562Sp2sc643V0416102
3.41609	0.0990099	0.808324	1	AwgTfbsSydhK562Pol2s2Iggrab
2.90489	0.178218	1.9802	1	AwgTfbsHaibK562Sp1Pcr1x
2.72162	0.158416	0.94466	1	AwgTfbsSydhK562Gtf2b
2.69406	0.128713	2.4483	1	AwgTfbsSydhK562Tblr1nb600270Iggrab
2.65386	0.158416	0.947611	1	AwgTfbsSydhK562Smc3ab9263Iggrab
2.53448	0.217822	0.365647	0.990099	AwgTfbsSydhK562Znf263Ucd
2.32277	0.158416	0.618701	1	AwgTfbsBroadK562Chd1a301218a
2.29165	0.247525	0.830218	1	AwgTfbsHaibK562Taf7sc101167V0416101
2.1376	0.188119	0.654197	1	AwgTfbsSydhK562Pol2s2Iggrab
2.06733	0.128713	1.38332	1	AwgTfbsHaibK562Zbtb33Pcr1x
2.05233	0.257426	1.2939	0.485149	AwgTfbsSydhK562Pol2Iggmus
1.86196	0.287129	0.44699	1	AwgTfbsBroadK562Sap3039731
1.68175	0.207921	0.255102	1	AwgTfbsSydhK562Rfx5Iggrab
1.41705	0.148515	0.0131801	1	AwgTfbsBroadK562Hdac6a301341a
1.41704	0.29703	0.0468034	0.475248	AwgTfbsSydhK562Pol2s2
1.37999	0.287129	0.393282	0.465347	AwgTfbsUchicagoK562Ehdac8
0.412811	0.405941	0.191297	0.356436	AwgTfbsSydhK562Brg1Iggmus
0.226112	0.485149	0.229569	0.970297	AwgTfbsSydhK562Setdb1Ucd
0	1	0	1	AwgTfbsSydhK562Bdp1
0	1	0	1	AwgTfbsSydhK562Brf1
0	0.49505	0.00148852	1	AwgTfbsSydhK562Brf2
0	1	0	1	AwgTfbsSydhK562Kap1Ucd
0	0.544554	0	1	AwgTfbsSydhK562Nelfe
0	0.792079	0.0128619	1	AwgTfbsSydhK562Rpc155
0	0.584158	0.0170606	1	AwgTfbsSydhK562Setdb1MnasedUcd
0	0.485149	0.0181934	1	AwgTfbsSydhK562Tr4Ucd
0	1	0	1	AwgTfbsSydhK562Znf274Ucd
-0.255207	0.415842	1.64268	1	AwgTfbsHaibK562Cbx3sc101004V0422111
-0.432851	0.544554	0.849202	1	AwgTfbsBroadK562P300
