# Supplementary material for: Genome-wide quantification of the effects of DNA methylation on human gene regulation
Source: eLife. 2018 Dec 21;7:e37513. doi: 10.7554/eLife.37513 (PMC6303109; doi:10.7554/eLife.37513)
Supplement: Supplementary file 9. [file elife-37513-supp9.xlsx]

## Sheet: Sheet1
Supplementary File 9. Mean methylation levels for CpG sites in ChIP-seq identified TF binding sites
Unmethylated condition			Methylated condition
Mean methylation level in mSTARR experiment post-transfection	Mean methylation level in K562s	Number of CpG sites in this TFBS	Mean methylation level in mSTARR experiment post-transfection	Mean methylation level in K562s	Number of CpG sites in this TFBS	Transcription factor (experiment names are as in ENCODE)
0	0.015493	71	0.564103	0.0458974	39	AwgTfbsSydhK562Pol3
0.0721299	0.100673	431	0.620305	0.08277	213	AwgTfbsBroadK562P300
0.0417515	0.0157988	169	0.621359	0.067767	103	AwgTfbsSydhK562Rpc155
0.00824553	0.0248455	615	0.635712	0.0262939	313	AwgTfbsSydhK562Brg1Iggmus
0.0937422	0.103222	481	0.641039	0.0946094	128	AwgTfbsSydhK562Znf274m01Ucd
0.016129	0.0280645	62	0.647059	0.0770588	17	AwgTfbsSydhK562Bdp1
0	0.0111321	53	0.6875	0.006875	16	AwgTfbsSydhK562Brf1
0.100838	0.114793	1231	0.712474	0.0788664	494	AwgTfbsSydhK562MaffIggrab
0.0494383	0.0349383	486	0.723161	0.0395868	242	AwgTfbsSydhK562Bach1sc14700Iggrab
0.0676555	0.0815554	1318	0.734727	0.0634084	622	AwgTfbsUchicagoK562Egata2
0.0517672	0.0231034	232	0.756522	0.00956522	115	AwgTfbsSydhK562Nfe2
0.0977899	0.0847256	1166	0.758244	0.0548705	579	AwgTfbsSydhK562Mafkab50322Iggrab
0.0418846	0.038481	1343	0.758249	0.0362913	666	AwgTfbsSydhK562Corestab24166Iggrab
0.0287004	0.0479008	524	0.759777	0.03	179	AwgTfbsSydhK562Ini1Iggmus
0.0576162	0.0645138	977	0.773977	0.0506393	438	AwgTfbsSydhK562Gata2Ucd
0.0326075	0.0306113	1047	0.782892	0.028499	493	AwgTfbsHaibK562Gata2sc267Pcr1x
0.0357961	0.0602805	927	0.788505	0.0417184	483	AwgTfbsHaibK562Fosl1sc183V0416101
0.0139954	0.0203241	216	0.791908	0.0284393	173	AwgTfbsSydhK562Sirt6
0.185629	0.311856	167	0.797468	0.31038	79	AwgTfbsSydhK562Kap1Ucd
0.0217236	0.0201202	416	0.797954	0.0438298	282	AwgTfbsSydhK562Tr4Ucd
0.23913	0.296957	46	0.8	0.2016	25	AwgTfbsSydhK562Brf2
0.0443588	0.0641704	2019	0.800376	0.0487533	1123	AwgTfbsHaibK562Pu1Pcr1x
0.00547594	0.0484314	561	0.800801	0.0471242	306	AwgTfbsSydhK562Gata1Ucd
0.0214537	0.0885036	421	0.804057	0.0624227	194	AwgTfbsBroadK562Ezh239875
0.103796	0.111245	2393	0.80525	0.081742	1217	AwgTfbsSydhK562CebpbIggrab
0.072749	0.0774008	2066	0.805752	0.0729163	1015	AwgTfbsHaibK562Cebpbsc150V0422111
0.0426551	0.0188619	1151	0.806522	0.0192565	538	AwgTfbsSydhK562Arid3asc8821Iggrab
0.0298185	0.0389729	1587	0.806832	0.0369313	844	AwgTfbsSydhK562Tal1sc12984Iggmus
0.0280858	0.00980198	606	0.810108	0.0138215	437	AwgTfbsSydhK562Atf3
0.0266201	0.0274213	3622	0.813484	0.0211145	1974	AwgTfbsSydhK562P300Iggrab
0.0341658	0.0687418	763	0.814972	0.063225	400	AwgTfbsUchicagoK562Efos
0.0278606	0.0422267	2991	0.815458	0.0528231	1594	AwgTfbsHaibK562Nr2f2sc271940V0422111
0.0523808	0.0350145	688	0.816515	0.029396	447	AwgTfbsSydhK562Usf2Iggrab
0.034809	0.0484319	4872	0.818373	0.0519129	2708	AwgTfbsSydhK562Pol2Iggmus
0.0355532	0.0354467	4265	0.824028	0.0307529	2444	AwgTfbsHaibK562Tead4sc101184V0422111
0.0295498	0.0453233	5196	0.824038	0.0425182	2883	AwgTfbsUchicagoK562Ejund
0.0260511	0.0369749	5418	0.826324	0.0361749	2996	AwgTfbsSydhK562Corestsc30189Iggrab
0.0778465	0.136378	925	0.835062	0.0700725	552	AwgTfbsSydhK562Znf263Ucd
0.0405139	0.045205	1829	0.837034	0.0365548	1013	AwgTfbsUchicagoK562Ejunb
0.0157787	0.0138533	2045	0.838289	0.0152842	1126	AwgTfbsSydhK562Tblr1nb600270Iggrab
0.00350694	0.00538194	288	0.839744	0.0075641	156	AwgTfbsSydhK562Nelfe
0.0247711	0.0289131	6100	0.844044	0.0287075	4209	AwgTfbsHaibK562Yy1V0416102
0.0243484	0.0231774	620	0.844816	0.0307895	342	AwgTfbsHaibK562Mef2aV0416101
0.0381582	0.0436549	2156	0.846056	0.0321237	1229	AwgTfbsSydhK562Tblr1ab24550Iggrab
0.0246625	0.0119209	1265	0.848417	0.00775907	772	AwgTfbsHaibK562SrfV0416101
0.0358561	0.02	1369	0.849903	0.0216667	900	AwgTfbsSydhK562Cjun
0.024936	0.0233032	1329	0.850548	0.0283042	743	AwgTfbsHaibK562Stat5asc74442V0422111
0.0699548	0.172678	1083	0.854463	0.183783	674	AwgTfbsHaibK562Zbtb33Pcr1x
0.0211453	0.0149633	1769	0.855312	0.017914	1232	AwgTfbsHaibK562Thap1sc98174V0416101
0.050424	0.0824049	1052	0.855476	0.093122	615	AwgTfbsUchicagoK562Ehdac8
0.0152256	0.0196036	4995	0.855541	0.0221915	3582	AwgTfbsHaibK562Yy1V0416101
0.0316022	0.0505628	1688	0.856185	0.0445118	891	AwgTfbsSydhK562Rad21
0.0395707	0.0487506	2057	0.856489	0.0328217	1088	AwgTfbsHaibK562NrsfV0416102
0.0276314	0.0360215	6236	0.856741	0.028507	3724	AwgTfbsSydhK562JundIggrab
0.259902	0.482047	508	0.85694	0.431993	281	AwgTfbsSydhK562Pol2s2
0.0327302	0.0553195	5837	0.85701	0.0584882	3400	AwgTfbsHaibK562Cbx3sc101004V0422111
0.0197102	0.00794754	1525	0.859147	0.0170996	924	AwgTfbsSydhK562Gtf2b
0.036356	0.0358049	7728	0.859817	0.0346329	4863	AwgTfbsHaibK562Pol24h8V0416101
0.0169247	0.0177813	2515	0.860192	0.0178676	1632	AwgTfbsSydhK562Atf106325
0.0271548	0.039847	6340	0.860801	0.0414822	3859	AwgTfbsHaibK562Elf1sc631V0416102
0.0315897	0.0642471	3221	0.861277	0.0631161	1964	AwgTfbsSydhK562Smc3ab9263Iggrab
0.0171144	0.0083006	2495	0.862718	0.0113236	1647	AwgTfbsHaibK562Sp1Pcr1x
0.0213671	0.0327488	1859	0.8628	0.0403805	1393	AwgTfbsSydhK562Nfyb
0.0466039	0.0941351	5255	0.862886	0.101044	3200	AwgTfbsSydhK562CtcfbIggrab
0.0269126	0.0128538	2127	0.863424	0.013948	1231	AwgTfbsSydhK562Elk112771Iggrab
0.0251729	0.0446124	5121	0.863623	0.0408502	3117	AwgTfbsSydhK562Znf143Iggrab
0.024943	0.0203164	7585	0.863999	0.0153403	4717	AwgTfbsHaibK562Pmlsc71910V0422111
0.0512173	0.118201	8195	0.864481	0.124564	5068	AwgTfbsBroadK562Ctcf
0.0785532	0.128086	3484	0.864893	0.0920827	2103	AwgTfbsSydhK562Pol2s2Iggrab
0.0249418	0.0256397	4979	0.865314	0.0242434	3575	AwgTfbsBroadK562Chd1a301218a
0.0276318	0.0394774	5511	0.866196	0.0418212	3613	AwgTfbsSydhK562Bhlhe40nb100Iggrab
0.028197	0.016051	1137	0.867748	0.0146696	923	AwgTfbsHaibK562Taf7sc101167V0416101
0.025595	0.0256491	2873	0.867839	0.0240609	1741	AwgTfbsHaibK562Trim28sc81411V0422111
0.0370173	0.0571202	5747	0.868306	0.0518602	3849	AwgTfbsHaibK562Egr1V0416101
0.0374662	0.0957329	5069	0.86882	0.0944213	3162	AwgTfbsHaibK562CtcfcPcr1x
0.0376485	0.0972527	4801	0.868879	0.10751	2988	AwgTfbsUwK562Ctcf
0.0215175	0.0203411	4779	0.869837	0.0290379	2931	AwgTfbsHaibK562GabpV0416101
0.0416571	0.0315961	1015	0.870151	0.0265649	655	AwgTfbsHaibK562Hdac2sc6296V0416102
0.0354098	0.030688	9084	0.870165	0.0307096	6158	AwgTfbsUtaK562Pol2
0.0504753	0.0814886	21524	0.870615	0.0833538	14509	AwgTfbsHaibK562Pol2V0416101
0.0177629	0.0127194	4501	0.87125	0.021564	3069	AwgTfbsSydhK562E2f4Ucd
0.0428479	0.0971923	4103	0.871777	0.107333	2583	AwgTfbsUtaK562Ctcf
0.0304789	0.0417415	15050	0.872023	0.0533139	10142	AwgTfbsHaibK562MaxV0416102
0.0253749	0.0193806	16420	0.872156	0.020586	11638	AwgTfbsBroadK562Phf8a301772a
0.0431022	0.0441798	8010	0.872748	0.0461488	5040	AwgTfbsBroadK562Pol2b
0.0258878	0.0103791	7070	0.873299	0.0168313	4636	AwgTfbsHaibK562Taf1V0416101
0.0204347	0.00921826	2213	0.874628	0.02651	1596	AwgTfbsSydhK562Nrf1Iggrab
0.0308667	0.0145023	4440	0.874801	0.0173127	2936	AwgTfbsHaibK562Sin3ak20V0416101
0.0280212	0.0449039	8273	0.875581	0.0580554	5996	AwgTfbsHaibK562E2f6V0416102
0.0165348	0.018014	3434	0.876096	0.0246885	2263	AwgTfbsSydhK562Chd2ab68301Iggrab
0.0482534	0.10024	584	0.876555	0.127367	357	AwgTfbsBroadK562Hdac6a301341a
0.00669534	0.0174122	1994	0.876611	0.017048	1355	AwgTfbsSydhK562Yy1Ucd
0.036144	0.0175216	1969	0.877402	0.0235583	1200	AwgTfbsHaibK562Bclaf101388Pcr1x
0.0289067	0.0339139	9336	0.877833	0.0435452	6245	AwgTfbsSydhK562MaxIggrab
0.0248001	0.0262106	2887	0.87818	0.0243316	1960	AwgTfbsHaibK562Atf3V0416101
0.0211233	0.0164877	6705	0.878917	0.0182844	4739	AwgTfbsSydhK562TbpIggmus
0.0243183	0.0310503	9578	0.87905	0.0363421	6091	AwgTfbsSydhK562CmycIggrab
0.0082659	0.0124201	2971	0.880988	0.0110609	1970	AwgTfbsUtaK562Cmyc
0.0339563	0.0310194	8780	0.881075	0.0461469	6330	AwgTfbsSydhK562Hmgn3
0.0275382	0.0232448	10349	0.881403	0.0231167	7187	AwgTfbsBroadK562Plu1
0.0248152	0.0368266	9819	0.881563	0.0384095	6281	AwgTfbsSydhK562Mazab85725Iggrab
0.0331675	0.0257244	8441	0.883026	0.0257165	5743	AwgTfbsBroadK562Hdac1sc6298
0.0288352	0.0227091	10930	0.883086	0.0181458	7696	AwgTfbsBroadK562Rbbp5a300109a
0.0147194	0.0463909	2067	0.883339	0.0695346	1418	AwgTfbsHaibK562Ctcflsc98982V0416101
0.0238364	0.0212957	8451	0.883756	0.024808	5963	AwgTfbsSydhK562Pol2
0.0305705	0.0682407	3257	0.884029	0.066461	1961	AwgTfbsHaibK562Rad21V0416102
0.0259963	0.0221615	6329	0.884313	0.0237347	4418	AwgTfbsSydhK562Ubtfsab1404509Iggmus
0.031498	0.0406348	8113	0.884756	0.0525828	5796	AwgTfbsSydhK562E2f6Ucd
0.0548907	0.12791	311	0.885474	0.0540571	175	AwgTfbsHaibK562Bcl3Pcr1x
0.0381043	0.0483939	6413	0.886303	0.0450312	4482	AwgTfbsHaibK562Zbtb7asc34508V0416101
0.0291934	0.0161081	2924	0.886958	0.0175799	1628	AwgTfbsSydhK562Gtf2f1ab28179Iggrab
0.0399659	0.0573227	2510	0.888834	0.0461725	1693	AwgTfbsHaibK562Usf1V0416101
0.0312461	0.0249988	8354	0.889541	0.0253024	6184	AwgTfbsSydhK562Ccnt2
0.0253967	0.0165295	1239	0.890127	0.0169733	1011	AwgTfbsSydhK562Nfya
0.0415488	0.0662119	2294	0.891975	0.0556039	1540	AwgTfbsBroadK562Hdac2a300705a
0.0261776	0.0167077	1461	0.894525	0.0116762	1044	AwgTfbsHaibK562Six5Pcr1x
0.017975	0.0163877	1362	0.896089	0.0143027	1011	AwgTfbsSydhK562Cfos
0.0260228	0.0126075	7091	0.897951	0.012214	4973	AwgTfbsBroadK562Sap3039731
0.0195388	0.0137597	2846	0.898376	0.0163774	1844	AwgTfbsSydhK562Cmyc
0.0338873	0.0240686	4901	0.899801	0.020423	3310	AwgTfbsHaibK562Ets1V0416101
0.0212766	0.0465957	188	0.899882	0.0460909	110	AwgTfbsSydhK562Tf3c110
0.0290812	0.0217259	1182	0.902113	0.0228956	891	AwgTfbsHaibK562Sp2sc643V0416102
0.0244525	0.0117262	3470	0.902183	0.00994227	2252	AwgTfbsSydhK562Mxi1af4185Iggrab
0.0375565	0.0139587	3587	0.902527	0.0195603	2547	AwgTfbsSydhK562Ubfsc13125Iggmus
0.0917431	0.136514	109	0.908655	0.0798851	87	AwgTfbsSydhK562Setdb1MnasedUcd
0.0317116	0.0194947	950	0.911055	0.029641	585	AwgTfbsSydhK562Rfx5Iggrab
0.0454658	0.0824946	1856	0.921144	0.0849081	1143	AwgTfbsSydhK562Setdb1Ucd
